# Supplementary material for: Transcriptome analysis of Gossypium reveals the molecular mechanisms of Ca2+ signaling pathway on arsenic tolerance induced by arbuscular mycorrhizal fungi
Source: Front Microbiol. 2024 Mar 25;15:1362296. doi: 10.3389/fmicb.2024.1362296 (PMC11000422; doi:10.3389/fmicb.2024.1362296)
Supplement: Supplementary file 2 [file Table_2.XLSX]

## Sheet: S1
The root of net Ca2+ fluxes						The leaf of net Ca2+ fluxes						The mean value of net Ca2+ fluxes				The Ca2+ content
Time（S）	CK100	FM100	CK0	FM0		Time（S）	CK100	FM100	CK0	FM0			Root	Leaf			Root	Leaf
1	155.962	71.419	21.499	-7.368		1	70.365	43.589	22.285	15.318		CK100	155.3	77.17		CK100	8.72	12.72
12	142.539	91.406	27.777	-7.487		12	62.525	21.499	26.713	6.117		FM100	83.91	32.01		FM100	10.23	15.46
24	148.052	92.691	39.348	-5.068		24	73.235	27.777	11.632	8.53		CK0	38.58	18.15		CK0	14.71	20.16
36	131.245	97.136	46.734	-2.775		36	67.216	39.348	18.937	-3.468		FM0	-3.81	2.26		FM0	18.41	24.42
48	152.68	93.147	42.306	-0.998		48	84.642	42.306	13.243	3.848
60	164.927	92.281	54.845	-1.795		60	70.833	39.394	15.856	1.996
72	158.445	94.689	39.394	-5.527		72	86.214	33.993	18.427	-1.52
84	141.337	81.947	57.634	2.138		84	67.625	43.651	15.758	0.427
96	159.802	61.17	4.379	-2.779		96	99.698	24.945	12.584	3.617
108	134.717	87.789	15.955	10.319		108	58.827	37.871	19.353	-8.471
120	165.083	78.223	47.011	-4.19		120	75.917	32.953	18.64	1.479
132	141.82	81.53	33.993	-12.668		132	74.059	41.709	26.463	11.448
144	154.937	86.496	43.651	-8.176		144	79.008	44.51	20.393	5.3
156	160.548	67.961	49.97	-9.125		156	98.935	40.9	17.355	3.098
168	184.469	82.61	24.945	-3.121		168	97.996	39.389	20.749	-9.619
180	160.912	61.264	37.871	-11.577		180	84.696	22.766	25.274	-6.362
192	151.53	89.17	32.953	-2.022		192	73.105	28.702	22.981	4.51
204	145.606	85.217	48.029	-4.139		204	96.67	21.215	25.923	14.334
216	143.853	80.138	41.709	0.086		216	86.705	28.236	17.272	4.048
228	155.231	96.715	44.51	-11.602		228	70.439	26.121	12.863	4.874
240	132.569	85.73	40.9	-9.776		240	88.575	23.312	17.546	5.457
252	143.932	78.293	64.451	6.758		252	74.208	33.94	12.492	8.702
264	184.019	68.493	6.999	1.527		264	74.061	29.136	18.797	-1.792
276	174.244	104.924	66.644	-4.981		276	72.309	21.676	12.81	2.867
288	181.584	79.234	51.688	-4.735		288	53.177	21.507	12.759	-9.265
300	167.706	91.893	17.848	-0.044		300	65.472	21.833	14.685	-6.61

## Sheet: S2
Volcano plot showed differentially expressed genes in CK0 vs CK100 comparison
Gene_id	Gene name	FC(CK100/CK0)	Log2FC(CK100/CK0)	Pvalue	Padjust	Significant	Regulate	CK0_1	CK0_2	CK0_3	CK100_1	CK100_2	CK100_3	CK0	CK100
GH_D13G1235	PP2B15	453.889	8.8262	3.29443e-61	1.50331e-56	yes	up	0.34	1.61	0.95	177.52	352.61	345.31	0.966667	291.813
GH_A13G1313	PP2B15	816.878	9.67398	2.42301e-57	5.52834e-53	yes	up	0.28	1.17	0.24	201.52	272.31	208.47	0.563333	227.433
GH_D12G0684	RTC2	706.281	9.4641	1.488e-41	2.26335e-37	yes	up	0.06	0.02	0.07	22.91	18.18	78.1	0.05	39.73
GH_A12G0673	RTC2	1154.14	10.1726	1.80751e-33	1.72535e-29	yes	up	0.03	0	0.1	43.24	25.22	63.45	0.0433333	43.97
GH_A10G1912	UGT73C2	218.258	7.76989	1.8905e-33	1.72535e-29	yes	up	0.18	0.31	0.03	31.67	41.42	74.5	0.173333	49.1967
GH_D10G0098		87.829	6.45663	2.81931e-32	2.14418e-28	yes	up	0.61	0.55	0.48	30.64	29.27	74.8	0.546667	44.9033
GH_A06G2354		440.839	8.78411	3.59826e-25	2.34565e-21	yes	up	0.15	0.08	0.25	14.77	32.99	139.01	0.16	62.2567
GH_D06G2387		88.899	6.4741	6.65661e-22	3.79693e-18	yes	up	0.24	0.4	0.11	5.91	12.66	33.67	0.25	17.4133
GH_D02G1670	ABCC3	22.435	4.48766	1.17904e-20	5.50192e-17	yes	up	0.63	1.79	0.93	13.83	13.56	23.82	1.11667	17.07
GH_A01G1465	ZIP1	16.932	4.08166	1.20571e-20	5.50192e-17	yes	up	5.74	9.05	6.56	47.18	86.34	102.76	7.11667	78.76
GH_A13G2043	CHLN	98.463	6.62151	1.54089e-19	6.39218e-16	yes	up	0	1.03	0.2	16.03	24.45	43.62	0.41	28.0333
GH_D01G0969	lon1	149.143	7.22055	3.28972e-18	1.25097e-14	yes	up	0	1.48	0.23	19.94	85.35	21.47	0.57	42.2533
GH_D01G1097	Prep	34.675	5.11581	5.66749e-18	1.98937e-14	yes	up	4.12	6	3.41	106.86	87.11	51.7	4.51	81.89
GH_A01G1059	PREP	15.397	3.94454	9.35714e-17	3.04989e-13	yes	up	39.34	72.73	61.3	567.48	525.93	560.07	57.79	551.16
GH_D10G2003	UGT73C2	1692.96	10.7253	1.23627e-16	3.76091e-13	yes	up	0	0	0	4.8	7.23	14.26	0	8.76333
GH_A13G0910	CGT	13.138	3.71567	2.88049e-16	8.21515e-13	yes	up	4.51	12.21	11.93	31.38	109.7	144.74	9.55	95.2733
GH_D13G2016	CHLN	1451.13	10.503	1.02847e-15	2.76067e-12	yes	up	0	0	0	6.03	15.04	17.17	0	12.7467
GH_A10G0087		1193.96	10.2215	2.03326e-14	5.15454e-11	yes	up	0	0.05	0	29.86	19.35	22.29	0.0166667	23.8333
GH_D05G1556		1121.4	10.1311	3.14231e-14	7.54684e-11	yes	up	0	0	0.29	73.8	68.19	56.08	0.0966667	66.0233
GH_A05G1527		1230.09	10.2645	4.85259e-14	1.10717e-10	yes	up	0	0	0	49.27	31.93	37.2	0	39.4667
GH_D13G0823	CGT	8.778	3.13391	1.2684e-13	2.75617e-10	yes	up	12.1	17.43	29.33	54.21	94.7	93.72	19.62	80.8767
GH_D04G0309	fignl1	18.278	4.19205	1.46742e-13	3.0437e-10	yes	up	3.59	2.53	3.11	31.6	17.29	77.8	3.07667	42.23
GH_D12G1559	At2g20870	103.794	6.69758	1.79807e-13	3.56738e-10	yes	up	1.64	0	1.37	31.88	118.64	103.18	1.00333	84.5667
GH_A01G2058	ADH1	0.104	-3.26695	3.00772e-13	5.71867e-10	yes	down	523.23	1154.77	745.59	33.98	65.02	58.99	807.863	52.6633
GH_D01G1566	ZIP1	10.791	3.4318	3.62653e-13	6.61944e-10	yes	up	8.78	7.43	8.25	38.03	66.61	62.21	8.15333	55.6167
GH_A05G4059	fignl1	16.127	4.01141	2.8979e-12	5.08604e-09	yes	up	0.33	1.86	1.49	8.76	13.86	19.25	1.22667	13.9567
GH_A05G3888	At1g26690	872.581	9.76914	3.74728e-12	6.33317e-09	yes	up	0	0	0	14.42	7.49	5.23	0	9.04667
GH_D02G1565	MLP31	16.134	4.01204	1.22475e-10	1.99599e-07	yes	up	26.37	46.28	65.56	147.97	986.7	391.98	46.07	508.883
GH_D05G1364	At1g17710	7.336	2.87493	1.48286e-10	2.33331e-07	yes	up	109.29	121.94	178.06	541.91	444.49	1229.53	136.43	738.643
GH_A03G1497	ABCC3	13.356	3.73942	1.6925e-10	2.5744e-07	yes	up	1.06	5.29	1.32	13.57	19.68	40.84	2.55667	24.6967
GH_A12G1843	RNS1	32.731	5.0326	6.25944e-10	9.2139e-07	yes	up	2.37	0.92	6.11	106.49	15.47	51.05	3.13333	57.67
GH_D12G0988	At5g67140	9.519	3.25081	6.48348e-10	9.24544e-07	yes	up	47.12	41.01	34.95	233.9	346.25	213.53	41.0267	264.56
GH_A12G2544		20.435	4.35294	1.15184e-09	1.58884e-06	yes	up	2.46	4.45	3.61	12.01	107.65	25.49	3.50667	48.3833
GH_D06G1293		10.308	3.3657	1.18383e-09	1.58884e-06	yes	up	3.86	3.83	7.52	10.92	53.53	54.73	5.07	39.7267
GH_D06G1979	MLO12	0.117	-3.09633	2.06614e-09	2.69377e-06	yes	down	74.55	69.36	42.14	2.88	3.65	11.71	62.0167	6.08
GH_A08G2328	CHLN	10.433	3.38302	6.1519e-09	7.79787e-06	yes	up	3.36	17.15	5	26.29	53.54	68.72	8.50333	49.5167
GH_A04G0055	At5g55720	220.899	7.78724	1.76952e-08	2.18235e-05	yes	up	0	0	0.05	0.81	1.52	3.85	0.0166667	2.06
GH_D13G2129	GLB3	7.601	2.92618	1.83095e-08	2.19868e-05	yes	up	23.05	20.27	23.9	92.08	85.9	105.98	22.4067	94.6533
GH_D05G0428	IRT3	7.245	2.85699	3.95952e-08	4.63285e-05	yes	up	4.08	11.6	3.91	16.97	13.01	50.06	6.53	26.68
GH_A05G1359	At1g17710	6.45	2.68937	4.80491e-08	5.48145e-05	yes	up	80.81	127.14	227.31	464.43	367.76	927.48	145.087	586.557
GH_D06G1267	At1g65750	0.034	-4.87185	6.14187e-08	6.83575e-05	yes	down	101.62	1.78	145.95	1.7	1.28	1.54	83.1167	1.50667
GH_D10G0289		7.226	2.85314	8.79545e-08	9.55604e-05	yes	up	2.58	10.28	11.32	20.31	37.83	67.93	8.06	42.0233
GH_D13G0342	BHLH160	12.733	3.67049	1.09597e-07	0.000116305	yes	up	0.39	0.22	1.15	1.69	4.92	12.17	0.586667	6.26
GH_D06G2412	PUB33	7.889	2.97979	1.2006e-07	0.000123655	yes	up	2.29	1.56	4.17	14.37	12.47	17.52	2.67333	14.7867
GH_A13G1414	CMBL	328.308	8.35891	1.21943e-07	0.000123655	yes	up	0	0.07	0	9.2	1.8	0.46	0.0233333	3.82
GH_D06G0847	Cep44	8.842	3.14432	1.40411e-07	0.000139288	yes	up	3.18	7.06	23.24	42.1	80.81	73.58	11.16	65.4967
GH_A01G1781	NFD4	6.92	2.79088	1.61722e-07	0.000157015	yes	up	0.95	0.89	2.03	4.04	6.72	7.93	1.29	6.23
GH_D07G0278	BSPA	17.439	4.12423	1.84499e-07	0.000175397	yes	up	1.77	1.75	2.46	39.78	7.23	8.08	1.99333	18.3633
GH_D05G3989	DIR4	4.966	2.31218	2.10902e-07	0.000196405	yes	up	8.71	12.63	15.86	18.45	25.82	38.25	12.4	27.5067
GH_A11G0274	BAM3	6.843	2.77463	2.5461e-07	0.000232367	yes	up	2.2	4.23	4.45	4.61	25.18	24.92	3.62667	18.2367
GH_A05G0426	IRT3	9.73	3.28242	2.73865e-07	0.00024504	yes	up	3.6	12.77	1.51	12.26	21.61	93.15	5.96	42.34
GH_A05G1270	SPX1	12.63	3.65873	3.28248e-07	0.000288051	yes	up	6.17	1.3	9.63	50.27	34.39	50.37	5.7	45.01
GH_A12G2491	CYP86A22	5.803	2.53676	3.44489e-07	0.000293539	yes	up	1.46	1.61	2.51	5.12	8.78	7.34	1.86	7.08
GH_D13G0265	VSPA	23.336	4.54447	3.47368e-07	0.000293539	yes	up	2.47	0.34	1.68	35.23	20.45	4.43	1.49667	20.0367
GH_A01G1629	MLP28	20.775	4.37676	3.63644e-07	0.000298226	yes	up	3.91	6.02	4.06	2.58	146.74	70.86	4.66333	73.3933
GH_A07G1517	HIPP39	19.075	4.25364	3.65986e-07	0.000298226	yes	up	0.64	1.02	0.54	11.23	6.16	7.96	0.733333	8.45
GH_A07G1742	DFC	4.797	2.26219	4.9818e-07	0.000398824	yes	up	32.76	28.38	52.42	73.55	139.95	189.76	37.8533	134.42
GH_D04G0683		10.462	3.38715	5.12042e-07	0.000402854	yes	up	16.22	35.11	13.49	101.27	244.02	69.24	21.6067	138.177
GH_A11G1625	ZIP5	5.811	2.5388	6.86479e-07	0.000530939	yes	up	17.81	62.51	50.41	102.1	237.37	159.78	43.5767	166.417
GH_A11G0668	MPC1	22.53	4.49379	8.24791e-07	0.000627281	yes	up	0.53	1.7	3.89	36.33	6.5	7.58	2.04	16.8033
GH_D08G0147	RD22	240.604	7.91051	8.628e-07	0.000645431	yes	up	0	0	0	1.74	0.24	0.69	0	0.89
GH_D05G1267	SPX2	17.631	4.14006	9.54476e-07	0.000702494	yes	up	2.71	0.27	9.4	71.5	23.83	24.4	4.12667	39.91
GH_D02G0277		9.972	3.31787	1.18519e-06	0.000858292	yes	up	0.06	1.57	0.17	6.27	1.98	2.82	0.6	3.69
GH_A06G0126		53.867	5.75133	1.21977e-06	0.000858292	yes	up	0	0.07	0.17	2.66	1.15	3.83	0.08	2.54667
GH_D12G2241	CNTRL	13.292	3.73248	1.22258e-06	0.000858292	yes	up	0.12	0.18	0.41	2.51	0.88	1.93	0.236667	1.77333
GH_A07G1006		17.726	4.14776	1.34414e-06	0.000929329	yes	up	1.57	0.34	13.99	54.07	60.64	59.26	5.3	57.99
GH_D02G1975	OMT2	38.437	5.26444	1.39569e-06	0.000950572	yes	up	0.11	0.11	0	0.71	1.91	4.39	0.0733333	2.33667
GH_D07G0626	CYP71A1	0.062	-4.00431	1.53377e-06	0.00102925	yes	down	4.6	2.18	3.93	0	0.28	0.27	3.57	0.183333
GH_A08G2095	CYP86A22	17.461	4.12604	1.64461e-06	0.00108763	yes	up	0.51	0.03	0.96	4.08	10.31	2.64	0.5	5.67667
GH_D01G2159	ADH1	0.141	-2.82386	1.7767e-06	0.00115821	yes	down	911.93	815.63	1364.98	91.36	102.84	50.71	1030.85	81.6367
GH_A10G0720	WRKY75	8.866	3.14833	2.02848e-06	0.00130371	yes	up	2.25	2.28	3.06	17.34	9.33	16.13	2.53	14.2667
GH_A03G0780	NPF2.11	0.124	-3.01559	2.31062e-06	0.00143562	yes	down	9.99	6.15	6.9	0.25	1.17	0.63	7.68	0.683333
GH_D08G0570	ZIP1	178.467	7.47951	2.3165e-06	0.00143562	yes	up	0	0	0	1.65	0.46	2.71	0	1.60667
GH_A09G2571	RAP2-3	17.058	4.09238	2.32809e-06	0.00143562	yes	up	0.16	1.84	0.7	13.58	6.15	3.81	0.9	7.84667
GH_A09G1066	SODCP	0.183	-2.45078	2.54775e-06	0.00155012	yes	down	61.49	54.34	78.94	3.35	11.75	9.1	64.9233	8.06667
GH_D05G2560		8.436	3.07651	2.59604e-06	0.00155263	yes	up	16.7	37.38	23.16	173.93	50.3	164.09	25.7467	129.44
GH_A01G1428	MLP423	9.622	3.26629	2.64747e-06	0.00155263	yes	up	21	8.47	43.34	141.3	141.35	60.67	24.27	114.44
GH_A05G1586	ERF091	228.328	7.83496	2.65396e-06	0.00155263	yes	up	0	0	0	3.88	1.02	0.38	0	1.76
GH_D12G2264	CYP76B6	5.731	2.51886	2.90335e-06	0.00167703	yes	up	1.93	1.07	1.36	4.3	6.45	11.87	1.45333	7.54
GH_D02G0826		4.076	2.0273	3.00005e-06	0.00170974	yes	up	9.3	9.04	8.64	16.65	29.44	34.17	8.99333	26.7533
GH_D09G1018	SODCP	0.24	-2.06066	3.07027e-06	0.00170974	yes	down	51.25	74.59	80.01	7.13	8.21	12.99	68.6167	9.44333
GH_D11G0414	MADS6	0.048	-4.36823	3.07238e-06	0.00170974	yes	down	2.08	6.28	4.69	0.08	0.05	0.45	4.35	0.193333
GH_A05G1360	At1g17710	13.04	3.70487	3.22313e-06	0.00177202	yes	up	0.34	2.32	4.51	13.09	4.19	50.6	2.39	22.6267
GH_D06G0108		16.796	4.07007	3.27745e-06	0.00178043	yes	up	0.2	0.14	0.42	2.49	1.35	6.03	0.253333	3.29
GH_A11G1594	At2g04570	7.898	2.98143	3.35159e-06	0.00179929	yes	up	6.51	2.27	16.13	30.47	52.43	49.49	8.30333	44.13
GH_A11G2841	PR	8.785	3.13501	3.74339e-06	0.00198236	yes	up	0.43	0.3	0.58	1.31	2.09	4.48	0.436667	2.62667
GH_scaffold19847_objG0001	SDR1	8.217	3.03869	3.77949e-06	0.00198236	yes	up	4.28	4.06	6.28	35.38	15.53	15.84	4.87333	22.25
GH_D08G2336	CHLN	10.777	3.42987	4.03993e-06	0.00209489	yes	up	1.29	12.2	1.17	16.3	40.97	53.28	4.88667	36.85
GH_D06G1266		0.055	-4.18661	4.27992e-06	0.0021944	yes	down	1.92	0.82	10.27	0.14	0.11	0.23	4.33667	0.16
GH_D01G2069	petM	14.063	3.81384	4.42508e-06	0.00224362	yes	up	9.21	1.41	17.81	108.8	78.86	38.85	9.47667	75.5033
GH_A02G0788	ASP1	5.785	2.53231	4.71074e-06	0.0023622	yes	up	4.79	5.15	11.43	25.69	17.48	29.7	7.12333	24.29
GH_D01G0509		162.525	7.34452	5.16254e-06	0.00256062	yes	up	0	0	0	12.77	14.14	7.25	0	11.3867
GH_D05G2427		4.935	2.30316	5.23033e-06	0.00256635	yes	up	2.37	2.45	2.42	10.77	7.31	12.78	2.41333	10.2867
GH_A10G0217	tmk	0.052	-4.25565	5.98663e-06	0.0028955	yes	down	11.79	180.29	4.55	0.49	2.65	4.67	65.5433	2.60333
GH_D11G3054	PLPZETA2	10.483	3.39002	6.02807e-06	0.0028955	yes	up	0.45	0.15	2.52	4.9	5.75	12.95	1.04	7.86667
GH_A08G0476		4.64	2.21428	6.79217e-06	0.00322423	yes	up	1.99	4.01	4.66	8.11	9.4	17.25	3.55333	11.5867
GH_D12G2504	CYP86A22	6.308	2.65727	6.85375e-06	0.00322423	yes	up	1.3	0.97	3.56	6.56	9.08	8.85	1.94333	8.16333
GH_A10G2113	CYP83B1	0.176	-2.5062	7.03995e-06	0.00327803	yes	down	43.99	35.58	30.15	3.95	1.91	9.31	36.5733	5.05667
GH_D05G1943	TMEM136	6.741	2.75291	7.29858e-06	0.00336413	yes	up	7.74	4.77	16.81	44.53	50.37	31.2	9.77333	42.0333
GH_A10G1911	UGT73C2	149.622	7.22518	7.86576e-06	0.0035893	yes	up	0	0	0	0.19	0.61	1.87	0	0.89
GH_D05G1590	HIPP29	10.218	3.35298	8.32785e-06	0.00376254	yes	up	6.96	1.75	6.48	33	22.33	7.29	5.06333	20.8733
GH_A11G3025	PLPZETA2	7.924	2.98627	8.44127e-06	0.00377639	yes	up	1.64	1.58	6.49	16.59	18.23	25.99	3.23667	20.27
GH_A02G1718	SHM1	9.27	3.2126	8.94142e-06	0.00396131	yes	up	0.62	0.81	2.01	9.61	6.23	3	1.14667	6.28
GH_A11G1170		7.483	2.90367	9.20641e-06	0.0040364	yes	up	9.47	10.39	42.33	88.44	112.92	75.11	20.73	92.1567
GH_D08G1717	PSBT	10.942	3.45182	9.28782e-06	0.0040364	yes	up	690.27	727.82	2246.95	10683.4	7055.39	1726.17	1221.68	6488.33
GH_D02G0713	EXT3	9.75	3.28537	9.41309e-06	0.00405225	yes	up	12.91	5.81	72.22	67.7	70.66	770.68	30.3133	303.013
GH_D08G2785	At3g55350	0.056	-4.15235	1.01387e-05	0.00430883	yes	down	3.47	24.55	0.69	0.27	0.15	0.75	9.57	0.39
GH_D04G1103	BIC1	5.412	2.43622	1.0198e-05	0.00430883	yes	up	21.51	14	19.32	68.87	62.63	67.02	18.2767	66.1733
GH_D07G1519	HIPP39	5.327	2.41329	1.09259e-05	0.00457405	yes	up	15.68	22.72	32.48	64.27	87.67	52.44	23.6267	68.1267
GH_A01G0264	PGR5	8.83	3.14245	1.16843e-05	0.00484706	yes	up	2.5	0.84	11.11	22.8	42.64	28.92	4.81667	31.4533
GH_D05G2889		0.194	-2.36581	1.19984e-05	0.00493252	yes	down	628.17	942.19	286.89	55.32	61.88	170.5	619.083	95.9
GH_A06G2064		8.273	3.04845	1.26599e-05	0.00515802	yes	up	0.29	0.24	0.43	1.78	1.71	2.08	0.32	1.85667
GH_A06G2353		5.135	2.36023	1.28663e-05	0.00519572	yes	up	1.64	4.67	4.61	9.81	10.54	15.8	3.64	12.05
GH_A05G1906	TMEM136	6.012	2.58776	1.31239e-05	0.00525323	yes	up	1.78	3.45	6.83	18.84	9.52	14.84	4.02	14.4
GH_D10G1118	SULTR2-1	22.167	4.47033	1.37713e-05	0.00546445	yes	up	0	0.17	0.06	0.35	2.12	1.06	0.0766667	1.17667
GH_A11G3217	RRS1	10.688	3.41796	1.39216e-05	0.00547646	yes	up	0.05	0.1	0.13	0.58	0.43	1.04	0.0933333	0.683333
GH_D01G0420	RPS2	14.021	3.80948	1.45306e-05	0.00566718	yes	up	1.73	0.42	0.03	3.39	9.87	12.84	0.726667	8.7
GH_D06G0525		16.389	4.03468	1.48017e-05	0.00572399	yes	up	1.12	1.02	0.75	18.23	6.32	0.57	0.963333	8.37333
GH_A08G1704	dusA	10.579	3.40319	1.57071e-05	0.00602307	yes	up	200.1	101.1	268.03	2028.89	1056.7	200.25	189.743	1095.28
GH_D02G1562	CAR9	5.087	2.34674	1.66887e-05	0.00634616	yes	up	10.9	8.4	15.52	29.97	61.24	32.82	11.6067	41.3433
GH_D06G0215	At2g23090	13.462	3.75084	1.76011e-05	0.00663781	yes	up	8.86	10.63	8.55	129.44	41.63	15.28	9.34667	62.1167
GH_A03G1731	GDPD1	4.851	2.27816	1.83946e-05	0.00688017	yes	up	5.15	3.36	3.13	9.49	9.96	25.81	3.88	15.0867
GH_D12G0511	ctps	0.102	-3.28955	1.92236e-05	0.00713182	yes	down	5.55	22.03	2.17	0.61	0.16	1.4	9.91667	0.723333
GH_D02G2258	At2g39540	22.96	4.52104	1.97108e-05	0.00725357	yes	up	1.53	1.91	6.89	68.61	26.28	10.38	3.44333	35.09
GH_A05G1062		13.373	3.74125	1.99785e-05	0.00729326	yes	up	6.5	0.62	11.72	48.75	144.86	13.24	6.28	68.95
GH_A09G1801	GPAT6	6.901	2.78679	2.04732e-05	0.00741456	yes	up	2.06	0.92	6.06	11.81	15.57	13.15	3.01333	13.51
GH_D13G0350	FD2	8.178	3.03178	2.11642e-05	0.00760444	yes	up	141.48	120.01	181.7	1134.2	551.98	244.69	147.73	643.623
GH_D05G1347	MIOX1	7.936	2.98845	2.16442e-05	0.00767417	yes	up	26.54	3.8	50.72	123.98	138.68	253.27	27.02	171.977
GH_D13G1813	HSR201	8.486	3.08514	2.16946e-05	0.00767417	yes	up	0.87	1.26	5.03	19.78	5.25	14.17	2.38667	13.0667
GH_A04G1341	XCP1	17.716	4.14698	2.27487e-05	0.00798514	yes	up	0.12	0.11	0.23	2.13	1.4	1.24	0.153333	1.59
GH_A09G0385		9.389	3.23101	2.44679e-05	0.00852305	yes	up	1184.59	707.61	759.35	22713.8	11953	1961.28	883.85	12209.4
GH_D08G0881		33.819	5.07975	2.52036e-05	0.0086988	yes	up	0.19	0.11	0	3.43	1.51	0.26	0.1	1.73333
GH_A13G2051	GOLS2	0.157	-2.67094	2.53537e-05	0.0086988	yes	down	9.39	37.34	8.76	1.25	1.45	3.99	18.4967	2.23
GH_A08G0184	At2g37990	24.519	4.61582	2.6124e-05	0.0088962	yes	up	0.13	0.35	0.35	7.4	1.6	0.37	0.276667	3.12333
GH_A07G0851	MYB113	14.544	3.8624	2.65175e-05	0.00895564	yes	up	0.34	0.36	1.12	8.8	2.97	2.1	0.606667	4.62333
GH_A09G1680		5.1	2.35037	2.66911e-05	0.00895564	yes	up	16.53	14.45	24.07	47.84	91.99	41.87	18.35	60.5667
GH_A11G0152	ATHB-7	0.111	-3.16841	2.73685e-05	0.00911589	yes	down	9.42	50.1	6.69	1.09	1.88	1.95	22.07	1.64
GH_D08G2162		11.719	3.55079	3.05515e-05	0.010047	yes	up	0.27	0.06	1.2	1.74	1.89	11.57	0.51	5.06667
GH_D02G1535	MLP31	25.627	4.67957	3.06044e-05	0.010047	yes	up	0.2	0.87	0.45	1.46	20.1	3.68	0.506667	8.41333
GH_D05G0869	ASN1	19.235	4.26564	3.19611e-05	0.0104057	yes	up	0.2	0.72	0.27	0.05	9.83	5.41	0.396667	5.09667
GH_A12G0752	At5g67140	5.777	2.53038	3.21529e-05	0.0104057	yes	up	28.9	35.9	26.5	122.91	121.88	56.05	30.4333	100.28
GH_D01G0766	FAD4	6.014	2.58825	3.26136e-05	0.0104804	yes	up	20.13	5.68	7	35.66	51.55	70.71	10.9367	52.64
GH_A06G0230	At2g23090	9.894	3.30662	3.3437e-05	0.0106699	yes	up	13.74	22.86	18.91	161.32	101.44	67.88	18.5033	110.213
GH_D08G1339		6.003	2.58574	3.54516e-05	0.0111802	yes	up	2.83	3.79	5.64	10.65	26.57	9.22	4.08667	15.48
GH_D07G0853	MYB113	14.593	3.86716	3.55262e-05	0.0111802	yes	up	0.86	0.27	1.99	16.38	3.51	3.03	1.04	7.64
GH_A01G1762	PRP2	4.888	2.28919	3.85459e-05	0.0120475	yes	up	17.96	16.06	56.45	56.25	101.06	180.9	30.1567	112.737
GH_A01G0758	FAD4	5.463	2.44983	4.09238e-05	0.0127036	yes	up	15.69	6.79	4.91	27.04	35.58	56.82	9.13	39.8133
GH_A05G1927	TULP5	5.087	2.34691	4.36801e-05	0.0134677	yes	up	1.98	0.81	2.21	5.02	4.37	8.92	1.66667	6.10333
GH_D01G0485		0.141	-2.8312	4.58768e-05	0.01405	yes	down	49.62	51.26	67.24	2.08	0.92	18.84	56.04	7.28
GH_D09G0092	PSY	3.531	1.82023	4.69684e-05	0.0142884	yes	up	17.63	33.49	33.64	54.27	69.66	73.84	28.2533	65.9233
GH_D01G1876	PRP2	4.457	2.15601	4.88502e-05	0.0147625	yes	up	11.08	9.92	25.6	20.58	58.79	86.1	15.5333	55.1567
GH_D01G1304	At5g64460	4.433	2.14827	4.92478e-05	0.0147847	yes	up	5.93	7.73	10.04	27.39	13.11	26.68	7.9	22.3933
GH_D11G1624	At2g04570	4.767	2.25317	5.01598e-05	0.0149601	yes	up	1.09	1.1	1.72	2.73	4.12	7.04	1.30333	4.63
GH_D04G2020	ABCC3	5.356	2.42109	5.1027e-05	0.0151199	yes	up	0.44	0.66	1.4	0.91	2.9	7.01	0.833333	3.60667
GH_A09G0482		121.435	6.92404	5.18694e-05	0.0152704	yes	up	14.79	25.53	0	1085.64	1153.66	77.58	13.44	772.293
GH_A10G0277		5.756	2.52514	5.25517e-05	0.0153041	yes	up	1.87	12.83	7.03	9.43	32.92	49.85	7.24333	30.7333
GH_A05G4061	GTF3C6	40.673	5.34599	5.26549e-05	0.0153041	yes	up	0	1.24	0	14.18	3.06	4.07	0.413333	7.10333
GH_A06G0731	PME53	111.974	6.80702	5.44811e-05	0.0157347	yes	up	0	0	0	0.81	0.35	0.91	0	0.69
GH_A08G1705	PSBT	8.081	3.01445	5.63887e-05	0.016138	yes	up	352.1	475.92	1546.7	5015.43	3040.87	1281.42	791.573	3112.57
GH_D13G1652	NAC056	0.19	-2.39693	5.6585e-05	0.016138	yes	down	9.79	35.67	13.7	0.5	2.42	4.48	19.72	2.46667
GH_D11G3643	RGA2	148.711	7.21637	5.76428e-05	0.0163376	yes	up	0	0	0	21.03	13.38	0.02	0	11.4767
GH_D11G1520	EPFL9	8.676	3.11699	5.84391e-05	0.0164362	yes	up	8.78	0.97	4.1	34.5	9.98	14.11	4.61667	19.53
GH_D02G0778	WAK3	13.89	3.79598	5.87112e-05	0.0164362	yes	up	0.67	0.2	0.12	3.13	2.98	0.44	0.33	2.18333
GH_D04G1094	ACA1	10.915	3.4483	6.0883e-05	0.0169403	yes	up	6.9	0.33	12.83	63.43	32.79	38.69	6.68667	44.97
GH_A07G2109		12.348	3.62624	6.21535e-05	0.017189	yes	up	535.46	199.79	168.41	3752.58	1608.04	246.63	301.22	1869.08
GH_A05G3345		9.452	3.24062	6.34745e-05	0.0174486	yes	up	2045.58	1798.32	2129.26	19220.2	7691.18	1664.89	1991.05	9525.41
GH_D01G1512	MLP423	8.723	3.12482	6.56311e-05	0.0178271	yes	up	30.49	6.97	86.37	273.87	188.41	136.61	41.2767	199.63
GH_D02G0754	PERK13	8.806	3.13852	6.56328e-05	0.0178271	yes	up	0.87	0.51	5.32	8.6	3.94	34.46	2.23333	15.6667
GH_A13G1144		0.182	-2.46139	6.64842e-05	0.0179515	yes	down	9.16	21.4	17.33	3.29	1.05	6.86	15.9633	3.73333
GH_D13G1747		5.566	2.47666	6.79038e-05	0.018227	yes	up	6.78	7.74	3.15	25.17	17.45	39.45	5.89	27.3567
GH_D10G0229		0.099	-3.34164	6.8424e-05	0.0182592	yes	down	16.46	165.24	6.02	2.96	3.33	6.33	62.5733	4.20667
GH_A13G1774	TBL41	8.789	3.13576	7.02233e-05	0.0186304	yes	up	3.37	1.49	1.44	19.56	7.72	4.55	2.1	10.61
GH_A01G2309		119.502	6.9009	7.42993e-05	0.0195978	yes	up	0	0.09	0	0	5.14	2.57	0.03	2.57
GH_A07G0543	SWEET10	4.532	2.18025	7.60491e-05	0.0199373	yes	up	5.39	4.12	10.2	19.11	18.12	21.76	6.57	19.6633
GH_A08G0971	PR-1	6.786	2.76256	7.65486e-05	0.0199373	yes	up	13.16	4.95	8.03	53.05	33.6	24.4	8.71333	37.0167
GH_A13G1201	SIRP1	0.212	-2.24111	7.69761e-05	0.0199373	yes	down	14.1	16.28	5.78	1.5	1.09	1.8	12.0533	1.46333
GH_A11G3456	NCS2	6.378	2.6732	7.78625e-05	0.0199373	yes	up	52.58	70.58	64.64	388.83	121.76	136.88	62.6	215.823
GH_A13G1791	PARC	8.542	3.09451	7.78902e-05	0.0199373	yes	up	3.57	4.04	1.11	22.56	3.44	13.27	2.90667	13.09
GH_D12G1330	SAUR32	12.19	3.60765	7.83547e-05	0.0199373	yes	up	1.4	4.51	6.18	37.08	28.24	4.95	4.03	23.4233
GH_A01G0920	LBD4	109.762	6.77824	7.86446e-05	0.0199373	yes	up	0	0	0	0.87	4.13	1.75	0	2.25
GH_D03G0174	YPQ1	4.224	2.0786	7.98084e-05	0.0201205	yes	up	2.92	2.79	2.03	6.21	6.23	11.74	2.58	8.06
GH_A01G1971	petM	5.994	2.58358	8.03653e-05	0.0201496	yes	up	31	14.82	40.07	123.38	118.28	74.62	28.63	105.427
GH_A07G0172	PMEI3	13.614	3.767	8.09768e-05	0.020192	yes	up	2.34	0	4.54	21.3	28.35	7.61	2.29333	19.0867
GH_A06G0402	tenm4	0.251	-1.99351	8.33385e-05	0.0206679	yes	down	23.71	46.04	16.76	3.96	4.74	7.25	28.8367	5.31667
GH_A11G0810	SPX3	6.691	2.74221	8.90262e-05	0.0219592	yes	up	10.08	2.54	40.09	56.15	60.24	127.54	17.57	81.31
GH_A09G0397		10.507	3.39323	9.14193e-05	0.0222542	yes	up	0.43	0.72	0.69	6.37	2.98	0.59	0.613333	3.31333
GH_D04G0324	PSAN	7.447	2.89658	9.14922e-05	0.0222542	yes	up	181.9	97.57	164.46	1017.52	716.01	156.06	147.977	629.863
GH_A07G2619	GDPD2	3.402	1.76619	9.16856e-05	0.0222542	yes	up	7.9	7.58	10.66	13.83	22.72	27.29	8.71333	21.28
GH_D05G2208	MADS27	5.984	2.58103	9.47286e-05	0.0228286	yes	up	1.54	2.71	1.77	6.17	4.48	3.72	2.00667	4.79
GH_D10G1234	ATPK2	8.71	3.12267	9.50525e-05	0.0228286	yes	up	0.28	0.15	2.06	4.3	3.33	7.04	0.83	4.89
GH_D06G1349	Cep295	12.98	3.69827	9.62219e-05	0.0229885	yes	up	583.74	183.36	170.87	6423.83	1818.4	180.48	312.657	2807.57
GH_D02G1851	JAG	79.777	6.31789	9.69351e-05	0.0230383	yes	up	0	0	0.08	1.92	0.32	2.16	0.0266667	1.46667
GH_A05G2002	MYB44	6.332	2.66262	9.77369e-05	0.0231085	yes	up	1.67	1.2	0.87	2.65	7.38	8.66	1.24667	6.23
GH_A11G1047		8.29	3.05145	0.000105821	0.0248908	yes	up	0.93	0.13	2.41	3.65	4.37	4.45	1.15667	4.15667
GH_A02G0109	NAC014	4.886	2.28852	0.000107625	0.02506	yes	up	6.39	1.85	8.38	14.41	18.05	27.5	5.54	19.9867
GH_D07G2010		10.19	3.34913	0.000107638	0.02506	yes	up	5.97	1.87	17.45	73.14	37.38	23.93	8.43	44.8167
GH_D06G2104		4.245	2.08574	0.000116102	0.0268931	yes	up	1.11	2.18	1.04	2.08	4.99	6.72	1.44333	4.59667
GH_D12G1886	HHO2	3.161	1.66027	0.000117011	0.0268994	yes	up	16.12	36.45	29.41	33.28	62.2	100.6	27.3267	65.36
GH_A01G0528	bbs2	9.229	3.20618	0.000117308	0.0268994	yes	up	6.53	7.84	21.23	81.73	65.73	16.56	11.8667	54.6733
GH_D02G0124	PPAN	479.908	8.90662	0.0001207	0.027539	yes	up	0	0	0.07	12.74	1.11	0.29	0.0233333	4.71333
GH_A12G0498	CTPS1	0.137	-2.87073	0.000124317	0.0281489	yes	down	2.91	30.17	3.66	0.61	0.74	2.07	12.2467	1.14
GH_A12G2778	LTI65	0.09	-3.47795	0.000124607	0.0281489	yes	down	190.49	896.55	32.41	8.38	4.14	77.51	373.15	30.01
GH_A08G1312	LSU2	5.212	2.38186	0.000127986	0.0286614	yes	up	37.2	35.46	57.44	159.62	136.33	105.03	43.3667	133.66
GH_A13G0346	BHLH160	4.779	2.25672	0.000128132	0.0286614	yes	up	16.22	4.58	20.47	36.56	56.3	48.07	13.7567	46.9767
GH_D09G0010	POPTRDRAFT_752786	13.348	3.7386	0.000130364	0.0290141	yes	up	0.41	0	4.25	8.49	6.14	27.94	1.55333	14.19
GH_D09G1751	GPAT6	6.879	2.78218	0.00013098	0.0290141	yes	up	0.91	0.85	6.95	8.39	17.43	13.16	2.90333	12.9933
GH_D07G2358	NAC021	10.529	3.39623	0.000132988	0.0293164	yes	up	0.14	0.35	1.7	6.39	3	3.29	0.73	4.22667
GH_D01G0206	SFH8	8.13	3.02318	0.000134487	0.029444	yes	up	1.45	0.51	2.14	11.6	6.09	4.02	1.36667	7.23667
GH_A10G1864	BETV1J	4.855	2.27946	0.000134857	0.029444	yes	up	12.18	35.38	17.97	31	113.4	52.53	21.8433	65.6433
GH_D07G0419	WIN1	10.518	3.39484	0.000136716	0.0296781	yes	up	1.91	0.13	0.67	5.08	9.88	6.79	0.903333	7.25
GH_D08G0944	PR-1	6.667	2.73702	0.00013723	0.0296781	yes	up	7.38	2.04	6.12	29.02	21.76	15.4	5.18	22.06
GH_D11G0571	SAPK2	7.178	2.8435	0.000139005	0.0299201	yes	up	0.23	0.65	0.97	1.59	4.5	2.34	0.616667	2.81
GH_D03G0896	SPCC24B10.10c	0.075	-3.74456	0.000140294	0.0300558	yes	down	5.59	13.84	0.85	0.02	1	0.69	6.76	0.57
GH_D12G0672	At4g36750	7.505	2.9079	0.000142382	0.0300968	yes	up	1.38	0.26	1.16	4.37	3.83	7.69	0.933333	5.29667
GH_D02G0552		4.066	2.02378	0.000142617	0.0300968	yes	up	18.51	16.61	23.02	40.84	64.02	48.12	19.38	50.9933
GH_A06G0974	IRT3	3.449	1.78621	0.000142683	0.0300968	yes	up	17.06	30.51	13.36	36.22	34.72	80.21	20.31	50.3833
GH_A07G2118	At1g65750	16.327	4.02918	0.000143123	0.0300968	yes	up	0.31	0.31	0.17	5.42	0.92	0.45	0.263333	2.26333
GH_D04G1873		120.85	6.91707	0.000145531	0.0304627	yes	up	0	0	0	4.73	0.62	0.91	0	2.08667
GH_A08G0054	PIM1	6.585	2.71922	0.000151417	0.0315099	yes	up	15.99	24.21	58.84	163.14	105.52	67.16	33.0133	111.94
GH_A13G2179	At4g31140	0.094	-3.41	0.000151915	0.0315099	yes	down	18.8	86.71	3.64	1.3	0.37	6.94	36.3833	2.87
GH_A07G2097	At1g65750	94.718	6.56556	0.000153877	0.0317724	yes	up	1.53	0	0	35.24	19.77	2.98	0.51	19.33
GH_D13G2217	SLC25A16	4.35	2.1211	0.000158509	0.0325814	yes	up	1.75	3.45	2.84	9.16	6.92	6.82	2.68	7.63333
GH_D10G0083	Nipbl	5.867	2.55262	0.000160508	0.0327189	yes	up	14.35	12.41	48.42	124.97	111.33	48.7	25.06	95
GH_D02G2455	ADF5	7.418	2.89099	0.000160612	0.0327189	yes	up	0.42	1.96	1.07	3.15	7.94	3.73	1.15	4.94
GH_D11G2586	SOT15	9.801	3.29298	0.000162284	0.0329126	yes	up	0.24	0.3	0.48	0.45	4.38	2.46	0.34	2.43
GH_D04G1443	CPRD49	6.098	2.60832	0.000165364	0.0332911	yes	up	11.32	5.58	25.07	62.21	49.81	33.75	13.99	48.59
GH_A02G0314	CBSDUF1	6.438	2.68661	0.000165609	0.0332911	yes	up	0.32	0.45	0.42	1.74	1.6	1.6	0.396667	1.64667
GH_A05G3896	Cgl3084	4.143	2.05072	0.00016863	0.0337496	yes	up	1.23	2.16	2.09	2.7	3.78	11.45	1.82667	5.97667
GH_A09G2329		10.651	3.41287	0.000170984	0.0338461	yes	up	50.88	11.32	328.86	1588.17	816.08	291.67	130.353	898.64
GH_D13G1040		0.159	-2.65689	0.000171645	0.0338461	yes	down	16.71	20.84	6.45	1.31	2.55	1.88	14.6667	1.91333
GH_D11G1201		7.617	2.92916	0.000171995	0.0338461	yes	up	1.8	7.79	16.01	49.74	30.7	19.09	8.53333	33.1767
GH_D09G1371	CYP93A1	0.173	-2.52738	0.000172316	0.0338461	yes	down	24.49	5.81	19.39	1.01	3.43	2.04	16.5633	2.16
GH_A11G1459	accC	7.175	2.84307	0.000173058	0.0338461	yes	up	5	4.99	4.19	29.79	12.07	7.38	4.72667	16.4133
GH_D13G2160	At4g31140	0.081	-3.62076	0.000173562	0.0338461	yes	down	4.42	22.14	0.61	0.36	0.09	1.25	9.05667	0.566667
GH_A12G2599	BDG3	4.586	2.19719	0.00017571	0.0340986	yes	up	5.6	2.05	7.37	11.89	18.41	17.92	5.00667	16.0733
GH_A05G1562	HIPP28	9.728	3.28215	0.000176802	0.0340986	yes	up	0.92	0.75	0.88	5.99	7.66	3.85	0.85	5.83333
GH_D06G2059	AMC9	0.187	-2.4188	0.000177099	0.0340986	yes	down	370.22	610.77	205.89	8.77	67.12	112.17	395.627	62.6867
GH_A12G2864		7.438	2.89491	0.000177975	0.0341232	yes	up	0.79	4.52	5.5	16.94	21.73	5.01	3.60333	14.56
GH_D08G1233	LSU2	5.873	2.55409	0.000181956	0.0347406	yes	up	41.6	35.67	103.94	270.09	178.11	132.37	60.4033	193.523
GH_D11G0146	At4g27740	6.522	2.70529	0.000184938	0.035134	yes	up	10.38	26.79	44.09	105.02	97.73	30.55	27.0867	77.7667
GH_A09G0391		8.228	3.04053	0.000185556	0.035134	yes	up	4.68	5	5.67	38.83	12.42	3.87	5.11667	18.3733
GH_A12G1206	PP2A13	0.034	-4.86747	0.000187802	0.0354123	yes	down	1.12	8.13	0.33	0	0	0.33	3.19333	0.11
GH_A05G2694		5.722	2.51644	0.000189673	0.0356179	yes	up	3.26	9.84	9.24	19.61	42.07	14.05	7.44667	25.2433
GH_D04G1247	PAL	3.254	1.70215	0.000192269	0.0359327	yes	up	3.48	3.5	5.71	5.75	8.55	17.07	4.23	10.4567
GH_A02G0866		6.791	2.76372	0.000192924	0.0359327	yes	up	23.4	22.97	45.5	194.72	78.35	33.81	30.6233	102.293
GH_D12G1259		49.268	5.62259	0.000197306	0.0363558	yes	up	66.85	87.72	65.89	3664.53	923.86	94.19	73.4867	1560.86
GH_D12G1421		5.968	2.5772	0.000197553	0.0363558	yes	up	11.59	3.23	6.86	30.04	35.24	16.37	7.22667	27.2167
GH_D01G0819	At4g26790	6.884	2.78325	0.000197586	0.0363558	yes	up	0.84	0.45	0.63	2.27	4.53	1.45	0.64	2.75
GH_A12G2330		12.89	3.68814	0.000199486	0.0365581	yes	up	4.65	2.67	1.12	29.22	28.25	2.54	2.81333	20.0033
GH_D08G0496		6.406	2.6795	0.000201594	0.0367966	yes	up	14.35	6.97	26.19	78.8	41.2	7.02	15.8367	42.34
GH_D02G0115	NAC014	3.675	1.87762	0.000202513	0.036817	yes	up	6.27	3.89	9.01	8.76	21.36	21.32	6.39	17.1467
GH_D09G2318	RCOM_1174750	4.233	2.08157	0.000205505	0.0372127	yes	up	2.71	2.98	1.99	4.45	7.36	10.52	2.56	7.44333
GH_D04G1829		11.16	3.48027	0.000213645	0.0385339	yes	up	0.43	0.31	7.08	20.31	6.2	28.12	2.60667	18.21
GH_A03G1730	At4g18596	5.258	2.39458	0.000216875	0.0389624	yes	up	6.5	7.37	12.84	39.48	18.45	23.78	8.90333	27.2367
GH_A06G0229	ACBP3	3.948	1.98128	0.000220226	0.0394092	yes	up	1.06	3.36	4.9	4.73	7.09	14.06	3.10667	8.62667
GH_D13G2539	At1g07440	4.229	2.08031	0.000221741	0.0394497	yes	up	19.78	16.86	17.03	62.57	39.8	40.79	17.89	47.72
GH_A12G2620	HIPP30	10.633	3.41042	0.000222181	0.0394497	yes	up	0.21	1.43	4.24	12.3	9.83	2.65	1.96	8.26
GH_A08G1479		681.179	9.41189	0.000238074	0.0419706	yes	up	0	0	0	5.14	1.45	0.12	0	2.23667
GH_D11G3647	PHOT2	8.428	3.07527	0.000238219	0.0419706	yes	up	0.34	0.46	0.97	3.97	4.16	0.82	0.59	2.98333
GH_D11G2692	nst1	20.538	4.36019	0.000245545	0.043095	yes	up	0.1	0.18	0.1	1.76	1.6	2.5	0.126667	1.95333
GH_A11G0146	At4g27740	5.845	2.54717	0.000246649	0.043123	yes	up	24.72	95.29	90.88	243.4	215	75.09	70.2967	177.83
GH_A05G4218	At5g14050	14.114	3.81905	0.000253392	0.0440532	yes	up	0.19	0.07	0	0.65	0.83	1.49	0.0866667	0.99
GH_A12G1941	RTM2	11.192	3.48444	0.0002539	0.0440532	yes	up	0.34	0.25	0.77	3.74	2.82	2.69	0.453333	3.08333
GH_D12G2621	BDG3	5.125	2.35745	0.000255466	0.0441569	yes	up	3.64	0.92	3.99	8	11.55	10.56	2.85	10.0367
GH_A09G0088	PSY	3.208	1.68175	0.000256628	0.0441904	yes	up	15.14	36.21	37.26	53.69	49.51	92.91	29.5367	65.37
GH_D03G1433	TIM9	8.256	3.04536	0.000259508	0.0445183	yes	up	8.1	12.29	21.99	89.47	49.36	13.97	14.1267	50.9333
GH_D09G1624		4.122	2.04322	0.00026475	0.0452474	yes	up	11.49	11.95	26.21	30.96	66.69	35.38	16.55	44.3433
GH_A01G2211		4.729	2.24138	0.000265949	0.0452827	yes	up	7.24	2.82	8.51	29.47	21.79	18.2	6.19	23.1533
GH_D09G0582		6.815	2.76881	0.000272095	0.046157	yes	up	0.49	0.4	0.23	0.68	2.82	2.37	0.373333	1.95667
GH_A08G0900	HMA2	3.748	1.90621	0.000274442	0.0463828	yes	up	0.62	0.76	0.69	1.45	1.75	2.19	0.69	1.79667
GH_D02G1744	DTX29	3.411	1.7704	0.000276564	0.0464522	yes	up	7.24	15.55	20.65	22.56	35.57	32.34	14.48	30.1567
GH_D10G0411	rimM	0.25	-2.00277	0.000277274	0.0464522	yes	down	12.87	12.32	8.43	0.82	1.58	4.82	11.2067	2.40667
GH_A10G2177	ATX1	5.072	2.34245	0.000277907	0.0464522	yes	up	66.84	82.49	83.04	288.39	309.11	84.34	77.4567	227.28
GH_A13G1907	nipblb	11.523	3.52639	0.00028193	0.0469527	yes	up	1.11	0.81	0.54	11	1.45	0.78	0.82	4.41
GH_A10G1103	CRRSP3	4.186	2.06553	0.00028496	0.0471359	yes	up	4.99	5.27	7.04	18.88	14.14	11.54	5.76667	14.8533
GH_A05G2700	atpF1	3.55	1.82786	0.000285096	0.0471359	yes	up	9.92	12.23	7.71	16.54	18.04	29.91	9.95333	21.4967
GH_D08G0320	At5g56260	7.266	2.86116	0.000289927	0.0477616	yes	up	9.3	17.13	17.7	91.9	61.11	9.84	14.71	54.2833
GH_D01G1001	ZIP1	6.229	2.63909	0.000292801	0.0480615	yes	up	3.91	2.1	1.24	1.57	13.75	21.38	2.41667	12.2333
GH_A05G0639	GDU3	4.001	2.00032	0.000293989	0.0480835	yes	up	4.99	7.92	9.01	18.75	17.95	18.52	7.30667	18.4067
GH_D05G2757	LAC14	4.796	2.26169	0.00029655	0.0483129	yes	up	1.19	3.68	1.62	2.89	6.24	15.51	2.16333	8.21333
GH_D13G1004		11.082	3.47016	0.000297509	0.0483129	yes	up	263.12	53.65	65.16	1995.68	589.92	55.15	127.31	880.25
GH_A12G1290	ERF023	5.362	2.42278	0.000300399	0.0486092	yes	up	2.27	3.86	10.06	20.99	12.65	18.49	5.39667	17.3767
GH_A03G1314	ASB1	11.914	3.57454	0.000302743	0.0488155	yes	up	0.61	0.19	0.23	3.71	2.94	0.75	0.343333	2.46667
GH_D10G0457		0.254	-1.97859	0.000305614	0.0491048	yes	down	65.08	44.13	57.09	3.84	15.3	13.43	55.4333	10.8567
GH_D04G0337	TBL16	0.011	-6.47092	0.000308023	0.0493183	yes	down	1.49	0.11	0.55	0	0	0	0.716667	0
GH_D11G3465	NCS2	4.918	2.29807	0.000309643	0.0494043	yes	up	17.82	35.86	28.47	115.25	29.55	96.27	27.3833	80.3567
GH_D11G1123	Cht10	17.482	4.1278	0.000311116	0.0494664	yes	up	0	0.23	0.24	1.99	1.61	1.08	0.156667	1.56
GH_D12G0317	PKSB	6.691	2.7422	0.000313392	0.0496553	yes	up	0.72	0.41	0.57	3.34	1.8	2.12	0.566667	2.42
Volcano plot showed differentially expressed genes in FM0 vs FM100 comparison
Gene_id	Gene name	FC(FM100/FM0)	Log2FC(FM100/FM0)	Pvalue	Padjust	Significant	Regulate	FM0_1	FM0_2	FM0_3	FM100_1	FM100_2	FM100_3	FM0	FM100
GH_A13G1313	PP2B15	649.482	9.34315	4.57225e-39	2.16953e-34	yes	up	0.06	0.19	0.34	97.73	314.02	139.33	0.196667	183.693
GH_A10G1912	UGT73C2	485.789	8.92419	4.93325e-29	1.17041e-24	yes	up	0.09	0.15	0.31	47.73	214.2	50.9	0.183333	104.277
GH_D13G1235	PP2B15	239.785	7.9056	1.10598e-28	1.7493e-24	yes	up	1.61	2.15	0.98	251.76	525.11	215.85	1.58	330.907
GH_D12G0684	RTC2	152.717	7.25472	1.10945e-22	1.31609e-18	yes	up	0.11	0.21	0.78	41.12	131.62	33.87	0.366667	68.87
GH_D13G2016	CHLN	49.78	5.63749	1.1158e-17	1.05889e-13	yes	up	0.83	0.21	0.43	8.36	32.77	32.8	0.49	24.6433
GH_D10G2003	UGT73C2	2627.19	11.3593	5.3265e-17	4.21238e-13	yes	up	0	0	0	9.44	36.25	12.47	0	19.3867
GH_A01G1465	ZIP1	19.127	4.25751	3.41354e-16	2.3139e-12	yes	up	9.95	2.73	4.8	69.15	116.7	84.44	5.82667	90.0967
GH_A13G2043	CHLN	340.265	8.41052	1.38125e-15	8.19254e-12	yes	up	0	0	0.25	9.63	56.79	24.45	0.0833333	30.29
GH_A10G0087		1427.15	10.4789	3.00413e-15	1.58384e-11	yes	up	0	0	0	16.91	24.99	23.67	0	21.8567
GH_D02G1670	ABCC3	35.452	5.14781	1.47534e-14	7.0005e-11	yes	up	0.49	0.47	0.6	20.04	28.62	8.08	0.52	18.9133
GH_A08G2328	CHLN	14.322	3.84014	1.73422e-14	7.48081e-11	yes	up	4.71	3.1	5.46	41.4	75.18	40.9	4.42333	52.4933
GH_A03G1497	ABCC3	22.825	4.51253	7.65639e-14	3.02746e-10	yes	up	2.34	1.32	1.87	41.44	62.73	19.62	1.84333	41.2633
GH_D05G1556		899.745	9.81337	2.41144e-13	8.80174e-10	yes	up	0	0	0	24.55	52.84	53.79	0	43.7267
GH_A06G1795	GLO1	0.01	-6.58198	8.80142e-13	2.98305e-09	yes	down	39.51	8.26	24.92	0	0.07	0.61	24.23	0.226667
GH_D06G2387		28.882	4.85211	2.44137e-12	7.72288e-09	yes	up	1.15	0.22	0.77	8.52	39.73	8.73	0.713333	18.9933
GH_A05G0426	IRT3	53.538	5.74249	2.89948e-12	8.59876e-09	yes	up	2.4	0.23	0.58	9.22	156.94	25.94	1.07	64.0333
GH_D01G1566	ZIP1	13.295	3.7328	3.8906e-12	1.08594e-08	yes	up	7.49	2.5	3.61	41.55	48.87	68.69	4.53333	53.0367
GH_D01G0250	ufaA1	23.966	4.58291	7.10323e-12	1.81089e-08	yes	up	1.22	0.43	1.6	18.89	10.88	39.08	1.08333	22.95
GH_D01G1098	PREP	26.16	4.7093	7.2512e-12	1.81089e-08	yes	up	6.53	1.98	4.67	26.1	276.18	82.71	4.39333	128.33
GH_A01G0262	ufaA1	46.375	5.53526	4.52682e-11	1.07399e-07	yes	up	0.09	0	0.08	1.69	2.93	1.91	0.0566667	2.17667
GH_A06G2354		128.134	7.00151	1.44856e-10	3.27305e-07	yes	up	1.02	0	0.61	7.26	181.64	25.21	0.543333	71.37
GH_A05G1527		458.677	8.84133	3.54568e-10	7.64739e-07	yes	up	0	0	0	7.99	47.75	26.34	0	27.36
GH_D08G2336	CHLN	21.315	4.41379	3.77482e-10	7.78762e-07	yes	up	2.57	0.21	2.32	13.47	57.36	30.63	1.7	33.82
GH_A13G0910	CGT	13.533	3.75845	7.43635e-10	1.47023e-06	yes	up	8.23	1.74	5.63	23.14	132.35	38.54	5.2	64.6767
GH_A02G0747	At1g21400	0.064	-3.96592	7.81796e-10	1.48385e-06	yes	down	38.62	8.08	22.69	0.43	2.93	0.96	23.13	1.44
GH_D05G0428	IRT3	15.982	3.9984	2.19539e-09	4.00658e-06	yes	up	6.23	0.49	2.51	17.5	86.12	20.44	3.07667	41.3533
GH_D10G0098		15.26	3.93165	7.40964e-09	1.30218e-05	yes	up	0.97	1.67	3.89	21.84	75.58	36.4	2.17667	44.6067
GH_D13G0823	CGT	5.786	2.53251	1.28868e-08	2.18384e-05	yes	up	14.96	8.49	21.61	34.78	84.84	51.07	15.02	56.8967
GH_A01G1059	PREP	14.99	3.90592	5.98015e-08	9.78476e-05	yes	up	54.61	54.09	42.1	1029.68	700.06	460.82	50.2667	730.187
GH_A04G0171	At1g28570	22.114	4.46692	6.91932e-08	0.000109441	yes	up	1.36	0.81	1.09	29.35	24.31	5.58	1.08667	19.7467
GH_D08G0570	ZIP1	252.98	7.98288	1.07863e-07	0.000164504	yes	up	0	0	0	1.69	6.8	1.93	0	3.47333
GH_D03G1875	EXLB1	0.046	-4.45795	1.1094e-07	0.000164504	yes	down	132.08	7.91	33.57	0.67	4.43	2.74	57.8533	2.61333
GH_D02G0660	SN2	502.201	8.97212	1.38264e-07	0.000198807	yes	up	0	0	0	8.73	11.72	145.13	0	55.1933
GH_A12G0991	CAD	1.42399e+06	20.4415	1.70856e-07	0.000238444	yes	up	0	0	0	18.32	0	0	0	6.10667
GH_D11G2873	PR	31.879	4.99454	2.10625e-07	0.000285548	yes	up	0.15	0.04	0.11	2.36	3.47	2.54	0.1	2.79
GH_A07G2201	XERICO	0.236	-2.08538	2.64923e-07	0.000349184	yes	down	91.41	22	79.3	7.34	20.89	18.61	64.2367	15.6133
GH_D07G2065	At2g01630	15.23	3.92885	2.7786e-07	0.000355192	yes	up	0.22	0.19	0.3	2.69	2.28	5.72	0.236667	3.56333
GH_A13G0727		0.004	-7.91365	2.84453e-07	0.000355192	yes	down	8.62	1.24	6.36	0	0	0	5.40667	0
GH_A06G0974	IRT3	8.132	3.02357	3.21058e-07	0.00039062	yes	up	17.65	5.05	9.74	79.79	106.22	42.9	10.8133	76.3033
GH_A07G2189	FLA2	48.048	5.5864	3.86354e-07	0.000458312	yes	up	0.5	0	0.27	1.07	8.86	24.26	0.256667	11.3967
GH_D01G1001	ZIP1	18.055	4.1743	4.65336e-07	0.000538541	yes	up	1.28	0.31	1.17	1.93	34.51	18.78	0.92	18.4067
GH_D10G1986		50.268	5.65158	5.94297e-07	0.000671414	yes	up	0.28	12.67	10.23	574.38	83.25	1881.69	7.72667	846.44
GH_D07G2372	TUBA	14.546	3.86251	6.5394e-07	0.000721615	yes	up	0.78	0.2	0.4	2.16	4.16	13.97	0.46	6.76333
GH_A10G1910	UGT73D1	258.722	8.01526	1.05798e-06	0.00114094	yes	up	0	0	0	0.69	9.52	1.42	0	3.87667
GH_A01G0387	IARS2	250.952	7.97127	1.1321e-06	0.00119374	yes	up	0	0	0	12.79	4.79	5.55	0	7.71
GH_D06G0950	IRT3	5.829	2.54331	1.29252e-06	0.0013332	yes	up	14.69	5.77	10.74	52.82	83.17	36.43	10.4	57.4733
GH_A01G1005	At4g29360	71.93	6.16852	1.32056e-06	0.0013332	yes	up	0.05	0.06	0	2.24	0.82	5.61	0.0366667	2.89
GH_D09G1821	UBC5	5.653	2.49898	1.48887e-06	0.00147181	yes	up	2.72	1	1.65	7.8	14.61	12.03	1.79	11.48
GH_A13G2517	ASN1	7.188	2.84566	1.64043e-06	0.00158854	yes	up	20.81	8	43.12	127.9	235.2	108.32	23.9767	157.14
GH_D11G0035	At1g18250	83.382	6.38166	1.6953e-06	0.00160884	yes	up	0.11	0.07	0.09	1.76	1.93	20.18	0.09	7.95667
GH_A05G4059	fignl1	14.882	3.89548	1.80938e-06	0.00165979	yes	up	1.81	0.3	1.22	1.98	28.65	18.02	1.11	16.2167
GH_A01G1772	DIR15	17.368	4.11839	1.84383e-06	0.00165979	yes	up	0.74	0.29	1	11.34	5.5	10.1	0.676667	8.98
GH_A03G0156		34.812	5.12152	1.85393e-06	0.00165979	yes	up	0.74	0.48	0.86	4.73	4.15	66.89	0.693333	25.2567
GH_D01G0969	lon1	37.186	5.21668	1.96114e-06	0.00172326	yes	up	0	1.21	0.86	45.24	20.08	40.93	0.69	35.4167
GH_A04G1358	At5g64080	100.347	6.64886	2.13261e-06	0.00183244	yes	up	0.17	0	0.14	2.45	4.83	20.04	0.103333	9.10667
GH_A05G4202	AED3	242.315	7.92074	2.16263e-06	0.00183244	yes	up	0	0	0	0.27	1.49	4.64	0	2.13333
GH_D11G3268	RPH8A	37.056	5.21165	2.36144e-06	0.00193521	yes	up	0.16	0.19	0	1.5	10.4	3.38	0.116667	5.09333
GH_A12G0673	RTC2	25.401	4.66683	2.39481e-06	0.00193521	yes	up	0.13	2.57	5.12	79.22	95.69	28.29	2.60667	67.7333
GH_D12G2264	CYP76B6	11.476	3.52054	2.40626e-06	0.00193521	yes	up	2.25	0.08	0.48	4.32	16.15	6.56	0.936667	9.01
GH_D13G2513	ASN1	5.265	2.39644	2.66795e-06	0.00210991	yes	up	14.22	3.71	13.74	29.18	50.66	76.1	10.5567	51.98
GH_A05G2053	WOX4	17.29	4.11189	2.95709e-06	0.00230023	yes	up	2.19	1.3	0.97	8.75	10.5	64.45	1.48667	27.9
GH_D06G0128	petM	0.101	-3.30935	3.12506e-06	0.00239168	yes	down	54.36	87.68	75.82	5.01	10.65	9.81	72.62	8.49
GH_D11G1631	ACO1	22.776	4.50941	3.45246e-06	0.0026003	yes	up	0.77	0.1	0.19	8.99	2.87	5.31	0.353333	5.72333
GH_A01G2457	At5g05600	44.355	5.47102	3.5155e-06	0.00260641	yes	up	0.19	0.04	0.05	5.6	2.49	1.14	0.0933333	3.07667
GH_D11G2278	ATHB-16	327.04	8.35332	4.01238e-06	0.002881	yes	up	0	0	0	0.7	0.45	11.98	0	4.37667
GH_D05G1646	AGP30	15.449	3.94943	4.0465e-06	0.002881	yes	up	2.5	0.47	0.56	5.49	9.27	36.35	1.17667	17.0367
GH_D05G0869	ASN1	63.788	5.99522	4.068e-06	0.002881	yes	up	0.41	0.07	0.11	17.3	3.32	0.13	0.196667	6.91667
GH_A05G3931	LNG1	198.081	7.62995	4.65324e-06	0.00324626	yes	up	0	0	0.01	0.54	0.12	2.65	0.00333333	1.10333
GH_D12G0637	At1g43910	9.631	3.26772	4.72059e-06	0.00324626	yes	up	0.17	0.3	0.49	1.7	4.71	4.13	0.32	3.51333
GH_A13G0081	NET4B	42.064	5.3945	5.30859e-06	0.00351896	yes	up	0	0.12	0.11	2.78	0.61	6.24	0.0766667	3.21
GH_D09G1371	CYP93A1	0.147	-2.76289	5.31239e-06	0.00351896	yes	down	4.91	3.1	9.77	0.66	0.74	1.07	5.92667	0.823333
GH_A05G2044	NHL13	32.238	5.0107	5.33962e-06	0.00351896	yes	up	0.15	0	0.22	1.58	1.2	6.68	0.123333	3.15333
GH_D08G0147	RD22	142.07	7.15046	7.35689e-06	0.00478198	yes	up	0	0	0	0.71	1.57	0.54	0	0.94
GH_A11G3628	RGA4	6.743	2.75341	7.95772e-06	0.00501906	yes	up	0.3	0.17	0.46	0.93	4.27	1.65	0.31	2.28333
GH_A10G1911	UGT73C2	208.957	7.70706	7.98e-06	0.00501906	yes	up	0	0	0	0.16	4.31	0.84	0	1.77
GH_D12G2523	lfng	31.604	4.98203	8.03896e-06	0.00501906	yes	up	0.27	0	0.25	1.16	1.59	11.93	0.173333	4.89333
GH_A11G1038		315.364	8.30087	8.72116e-06	0.00537427	yes	up	0	0	0	0.8	0.24	12.19	0	4.41
GH_D05G0585	ERF003	12.675	3.66393	8.92379e-06	0.00542864	yes	up	2.28	1.24	3.98	3.37	54.08	48.29	2.5	35.2467
GH_D12G0988	At5g67140	10.914	3.44805	9.33775e-06	0.00560856	yes	up	20.07	44.03	31.97	485.17	318.99	305.43	32.0233	369.863
GH_D09G2231	htpX	160.741	7.32859	9.97273e-06	0.00591508	yes	up	0	0	0.25	5.93	2.43	34.24	0.0833333	14.2
GH_A08G1361	MYB86	101.917	6.67125	1.06194e-05	0.00622089	yes	up	0.15	0	0	0.89	0.86	5.26	0.05	2.33667
GH_A10G0294	E6	6.064	2.60021	1.18425e-05	0.00685277	yes	up	3.02	1.39	5.71	7.56	25.54	28.77	3.37333	20.6233
GH_A02G1881	YPQ1	5.125	2.35743	1.25393e-05	0.00716855	yes	up	2.61	1.69	3.18	5.76	23.74	12.85	2.49333	14.1167
GH_D11G3648	RGA3	32.849	5.03776	1.37623e-05	0.007714	yes	up	0.31	0.06	0.04	9.99	2.2	4.17	0.136667	5.45333
GH_A12G0632	SAMT	5.137	2.36082	1.38186e-05	0.007714	yes	up	7.75	4.25	5.04	24.31	40.4	23.12	5.68	29.2767
GH_D02G1535	MLP31	39.987	5.32146	1.40506e-05	0.00775233	yes	up	0.53	0.16	0.65	22.58	3.7	5.69	0.446667	10.6567
GH_D02G0778	WAK3	25.762	4.68719	1.45437e-05	0.00793218	yes	up	0.13	0.07	0.28	1.11	4.92	1.35	0.16	2.46
GH_A11G1625	ZIP5	5.014	2.32591	1.49266e-05	0.00804851	yes	up	29.12	26.29	30.25	125.63	188.37	129.5	28.5533	147.833
GH_A11G1585		21.786	4.44532	1.57568e-05	0.00840068	yes	up	1.98	0.25	1.14	4.37	6.65	53.71	1.12333	21.5767
GH_D05G0863		167.532	7.38829	1.70912e-05	0.00897757	yes	up	0.36	0	0	6.21	1.28	34.78	0.12	14.09
GH_D05G1051		39.625	5.30833	1.72173e-05	0.00897757	yes	up	2.53	0.12	0.63	39.07	1.09	63.89	1.09333	34.6833
GH_A06G0725	ABCB8	40.642	5.3449	1.79459e-05	0.00925579	yes	up	0.04	0.02	0.02	2.07	0.15	0.4	0.0266667	0.873333
GH_D06G1737	BGLU46	37.452	5.22697	1.96257e-05	0.0100032	yes	up	0.2	0	0.06	1.34	0.48	6.04	0.0866667	2.62
GH_D02G0426	PRP	11.335	3.50275	1.98166e-05	0.0100032	yes	up	0.85	0.19	2.72	6.65	9.93	20.64	1.25333	12.4067
GH_D11G3091	CHLN	125.451	6.97098	2.15775e-05	0.0107774	yes	up	0	0	0	0.54	1.51	2.58	0	1.54333
GH_A12G1942	ICS2	34.571	5.1115	2.21985e-05	0.0108974	yes	up	0.28	0.05	0	4.47	1.53	2.02	0.11	2.67333
GH_D05G2037	MYB44	7.497	2.90633	2.22771e-05	0.0108974	yes	up	6.16	7.31	13.15	19.58	80.81	130.74	8.87333	77.0433
GH_D11G1582	FLA2	18.015	4.17112	2.25569e-05	0.0109217	yes	up	0.23	0.16	0.52	0.77	3.63	13.26	0.303333	5.88667
GH_D02G0815	At4g08300	12.81	3.67916	2.50123e-05	0.0119882	yes	up	0.27	0.28	0.29	2.87	1.29	6.88	0.28	3.68
GH_A10G1895	LRMP	42.133	5.39689	2.76558e-05	0.0131227	yes	up	0.17	0.64	7.44	67.72	4.01	199.96	2.75	90.5633
GH_D12G2805	LTI65	0.041	-4.61085	2.81879e-05	0.0132427	yes	down	73.08	1.6	13.06	0.4	2.72	0.17	29.2467	1.09667
GH_D10G1982		85.135	6.41167	2.88303e-05	0.0132919	yes	up	0.3	0	0.81	6.94	0.28	51.84	0.37	19.6867
GH_A06G1594	At4g18260	207.677	7.6982	2.88529e-05	0.0132919	yes	up	0	0	0	7.38	0.3	2.03	0	3.23667
GH_D12G0771	XTHB	232.761	7.86271	3.01787e-05	0.013769	yes	up	0	0	0	0.42	0.31	8.5	0	3.07667
GH_D08G2142	PLP9	51.099	5.67523	3.20512e-05	0.0144841	yes	up	0.15	0	0.05	1.36	0.43	7.55	0.0666667	3.11333
GH_A07G1517	HIPP39	14.199	3.82776	3.36613e-05	0.0150682	yes	up	0.42	0.39	0.85	2.16	10.61	13.08	0.553333	8.61667
GH_D02G0890	HAT22	19.152	4.25942	3.58954e-05	0.0159181	yes	up	0.73	0.41	0.72	12.37	1.02	16.11	0.62	9.83333
GH_A01G2038		3.849	1.9446	3.6271e-05	0.0159357	yes	up	13.46	5.09	8.16	21.29	56.06	27.84	8.90333	35.0633
GH_D08G2335	OSH6	285.525	8.15748	3.69515e-05	0.015949	yes	up	0	0	0	0.61	0.04	5.6	0	2.08333
GH_D12G0685	CML41	5.312	2.4093	3.69735e-05	0.015949	yes	up	9.98	8.76	9.03	20.45	94.03	62.32	9.25667	58.9333
GH_D07G2124	FLA2	12.054	3.59148	3.88587e-05	0.0166112	yes	up	1.56	1.04	1.69	1.23	29.84	31.7	1.43	20.9233
GH_D01G2140	MSSP2	182.527	7.51197	4.63685e-05	0.0196151	yes	up	0	0	0	4.03	0.46	13.55	0	6.01333
GH_A07G0269	BSPA	15.692	3.97194	4.67124e-05	0.0196151	yes	up	0.32	0.52	1.62	19.22	6.93	3.8	0.82	9.98333
GH_D03G0528	XTH22	36.394	5.18561	4.75255e-05	0.0197815	yes	up	0.81	0.73	2.68	0.95	9.47	190.61	1.40667	67.01
GH_A10G2540	N	37.741	5.23806	4.95954e-05	0.0202127	yes	up	0.12	0	0	0.91	2.17	0.86	0.04	1.31333
GH_D12G1666	At1g67750	42.14	5.39713	4.96292e-05	0.0202127	yes	up	0.11	0.71	0.04	23.59	0.95	12.7	0.286667	12.4133
GH_A06G0264	ANT	49.594	5.6321	4.98395e-05	0.0202127	yes	up	0.06	0	0.04	0.53	0.61	4.51	0.0333333	1.88333
GH_A10G2632	IMK3	13.487	3.7535	5.03032e-05	0.0202279	yes	up	0.25	0.17	0.08	2.29	0.65	3.65	0.166667	2.19667
GH_A10G1509	DIR1	158.791	7.31098	5.3685e-05	0.0214063	yes	up	0	0	0	2.38	6.68	44.36	0	17.8067
GH_A03G0072	NPF7.3	0.009	-6.74983	5.46904e-05	0.0215796	yes	down	1.82	0.07	1.96	0.03	0	0	1.28333	0.01
GH_D02G0757	At1g21400	0.204	-2.29063	5.5029e-05	0.0215796	yes	down	8.63	2.16	9.48	0.92	1.67	1.16	6.75667	1.25
GH_A11G0021	CDCA7L	132.131	7.04583	5.61812e-05	0.0218508	yes	up	0	0	0	1.98	0.48	1.96	0	1.47333
GH_A10G2408	Os03g0405500	112.275	6.81089	5.88353e-05	0.0225548	yes	up	0	0	0	1.27	0.99	2.98	0	1.74667
GH_A08G1635	CYCU2-2	66.536	6.05606	5.92028e-05	0.0225548	yes	up	0.12	0	0.12	0.58	0.54	10.82	0.08	3.98
GH_D01G2302	NAC090	12.305	3.62114	5.94172e-05	0.0225548	yes	up	0.35	0.08	0.87	4.1	4.23	4.87	0.433333	4.4
GH_D10G0401	LSH10	13.129	3.71467	6.02271e-05	0.022678	yes	up	0.38	0.17	0.26	2.04	2.4	6.69	0.27	3.71
GH_D12G2024	AFP3	8.179	3.03187	6.08779e-05	0.022678	yes	up	6.66	8.27	10.79	9.55	163.21	105.97	8.57333	92.91
GH_A01G0906	KIN14F	7.191	2.84616	6.11756e-05	0.022678	yes	up	0.35	0.33	0.35	2.22	1.16	5.02	0.343333	2.8
GH_A02G1468	rad50	16.656	4.05801	6.18106e-05	0.0227358	yes	up	0.28	0.02	0.09	1.36	0.55	3.38	0.13	1.76333
GH_D07G1099	UGT76E2	9.876	3.30391	6.56323e-05	0.0239558	yes	up	1.4	0.2	0.86	8.75	3.01	5.72	0.82	5.82667
GH_D01G2289		9.814	3.29479	6.69735e-05	0.0242587	yes	up	0.64	0.25	0.53	4.33	2.57	4.86	0.473333	3.92
GH_A08G0570	ZIP1	187.237	7.54872	6.81172e-05	0.0244861	yes	up	0	0	0	0.05	6.25	1.25	0	2.51667
GH_A09G0650	COL16	0.319	-1.64778	6.94797e-05	0.024788	yes	down	70.86	37.47	73.85	10.92	24.26	24.54	60.7267	19.9067
GH_A11G2324	AGP18	18.351	4.19782	7.14993e-05	0.0252025	yes	up	0.4	0.7	0.65	2.46	4.07	32.4	0.583333	12.9767
GH_D05G3790	CBSX5	13.709	3.77706	7.1921e-05	0.0252025	yes	up	0.23	0.2	0.1	1.97	1.29	4.22	0.176667	2.49333
GH_D10G2284	ROMT	25.601	4.67814	7.22348e-05	0.0252025	yes	up	0.06	0.34	0.4	12.77	1.19	3.25	0.266667	5.73667
GH_A03G0160	VAS	133.255	7.05805	7.45084e-05	0.025806	yes	up	0	0.44	0	42.91	18.92	0.4	0.146667	20.7433
GH_D06G2104		4.053	2.01905	7.58686e-05	0.0260867	yes	up	2.77	1.36	3.95	5.1	19.88	10.2	2.69333	11.7267
GH_D13G0128	NPF7.3	8.806	3.13855	7.64507e-05	0.0260977	yes	up	0.42	0.28	0.39	0.98	2.02	7.34	0.363333	3.44667
GH_A13G1207	KN	93.872	6.55263	7.94658e-05	0.0269332	yes	up	0.08	0	0	1.21	0.4	3.88	0.0266667	1.83
GH_A01G1521	BRL2	17.635	4.14035	8.0938e-05	0.0272376	yes	up	0.04	0	0.07	0.41	0.42	0.7	0.0366667	0.51
GH_A03G2373		80.849	6.33715	8.3355e-05	0.0278535	yes	up	0.03	0	0.03	1.24	0.06	2.46	0.02	1.25333
GH_A12G2504	lfng	14.805	3.88802	8.403e-05	0.0278827	yes	up	0.46	0.46	0.06	2.56	2.5	12.72	0.326667	5.92667
GH_D11G1873		84.365	6.39857	8.88691e-05	0.0292836	yes	up	0	0.05	0	1.86	0.6	3.03	0.0166667	1.83
GH_D05G3009	At3g14460	0.087	-3.52588	9.14558e-05	0.0299281	yes	down	2.81	1.78	2.22	0	0.32	0.26	2.27	0.193333
GH_D07G1650	APS1	19.591	4.29214	9.33382e-05	0.0303349	yes	up	0.43	0.6	0.08	6.19	2.24	21.44	0.37	9.95667
GH_D05G2573	Bp10	44.484	5.4752	9.47711e-05	0.0305911	yes	up	0.15	0.1	0	0.82	0.25	12.55	0.0833333	4.54
GH_A01G0989	CDC2D	25.648	4.6808	9.89007e-05	0.031361	yes	up	0.15	0.1	0.03	0.61	1.5	7.12	0.0933333	3.07667
GH_D01G0970		17.561	4.13434	9.89711e-05	0.031361	yes	up	0.38	0.41	0.94	9.63	9.1	6.76	0.576667	8.49667
GH_D13G0342	BHLH160	9.466	3.24271	9.91392e-05	0.031361	yes	up	0.24	0.46	0.52	4.41	7.7	1.71	0.406667	4.60667
GH_D03G1800	C6	97.163	6.60234	0.000105096	0.0330252	yes	up	1	0	0	34.91	10.93	0.44	0.333333	15.4267
GH_D11G1528	FIM2	137.846	7.10691	0.000106186	0.0331481	yes	up	0	0	0	0.41	0.07	1.4	0	0.626667
GH_A06G2142	SPAC17H9.04c	33.259	5.05565	0.000110819	0.0343684	yes	up	0.33	0.13	0	3.02	1.6	5.66	0.153333	3.42667
GH_D11G3647	PHOT2	25.053	4.64691	0.000112952	0.0348025	yes	up	0.5	0	0.15	5.93	0.79	3.06	0.216667	3.26
GH_D05G2084	WOX4	21.216	4.40707	0.000116209	0.0355749	yes	up	1.52	0.44	0.11	5.83	2.02	33.13	0.69	13.66
GH_A05G1944	DUT	11.351	3.50474	0.000118869	0.0361561	yes	up	1.21	0.53	0.4	5.01	2.84	15.15	0.713333	7.66667
GH_A01G2269	PXC1	39.119	5.28981	0.000119794	0.0362052	yes	up	0.19	0	0	0.53	0.61	4.68	0.0633333	1.94
GH_D05G1840	IRA1	126.357	6.98136	0.000121996	0.0366373	yes	up	0	0	0	0.64	0.38	3.8	0	1.60667
GH_A03G1774	E6	15.283	3.93382	0.000124467	0.0371443	yes	up	0.31	0.9	0.76	5.67	2.63	27.54	0.656667	11.9467
GH_D13G0603	ABCB13	0.006	-7.33657	0.000128347	0.038063	yes	down	0.03	0.48	1.48	0	0	0	0.663333	0
GH_D12G1289	TBL25	8.668	3.11577	0.00013355	0.039276	yes	up	0.33	0.16	0.25	1.04	1.55	4.03	0.246667	2.20667
GH_D11G2896	celCCG	86.228	6.43008	0.000134093	0.039276	yes	up	0.07	0	0	0.3	1.05	4.51	0.0233333	1.95333
GH_D07G2089		21.682	4.43845	0.000135567	0.0394641	yes	up	7.27	1.6	1.29	1.28	49.15	173.53	3.38667	74.6533
GH_D10G0060	SBT2.2	10.025	3.32548	0.000139043	0.0402292	yes	up	0.15	0.09	0.08	0.54	1.03	2.04	0.106667	1.20333
GH_A11G2841	PR	6.2	2.63223	0.000143721	0.0413307	yes	up	0.71	0.35	1.44	5.89	6.33	2.86	0.833333	5.02667
GH_A02G0869	KN1	55.482	5.79396	0.000154794	0.0442468	yes	up	0.18	0	0	0.85	0.4	7.84	0.06	3.03
GH_D05G2075	NHL13	91.74	6.51948	0.000160382	0.0455696	yes	up	0	0	0	0.62	0.73	1.71	0	1.02
GH_A11G1479	BHLH62	11.343	3.50374	0.000164589	0.0464867	yes	up	0.14	0.03	0.25	0.69	0.85	2.55	0.14	1.36333
GH_D12G0647	SAMT	13.178	3.7201	0.000167551	0.0470433	yes	up	0.13	1.34	1.54	16.96	23.44	7.19	1.00333	15.8633
GH_D11G2136		0.18	-2.47639	0.000169671	0.0473581	yes	down	161.29	59.01	63.89	9.16	18.18	16.51	94.73	14.6167
GH_D05G2030	NPF4.6	38.055	5.25001	0.000171585	0.0476122	yes	up	0	0.05	0.03	0.48	0.33	3.01	0.0266667	1.27333
GH_A12G1429	dnajc7	21.527	4.4281	0.000176986	0.0488254	yes	up	0.04	0.15	0.14	0.53	0.64	7.81	0.11	2.99333
GH_A05G2231	atpC	10.438	3.38372	0.000178192	0.0488417	yes	up	0.85	1.58	0.99	8.89	5.53	26.33	1.14	13.5833
GH_D05G3216	CYP82A3	5.483	2.45489	0.000179103	0.0488417	yes	up	0.39	0.27	0.42	1.16	2.42	2.75	0.36	2.11
GH_D05G1347	MIOX1	5.501	2.45981	0.000180828	0.0490301	yes	up	15.95	21.61	49.26	81.95	374.57	125.21	28.94	193.91
GH_A07G2428	TUBA	8.182	3.03249	0.000182233	0.0491304	yes	up	0.95	1	0.65	4.51	3.35	15.79	0.866667	7.88333
GH_D01G1019	CDC2D	35.041	5.13099	0.000184292	0.0493286	yes	up	0.08	0.05	0.03	0.39	1.14	5.82	0.0533333	2.45
GH_D03G0093		21.893	4.45237	0.000185047	0.0493286	yes	up	0.1	0.04	0.09	1.32	0.38	2.56	0.0766667	1.42
Volcano plot showed differentially expressed genes in CK0 vs FM0 comparison
Gene_id	Gene name	FC(FM0/CK0)	Log2FC(FM0/CK0)	Pvalue	Padjust	Significant	Regulate	CK0_1	CK0_2	CK0_3	FM0_1	FM0_2	FM0_3	CK0	FM0
GH_D05G0061	XTH22	51.186	5.67766	6.1823e-25	2.86686e-20	yes	up	0.52	1.33	0.93	24.04	23.51	46.78	0.926667	31.4433
GH_D01G0485		0.021	-5.54312	4.06236e-23	9.419e-19	yes	down	49.62	51.26	67.24	0.95	0.6	0.51	56.04	0.686667
GH_D05G3276	XTH22	33.32	5.05831	8.85561e-23	1.36884e-18	yes	up	1	0.98	0.67	29.43	13.61	22.92	0.883333	21.9867
GH_A06G1795	GLO1	167.412	7.38726	7.21195e-22	8.36081e-18	yes	up	0	0.26	0.2	39.51	8.26	24.92	0.153333	24.23
GH_A13G2290	MGD2	4590.48	12.1644	2.5318e-18	2.3481e-14	yes	up	0	0	0	10.78	6.72	53.35	0	23.6167
GH_A11G0274	BAM3	47.718	5.57645	7.59265e-17	5.8681e-13	yes	up	2.2	4.23	4.45	45.39	120.15	128.62	3.62667	98.0533
GH_A11G0086	DREB1D	122.361	6.935	3.25541e-16	2.15657e-12	yes	up	0.2	0.75	0.67	20.7	60.26	26.48	0.54	35.8133
GH_D11G0092	DREB1D	183.369	7.51861	4.41487e-15	2.55908e-11	yes	up	0	0.54	0	27.98	21.21	16.08	0.18	21.7567
GH_D09G2064	ERF1A	24.274	4.60134	1.45073e-14	7.4748e-11	yes	up	1.15	2.03	1.54	17.48	25.7	32.89	1.57333	25.3567
GH_A08G0268	XTH22	9.405	3.23343	1.96504e-14	9.11229e-11	yes	up	9.08	7.85	12.27	106.19	35.25	89.14	9.73333	76.86
GH_D12G2058	RFS2	15.824	3.98405	2.64494e-14	1.11501e-10	yes	up	2.46	5.26	2.06	32.35	23	61.7	3.26	39.0167
GH_A05G2002	MYB44	33.28	5.05658	6.31224e-14	2.43926e-10	yes	up	1.67	1.2	0.87	17.27	30.32	40.27	1.24667	29.2867
GH_D11G3215	RFL1	65.053	6.02354	1.17497e-13	4.19121e-10	yes	up	0.06	0	0.15	3.66	0.96	5.4	0.07	3.34
GH_A05G0056	XTH22	118.072	6.88352	2.89771e-13	9.59804e-10	yes	up	0.07	0.47	0.09	4.27	15.23	18.47	0.21	12.6567
GH_A03G0725	ERF105	14.223	3.83015	4.22374e-13	1.30576e-09	yes	up	15.48	16.74	6.9	160.65	99.8	178.33	13.04	146.26
GH_A12G1890	RAV1	17.816	4.15509	4.9283e-13	1.42834e-09	yes	up	3.22	14.61	7.47	81.15	82.21	144.17	8.43333	102.51
GH_D11G0442	ERF106	41.31	5.3684	4.18503e-12	1.14158e-08	yes	up	0.52	2.43	3.35	20.75	65.69	64.19	2.1	50.21
GH_A08G0107	CAF1-11	16.906	4.07946	4.80375e-12	1.23755e-08	yes	up	2.58	11.54	3.43	119.08	28.07	94.57	5.85	80.5733
GH_D07G0504	ERF106	194.981	7.60719	5.76054e-12	1.40594e-08	yes	up	0.12	0.65	0	8.53	48.61	20.99	0.256667	26.0433
GH_D05G2037	MYB44	40.264	5.33142	8.37145e-12	1.941e-08	yes	up	0.26	0.46	0.19	6.16	7.31	13.15	0.303333	8.87333
GH_D10G0289		15.236	3.9294	3.56869e-11	7.88036e-08	yes	up	2.58	10.28	11.32	67.37	77.13	94.1	8.06	79.5333
GH_D04G0347	NAC081	8.742	3.12795	4.74404e-11	9.99957e-08	yes	up	2.36	5.1	4.09	37.8	13.04	18.4	3.85	23.08
GH_D01G0684	PBP1	11.563	3.53142	5.09516e-11	1.02727e-07	yes	up	11.25	27.64	13.63	167.21	119.67	143.51	17.5067	143.463
GH_D10G0164	CRK25	447.747	8.80654	1.62466e-10	3.13912e-07	yes	up	0	0	0.05	1.82	2.82	6.5	0.0166667	3.71333
GH_A05G3249	XTH22	30.91	4.95001	2.20787e-10	4.09534e-07	yes	up	0.67	0.04	0.15	7.7	4.6	6.9	0.286667	6.4
GH_A13G1495	45202	38.317	5.25992	2.58841e-10	4.49001e-07	yes	up	0.26	0.64	0.36	3.11	3.49	33.51	0.42	13.37
GH_D07G0851	CML23	12.038	3.58953	2.6143e-10	4.49001e-07	yes	up	9.96	26.83	10.15	207.54	102.41	92.34	15.6467	134.097
GH_A12G1843	RNS1	31.923	4.99654	3.01828e-10	4.9987e-07	yes	up	2.37	0.92	6.11	22.41	52.02	146.22	3.13333	73.55
GH_D08G0111	CAF1-11	12.964	3.69642	4.6253e-10	7.39601e-07	yes	up	8.73	29.09	6.63	238.46	56.77	179.41	14.8167	158.213
GH_A08G0687	AUX22B	11.492	3.52255	6.10271e-10	9.43316e-07	yes	up	3.81	7.14	3.27	52.21	41.66	30.6	4.74	41.49
GH_A04G1242	BHLH162	12.302	3.62082	1.01733e-09	1.52179e-06	yes	up	1.42	1.7	1.04	20.36	5.75	6.9	1.38667	11.0033
GH_D09G1096	NAC090	15.767	3.97884	1.34971e-09	1.9559e-06	yes	up	0.26	1.14	0.34	8.28	6.03	7.53	0.58	7.28
GH_D10G1125	TINY	9.665	3.27276	1.45018e-09	2.03781e-06	yes	up	9.66	26.76	7.73	123.28	61.39	146.33	14.7167	110.333
GH_A12G0487		21.181	4.4047	1.59979e-09	2.18193e-06	yes	up	0.32	0.45	0.86	4.63	7.13	8.06	0.543333	6.60667
GH_A11G0422	ERF2	31.126	4.96004	1.78476e-09	2.36466e-06	yes	up	2.49	0.9	0.85	8.54	33.18	55.99	1.41333	32.57
GH_A05G4243	WRKY70	5.825	2.54227	2.3301e-09	3.00143e-06	yes	up	3.74	4.43	4.2	19.24	11.74	19.94	4.12333	16.9733
GH_D07G0358		27.831	4.79862	2.66137e-09	3.33549e-06	yes	up	2.24	6.5	0.88	67.79	65.96	38.37	3.20667	57.3733
GH_D06G0003	BRG3	29.343	4.87492	2.89742e-09	3.53576e-06	yes	up	0.22	0.31	0.66	11.79	0.96	17.31	0.396667	10.02
GH_A05G1360	At1g17710	23.362	4.5461	3.19449e-09	3.70527e-06	yes	up	0.34	2.32	4.51	35.08	9.6	85.56	2.39	43.4133
GH_A10G0852	TINY	8.271	3.04812	3.19613e-09	3.70527e-06	yes	up	10.11	11.99	9.77	64.63	86.09	71.93	10.6233	74.2167
GH_A08G2273	HIPP03	5.898	2.56015	4.76032e-09	5.38404e-06	yes	up	20.69	45.14	37.37	185.77	103.14	132.97	34.4	140.627
GH_A10G0277		13.465	3.7511	4.93089e-09	5.44418e-06	yes	up	1.87	12.83	7.03	58.68	61.55	66.18	7.24333	62.1367
GH_A11G0486		10.914	3.44815	5.94737e-09	6.41376e-06	yes	up	1.92	0.91	0.92	18.34	6.24	9.28	1.25	11.2867
GH_D05G2276	EXO	7.902	2.98227	6.35306e-09	6.69555e-06	yes	up	5.12	12.66	6.03	48.52	38.18	44.23	7.93667	43.6433
GH_A01G0684	PBP1	13.099	3.71139	7.23341e-09	7.45395e-06	yes	up	19.46	16.24	13.99	117.65	171.85	155.61	16.5633	148.37
GH_D11G0441	ERF2	17.492	4.12866	7.74296e-09	7.80558e-06	yes	up	1.72	0.9	2.91	10	23.16	31.65	1.84333	21.6033
GH_A08G1287	ARP1	9.234	3.2069	7.94219e-09	7.83607e-06	yes	up	7.08	64.52	13.03	323.98	56.78	255.88	28.21	212.213
GH_A07G0351		21.994	4.45907	9.14239e-09	8.83231e-06	yes	up	2.28	13.11	1.93	102.53	85.49	51.22	5.77333	79.7467
GH_A09G2129	ERF1A	9.388	3.23082	9.79362e-09	9.26837e-06	yes	up	2.92	9.08	2.66	45.94	23.17	32.56	4.88667	33.89
GH_D03G0448		9.13	3.19061	1.30453e-08	1.20987e-05	yes	up	0.34	0.66	0.89	3.82	2.07	7.37	0.63	4.42
GH_D10G2155	SIB1	7.751	2.95443	1.52431e-08	1.3836e-05	yes	up	6.74	8.09	12.76	48	34.68	82.52	9.19667	55.0667
GH_A13G0727		295.013	8.20463	1.55152e-08	1.3836e-05	yes	up	0	0	0	8.62	1.24	6.36	0	5.40667
GH_D02G1023	XTH22	11.897	3.57255	1.58514e-08	1.3869e-05	yes	up	0.6	1.21	1.4	5.02	7.45	13.2	1.07	8.55667
GH_D08G1767	CYP707A1	9.022	3.17341	1.6995e-08	1.45943e-05	yes	up	1.06	2.87	0.94	8.35	6.89	15.93	1.62333	10.39
GH_A01G2242	SAP4	5.152	2.3652	1.7628e-08	1.48627e-05	yes	up	40.39	71.43	46.66	232.95	169.84	229.06	52.8267	210.617
GH_A11G0423	ERF106	43.678	5.44885	1.91604e-08	1.58662e-05	yes	up	0.45	0.36	1.26	2.44	25.63	24.52	0.69	17.53
GH_D12G1890	RAV1	8.69	3.11941	1.99254e-08	1.62102e-05	yes	up	5.88	17.86	7.09	49.26	49.63	88.12	10.2767	62.3367
GH_D02G2646	NUDT18	13.877	3.79463	2.10097e-08	1.67976e-05	yes	up	15.2	30.18	24.98	72.26	241.8	304.86	23.4533	206.307
GH_D12G0372	Bp10	16.283	4.02528	2.47378e-08	1.94431e-05	yes	up	0.25	0.69	0.17	9.44	1.08	4.95	0.37	5.15667
GH_D08G1262	oxr1	12.473	3.64068	2.55551e-08	1.97507e-05	yes	up	18.85	37.1	10.11	233.53	160.94	234.94	22.02	209.803
GH_A07G0848	CML23	8.147	3.02635	2.65144e-08	2.01562e-05	yes	up	14.14	39.64	16.34	207.97	102.45	109.45	23.3733	139.957
GH_A05G3254		16.886	4.07773	2.86724e-08	2.14451e-05	yes	up	1.43	1.03	4.7	11.52	37.67	31.58	2.38667	26.9233
GH_D12G1838	RNS3	14.476	3.85561	2.92997e-08	2.15665e-05	yes	up	0.7	0.88	1.64	5.16	5.82	23.59	1.07333	11.5233
GH_D05G1705	PCR8	7.627	2.9311	4.1829e-08	3.00868e-05	yes	up	5.96	14.38	6.69	41.26	43.15	58.32	9.01	47.5767
GH_A11G1150	SUD1	19.619	4.29416	4.2173e-08	3.00868e-05	yes	up	5.7	15.38	2.66	49.38	120.15	90.65	7.91333	86.7267
GH_D11G0922	BAP2	14.303	3.83828	4.39083e-08	3.08502e-05	yes	up	0.9	1.47	0.51	12.52	4.71	17.6	0.96	11.61
GH_A07G1742	DFC	9.868	3.30282	4.79533e-08	3.31894e-05	yes	up	32.76	28.38	52.42	176.39	300.99	233.95	37.8533	237.11
GH_A05G1270	SPX1	18.926	4.24227	5.11187e-08	3.48599e-05	yes	up	6.17	1.3	9.63	55.99	76.2	84.96	5.7	72.3833
GH_D05G1510	TIFY5A	24.272	4.60121	5.69908e-08	3.83011e-05	yes	up	1.03	1.47	2.53	8.75	35.13	6.54	1.67667	16.8067
GH_A03G1627	TPS9	6.761	2.7572	5.97273e-08	3.92765e-05	yes	up	4.59	9.64	3.88	26.08	21.27	42.15	6.03667	29.8333
GH_D02G2228	WIH2	6.174	2.62619	6.01361e-08	3.92765e-05	yes	up	32.68	28.89	18.3	112.39	116.35	112.39	26.6233	113.71
GH_A05G4153		2.23395e+06	21.0912	6.8723e-08	4.42615e-05	yes	up	0	0	0	0	32.5	0	0	10.8333
GH_D02G1793	TPS9	8.752	3.12954	9.06987e-08	5.76148e-05	yes	up	4.58	11.17	3.98	27.53	38.3	49.26	6.57667	38.3633
GH_A12G2292	FIP2	8.816	3.14016	1.0306e-07	6.45823e-05	yes	up	12.7	19.06	16.36	106.3	99.42	79.21	16.04	94.9767
GH_D05G2123	At2g23090	49.528	5.63018	1.07139e-07	6.62433e-05	yes	up	5.12	0.18	7.13	17.62	247.48	28.16	4.14333	97.7533
GH_A13G2055	RH2	4.726	2.24074	1.09814e-07	6.70042e-05	yes	up	7.69	17.53	10.99	88.15	19.65	40.48	12.07	49.4267
GH_D13G0150	At3g55350	18.53	4.21183	1.16056e-07	6.98926e-05	yes	up	0.2	1.72	0.26	15.82	6.45	4.3	0.726667	8.85667
GH_D05G0466	TIM17-2	211.302	7.72316	1.20879e-07	7.18642e-05	yes	up	0	0	0	2.78	1.37	5.21	0	3.12
GH_A03G1900	TMEM53	6.415	2.68139	1.2436e-07	7.29975e-05	yes	up	0.49	1.35	1.1	5.13	3.22	5.1	0.98	4.48333
GH_D05G1364	At1g17710	4.623	2.20885	1.34195e-07	7.77861e-05	yes	up	109.29	121.94	178.06	586.59	220.35	750.64	136.43	519.193
GH_D07G0103	Asxl2	23.379	4.54714	1.44144e-07	8.19696e-05	yes	up	10.82	17.84	1.38	79.98	202.69	150.52	10.0133	144.397
GH_A06G1106	WRKY40	6.144	2.61911	1.44947e-07	8.19696e-05	yes	up	10.37	36.2	13.96	110.24	46.72	124.36	20.1767	93.7733
GH_A02G0788	ASP1	7.036	2.81484	1.64346e-07	9.15082e-05	yes	up	4.79	5.15	11.43	32.96	26.49	38.33	7.12333	32.5933
GH_D11G0753	CML45	13.093	3.71068	1.65761e-07	9.15082e-05	yes	up	2.33	6.31	2.47	17.77	37.46	33.6	3.70333	29.61
GH_D02G2025	Cdkl5	25.4	4.66676	1.78843e-07	9.75683e-05	yes	up	0.11	0.57	0.36	8.82	7.56	4.32	0.346667	6.9
GH_D13G1442	45202	14.606	3.86853	1.8301e-07	9.86562e-05	yes	up	1.03	1.4	1.6	9.46	2.32	40.15	1.34333	17.31
GH_A07G2619	GDPD2	6.19	2.63002	1.85092e-07	9.86562e-05	yes	up	7.9	7.58	10.66	29.04	29.35	61.8	8.71333	40.0633
GH_D12G2241	CNTRL	19.011	4.24875	1.90495e-07	9.97488e-05	yes	up	0.12	0.18	0.41	0.81	2.83	4.5	0.236667	2.71333
GH_A05G2395	WAK2	47.151	5.5592	1.91444e-07	9.97488e-05	yes	up	0.05	0	0.13	0.56	2.48	1.73	0.06	1.59
GH_A11G0721	CML45	10.724	3.42275	2.14117e-07	0.000110322	yes	up	2.81	5.25	2.33	18.32	28.67	24.15	3.46333	23.7133
GH_A13G0773	SIRP1	29.628	4.88887	2.3358e-07	0.000119028	yes	up	0.65	0.54	0.88	13.96	18.77	3.12	0.69	11.95
GH_D04G1576	BHLH162	9.279	3.21394	2.40099e-07	0.00012102	yes	up	1.75	1.45	1.43	10.98	10.13	11.5	1.54333	10.87
GH_A10G0791	At1g80440	21.732	4.44176	2.65778e-07	0.000132523	yes	up	0.81	0.57	0.11	2.88	8.48	13.07	0.496667	8.14333
GH_D11G1179	SUD1	13.4	3.74413	2.73049e-07	0.0001347	yes	up	3.19	17.37	4.45	36.61	74.19	61.09	8.33667	57.2967
GH_D05G2275	EXL2	5.905	2.56197	3.05071e-07	0.000147403	yes	up	2.72	5.4	6.97	19.94	15.96	27.75	5.03	21.2167
GH_D09G2358	ACA12	8.812	3.13943	3.05155e-07	0.000147403	yes	up	3.45	7.65	2.27	57.64	8.3	38.47	4.45667	34.8033
GH_A05G2252	EXO	6.337	2.66377	3.29704e-07	0.000157619	yes	up	26.1	78.45	28.02	244.75	150.51	206.53	44.19	200.597
GH_D09G0870		11.209	3.48664	3.42867e-07	0.000162239	yes	up	5.78	19.18	2.79	53.82	54.21	113.97	9.25	74
GH_A02G0227	PHT1-5	37.332	5.22235	3.60624e-07	0.000166088	yes	up	0.02	0.48	0.62	1.16	2.78	28.8	0.373333	10.9133
GH_A05G2253	EXO	10.221	3.35341	3.61254e-07	0.000166088	yes	up	2.26	16.04	3.62	82.45	23.86	67.85	7.30667	58.0533
GH_D13G1634	PBP1	7.221	2.85213	3.6614e-07	0.000166088	yes	up	7.7	7.56	9.16	46.38	19.95	88.71	8.14	51.68
GH_A05G1675	PCR8	5.824	2.54209	3.67004e-07	0.000166088	yes	up	5.88	10.33	6.95	23.79	25.73	46.59	7.72	32.0367
GH_D06G0128	petM	15.303	3.93579	3.68908e-07	0.000166088	yes	up	6.76	2.03	13.07	54.36	87.68	75.82	7.28667	72.62
GH_D02G1253	RAV1	26.222	4.71269	3.84219e-07	0.000171318	yes	up	5.31	0.79	10.39	18.48	126.75	119.37	5.49667	88.2
GH_A05G2758	MYB6	6.633	2.72974	4.1185e-07	0.000181889	yes	up	12.13	12.32	5.27	49.8	35.85	75.14	9.90667	53.5967
GH_A05G1487	TIFY5A	18.986	4.24688	4.83242e-07	0.000211405	yes	up	3.04	2.26	0.55	18.87	33.2	5.15	1.95	19.0733
GH_A12G2327	BAM3	10.086	3.33425	4.98909e-07	0.000215557	yes	up	0.93	0.57	0.59	3.4	5.49	5.68	0.696667	4.85667
GH_A12G1895	PCMP-E17	0.006	-7.44406	5.02031e-07	0.000215557	yes	down	2.17	0.94	1.33	0	0	0	1.48	0
GH_A09G2418	ACA13	13.541	3.75929	5.12984e-07	0.000218239	yes	up	1.26	1.54	0.36	25.91	3.07	10.93	1.05333	13.3033
GH_D10G0780	At1g80440	12.764	3.67401	5.44384e-07	0.000229492	yes	up	2.07	7.7	0.98	19.3	22.5	56.71	3.58333	32.8367
GH_A11G0668	MPC1	27.21	4.76606	5.54102e-07	0.000231485	yes	up	0.53	1.7	3.89	3.08	34.33	61.27	2.04	32.8933
GH_A02G1658	XTH23	248.433	7.95671	5.7093e-07	0.000236386	yes	up	0	0	0	0.28	2.58	2.52	0	1.79333
GH_A06G0198	SBT1.9	6.363	2.66973	5.97582e-07	0.000245231	yes	up	3.54	3.03	4.11	11.71	15.45	20.35	3.56	15.8367
GH_A12G2747	HIPP12	7.226	2.85324	6.41147e-07	0.0002608	yes	up	4.94	27.05	19.61	94.79	61.04	108	17.2	87.9433
GH_D11G0425	BHLH137	9.249	3.20922	6.54446e-07	0.000263895	yes	up	10.24	6.73	4.93	47.08	57.95	31.89	7.3	45.64
GH_A07G0097		15.032	3.90996	6.7313e-07	0.000269089	yes	up	12.73	38.92	23.04	135.16	418.32	287.54	24.8967	280.34
GH_A12G0673	RTC2	67.606	6.07908	7.01351e-07	0.000277975	yes	up	0.03	0	0.1	0.13	2.57	5.12	0.0433333	2.60667
GH_A03G0106	ERF5	8.545	3.09513	7.29248e-07	0.000286582	yes	up	1.48	3.93	2.28	25.61	3.33	28.55	2.56333	19.1633
GH_D06G1268	PER12	0.161	-2.63661	8.06069e-07	0.00031411	yes	down	26.2	25.48	14.69	2.77	2.11	3.28	22.1233	2.72
GH_D03G0996	At4g31240	9.076	3.18204	8.68403e-07	0.00033558	yes	up	27.23	18.65	20.58	64.51	170.14	137.98	22.1533	124.21
GH_D01G2327	SAP4	5.881	2.55603	9.13106e-07	0.000349939	yes	up	34.79	89.61	34.46	272.01	195.92	224.17	52.9533	230.7
GH_A07G1211	NAC090	7.907	2.98308	9.68084e-07	0.000367967	yes	up	2.66	5.16	2.82	11.78	20.29	35.35	3.54667	22.4733
GH_D13G0161	At2g40140	8.512	3.08945	1.00612e-06	0.000379317	yes	up	2.04	10.45	1.88	41.41	12.31	40.32	4.79	31.3467
GH_A13G0029	ERD15	7.712	2.94716	1.04718e-06	0.000391613	yes	up	46.65	61.16	55.75	143.24	261.45	200.97	54.52	201.887
GH_D11G1502	At3g17800	7.227	2.85349	1.05887e-06	0.000392817	yes	up	2.22	6.4	2.73	15.91	16.68	21.69	3.78333	18.0933
GH_A05G4026	NAC081	8.075	3.01354	1.07883e-06	0.000397045	yes	up	0.66	2.74	1.22	13.23	6.81	6.17	1.54	8.73667
GH_A12G1966		5.254	2.39329	1.12912e-06	0.000412279	yes	up	13.51	16.53	10.39	50.93	32.96	39.42	13.4767	41.1033
GH_D08G0500	GSO2	0.157	-2.67543	1.21457e-06	0.000440016	yes	down	4.54	4.66	4.63	1.19	0.16	0.57	4.61	0.64
GH_D03G0528	XTH22	131.957	7.04392	1.30567e-06	0.000469352	yes	up	0.03	0	0	0.81	0.73	2.68	0.01	1.40667
GH_A05G2394	WAK2	1387.29	10.4381	1.33e-06	0.000472299	yes	up	0	0	0	0.65	7.65	5.23	0	4.51
GH_D01G1965	EXLA1	9.522	3.25127	1.33424e-06	0.000472299	yes	up	4.53	3.97	5.44	18.9	36.58	27.52	4.64667	27.6667
GH_A08G0184	At2g37990	23.712	4.56752	1.35996e-06	0.000477758	yes	up	0.13	0.35	0.35	0.84	4.35	6.92	0.276667	4.03667
GH_A12G1826	ers1	151.165	7.23998	1.63787e-06	0.000571063	yes	up	0	0	0	4.62	2.65	3.64	0	3.63667
GH_A04G0608	At2g44130	13.978	3.80504	1.67673e-06	0.000580249	yes	up	1.82	2.05	1.01	4.5	12.7	14.17	1.62667	10.4567
GH_A13G0154	At2g40140	6.764	2.75792	1.7646e-06	0.000602552	yes	up	2.33	8.65	2.17	33.2	7.9	29.13	4.38333	23.41
GH_D05G2560		6.743	2.75329	1.76717e-06	0.000602552	yes	up	16.7	37.38	23.16	81.18	86.6	225.95	25.7467	131.243
GH_A02G0892	ZAT10	10.313	3.36644	1.78102e-06	0.000602842	yes	up	0.81	4.4	1.4	31.11	3.84	23.77	2.20333	19.5733
GH_A10G0749	SPX1	132.524	7.05011	1.81027e-06	0.000608304	yes	up	0	0	0.2	1.83	1.87	7.73	0.0666667	3.81
GH_A07G0292	DDB_G0268948	4.367	2.12652	1.87607e-06	0.00062588	yes	up	11.17	19.95	16.49	52.45	46.42	47.91	15.87	48.9267
GH_A03G0456	NHL13	8.714	3.12341	2.05526e-06	0.000680761	yes	up	5.42	22.38	3.61	99.27	44.58	60.58	10.47	68.1433
GH_A01G1848	EXLA1	12.358	3.62735	2.07157e-06	0.000681297	yes	up	4.19	2.68	6.97	18.16	51.29	23	4.61333	30.8167
GH_D09G0150	CML45	3.979	1.99258	2.10624e-06	0.000684248	yes	up	12.57	25.7	20.46	82.96	28.33	79.43	19.5767	63.5733
GH_A05G4368	HIPP09	0.006	-7.37049	2.11005e-06	0.000684248	yes	down	0.66	7.27	0.66	0	0.07	0	2.86333	0.0233333
GH_D12G1829	NAC029	7.927	2.98671	2.25937e-06	0.000727579	yes	up	6.56	11.58	2.53	32.66	40.42	46.99	6.89	40.0233
GH_A05G3010	GATA8	3.837	1.93989	2.3726e-06	0.000758774	yes	up	5.64	10.61	11.74	27.52	12.21	35.54	9.33	25.09
GH_D13G2292	MGD2	168.892	7.39996	2.41016e-06	0.000764591	yes	up	0	0	0	0.36	0.78	1.36	0	0.833333
GH_A05G1425	RAP2-12	5.712	2.5141	2.42377e-06	0.000764591	yes	up	31.31	37.3	28.9	82.78	161.39	137.87	32.5033	127.347
GH_D03G1536		4.406	2.13947	2.71709e-06	0.000851331	yes	up	15.71	37.72	24.23	96.39	58.94	96.87	25.8867	84.0667
GH_D11G1028	CPC	5.909	2.5629	2.79554e-06	0.000867428	yes	up	4.75	4.63	5.1	13.94	21.65	24.19	4.82667	19.9267
GH_D07G1188	ROPGAP1	8.706	3.12206	2.80588e-06	0.000867428	yes	up	0.94	0.38	0.45	4.69	7.62	3.74	0.59	5.35
GH_A06G0735		10.208	3.35167	2.88857e-06	0.000887077	yes	up	5.65	16.16	1.51	70.59	42.91	61.13	7.77333	58.21
GH_D11G0284	BAM3	13.6	3.76556	2.96272e-06	0.000896591	yes	up	0.55	0.16	0.38	1.91	4.09	3.1	0.363333	3.03333
GH_A13G1679	PBP1	7.108	2.82954	2.97146e-06	0.000896591	yes	up	6.56	10.31	7.53	32.59	24.6	86.61	8.13333	47.9333
GH_D02G1250	DDB_G0289029	4.897	2.29184	2.97755e-06	0.000896591	yes	up	2.02	7.14	5.1	27.15	7.19	18.03	4.75333	17.4567
GH_A05G1361	At1g17710	26.503	4.72807	3.11486e-06	0.000924893	yes	up	0.07	0.5	0.26	0.53	3.41	11.27	0.276667	5.07
GH_A01G0825	At1g50590	4.197	2.06936	3.12726e-06	0.000924893	yes	up	8.17	9.52	11.22	34.27	20.96	35.62	9.63667	30.2833
GH_A03G2275	ATJ11	16.806	4.07092	3.13138e-06	0.000924893	yes	up	8.93	87.62	19.37	183.91	528.6	255.44	38.64	322.65
GH_A10G2044	SIB1	4.47	2.16016	3.19514e-06	0.000937753	yes	up	8.37	14.1	10.59	48	20.81	51.31	11.02	40.04
GH_D12G0050	BG	26.915	4.75034	3.28249e-06	0.000957332	yes	up	0	0.46	0.75	3.2	1.29	21.87	0.403333	8.78667
GH_D03G0472		9.573	3.25898	3.42026e-06	0.000991278	yes	up	9.02	26.78	22.67	67.65	144.62	107.01	19.49	106.427
GH_D09G0266	AATP1	5.364	2.42339	3.70318e-06	0.00106661	yes	up	5.12	8.04	5.78	16.8	21.95	31.16	6.31333	23.3033
GH_D05G0389		20.616	4.36572	3.78215e-06	0.00108263	yes	up	0	1.16	0.4	4.51	3.53	16.92	0.52	8.32
GH_A12G2350	ERF5	6.293	2.6537	4.06279e-06	0.00115583	yes	up	0.88	1.64	0.7	6.66	2.83	6.57	1.07333	5.35333
GH_D05G2774	MYB6	6.031	2.59229	4.41285e-06	0.00124776	yes	up	31.66	27.06	12.71	89.26	82.54	174.66	23.81	115.487
GH_A06G2331	NHL2	77.702	6.27988	4.51015e-06	0.0012642	yes	up	0	0.19	0.1	0.46	1.84	15.98	0.0966667	6.09333
GH_D08G0684	AUX22D	8.941	3.16037	4.52553e-06	0.0012642	yes	up	6.23	10.86	11.88	36.69	75.08	36.31	9.65667	49.36
GH_A02G0699	EXT3	9.968	3.31732	4.57869e-06	0.0012714	yes	up	5.35	2.62	9.71	18.42	21.41	107.75	5.89333	49.1933
GH_D12G2366	ERF5	5.831	2.54379	4.6129e-06	0.00127327	yes	up	3.31	9.71	4.43	41.52	7.7	37.3	5.81667	28.84
GH_D01G2055	BCKDK	5.96	2.57535	5.33168e-06	0.00146296	yes	up	10.01	14.71	9.51	26.87	32.52	94.95	11.41	51.4467
GH_D07G0614	BT1	3.889	1.95922	5.40541e-06	0.00147447	yes	up	11.2	19.21	27.92	81.89	21.49	71.24	19.4433	58.2067
GH_D02G2303	ERF109	30.424	4.92713	6.02207e-06	0.00163307	yes	up	0	0.33	0	3.88	1.11	2.96	0.11	2.65
GH_D02G0713	EXT3	15.811	3.98283	6.24744e-06	0.00168434	yes	up	12.91	5.81	72.22	215.96	76.78	936.88	30.3133	409.873
GH_D05G2128	ZAT10	5.668	2.50287	6.7868e-06	0.00181918	yes	up	6.99	13.38	3.66	48.08	15.77	49.26	8.01	37.7033
GH_A05G0386		14.232	3.83109	6.90477e-06	0.00184016	yes	up	6.18	5.6	0.62	20.96	44.33	36.34	4.13333	33.8767
GH_D06G2412	PUB33	7.309	2.86977	6.95098e-06	0.00184189	yes	up	2.29	1.56	4.17	8.97	6.57	24.52	2.67333	13.3533
GH_D05G0600	WRKY40	5.897	2.55989	7.23395e-06	0.00190598	yes	up	34.62	62.73	14.32	241.3	92.75	188.82	37.2233	174.29
GH_A12G0340	Bp10	19.679	4.2986	7.30525e-06	0.00191389	yes	up	0.24	0.13	0	4.78	0.56	1.97	0.123333	2.43667
GH_A03G0441		4.719	2.23857	7.40733e-06	0.00192973	yes	up	13.23	34.05	21.59	68.95	45.15	135.13	22.9567	83.0767
GH_D08G0287	XTH22	7.272	2.86226	7.55266e-06	0.0019566	yes	up	1.19	3.65	3.79	8.13	13.99	16.73	2.87667	12.95
GH_D13G0025	ERD15	4.386	2.13287	7.66987e-06	0.00197593	yes	up	98.68	169.81	127.77	370.06	355.07	359.56	132.087	361.563
GH_D02G2448	ATJ11	11.724	3.5514	7.91286e-06	0.00202727	yes	up	81.67	343.93	41.44	714.69	1361.29	1139.24	155.68	1071.74
GH_A05G1628	CBSX5	64.849	6.01901	7.9587e-06	0.00202781	yes	up	0	0	0.1	1.04	0.75	2.71	0.0333333	1.5
GH_D11G1029	PYL9	4.087	2.03111	8.21301e-06	0.00208117	yes	up	15.65	20.19	13.41	60.48	25.9	81.31	16.4167	55.8967
GH_D12G1730		5.708	2.513	8.27194e-06	0.00208471	yes	up	1.79	2.47	1.07	10.55	3.89	9.38	1.77667	7.94
GH_A02G0833	EXO	13.569	3.76228	8.51665e-06	0.00213478	yes	up	1.6	0.72	0.54	9.44	1.34	27.64	0.953333	12.8067
GH_A07G2226	GLR1.3	6.864	2.77902	9.02207e-06	0.00224931	yes	up	0.46	0.41	1.2	3.04	1.52	6.74	0.69	3.76667
GH_A13G1859	HSR201	0.154	-2.70249	9.22376e-06	0.00228729	yes	down	68.74	82.33	30.8	15.88	2.56	5.11	60.6233	7.85
GH_A11G0560	ATJ20	6.651	2.73349	9.28702e-06	0.00229073	yes	up	8.54	6.27	4.54	34.96	30.66	28.57	6.45	31.3967
GH_D08G2281	HIPP03	3.719	1.89483	9.66366e-06	0.00237102	yes	up	22.17	23.42	30.64	95.22	51.73	75.63	25.41	74.1933
GH_A03G1731	GDPD1	5.017	2.32691	9.89295e-06	0.0024145	yes	up	5.15	3.36	3.13	24.41	9.86	13.67	3.88	15.98
GH_A04G1706		8.449	3.0787	9.99829e-06	0.00242744	yes	up	2.05	7.8	1.5	40.95	14.52	18.3	3.78333	24.59
GH_D02G0754	PERK13	14.106	3.81819	1.03075e-05	0.00248948	yes	up	0.87	0.51	5.32	9.89	7.78	58.15	2.23333	25.2733
GH_D09G1902	ERF025	41.538	5.37638	1.06474e-05	0.00255825	yes	up	0	0.32	0	6.14	1.88	2.44	0.106667	3.48667
GH_D11G0197	ARPC5A	0.059	-4.07406	1.09388e-05	0.00261472	yes	down	2.05	1.52	3.06	0.1	0.07	0.08	2.21	0.0833333
GH_D13G0603	ABCB13	200.206	7.64534	1.12624e-05	0.00267825	yes	up	0	0	0	0.03	0.48	1.48	0	0.663333
GH_D07G1748	rlmD	6.367	2.67063	1.1357e-05	0.00268697	yes	up	6.52	15.2	6.39	38.41	45.13	30.49	9.37	38.01
GH_A12G0247	MEE14	4.03	2.01067	1.14623e-05	0.00269811	yes	up	64.7	53.75	40.27	195.96	95.19	237.94	52.9067	176.363
GH_D13G0945	CYP89A2	111.661	6.80298	1.20604e-05	0.00282456	yes	up	0	0.05	0	1.33	0.12	2.36	0.0166667	1.27
GH_D11G1788	POX2	5.916	2.56458	1.25897e-05	0.00293372	yes	up	0.83	2.23	0.6	5.26	2.25	9.41	1.22	5.64
GH_D06G0847	Cep44	7.443	2.89584	1.2799e-05	0.0029589	yes	up	3.18	7.06	23.24	41.92	50.7	72.43	11.16	55.0167
GH_A04G1287	MIP1A	0.186	-2.42741	1.28254e-05	0.0029589	yes	down	118.66	114.96	120.54	34.66	10.72	10.41	118.053	18.5967
GH_D05G1267	SPX2	14.322	3.8402	1.3146e-05	0.00301786	yes	up	2.71	0.27	9.4	19.31	56.89	37.81	4.12667	38.0033
GH_A05G1906	TMEM136	8.829	3.14228	1.36054e-05	0.00310794	yes	up	1.78	3.45	6.83	9.35	30.91	21.72	4.02	20.66
GH_D02G0246	PHT1-5	19.587	4.29183	1.38301e-05	0.00314377	yes	up	0.1	0.38	0.23	0.34	1.09	9.64	0.236667	3.69
GH_D12G1964		5.373	2.4257	1.41202e-05	0.00319406	yes	up	8.37	16.51	4.05	66.96	13.25	44.62	9.64333	41.61
GH_A08G1746	CYP707A1	5.81	2.53846	1.44479e-05	0.00325233	yes	up	2.27	7.78	3.01	14.78	17.66	23.45	4.35333	18.63
GH_A05G2004		4.645	2.21559	1.60379e-05	0.0035928	yes	up	3.58	8.1	3.25	25.16	7.28	24.55	4.97667	18.9967
GH_A05G1359	At1g17710	3.951	1.9823	1.72403e-05	0.00384358	yes	up	80.81	127.14	227.31	478.46	172.8	572.87	145.087	408.043
GH_A11G2346	MYB44	3.899	1.96314	1.77529e-05	0.00393893	yes	up	25.79	60.22	69.19	153.77	80.52	226.56	51.7333	153.617
GH_A05G0582	CSLD3	52.817	5.72294	1.91186e-05	0.00422175	yes	up	0	1.01	0	5.25	16.55	3.64	0.336667	8.48
GH_D07G1530	At1g01540	5.289	2.40294	2.11423e-05	0.0046465	yes	up	9.65	5.78	10.43	16.88	32.06	45.51	8.62	31.4833
GH_D08G2714	Wdr11	168.628	7.3977	2.14055e-05	0.00468215	yes	up	0	0	0	0.07	0.12	1.49	0	0.56
GH_A12G1572		5.104	2.35174	2.17714e-05	0.00473983	yes	up	1.33	3.52	3.63	7.23	6.53	15.68	2.82667	9.81333
GH_A08G0273	XTH22	6.86	2.77816	2.2146e-05	0.00478472	yes	up	1.41	4.78	4.56	8.63	15.4	23.71	3.58333	15.9133
GH_A11G1758	TBL19	9.526	3.25189	2.22119e-05	0.00478472	yes	up	0.58	0.46	1.01	2.1	5.76	3.91	0.683333	3.92333
GH_D01G1127	ATJ11	9.29	3.21574	2.22872e-05	0.00478472	yes	up	14.04	69.17	7.53	152.65	186.12	197.07	30.2467	178.613
GH_D01G1249	ZAT10	6.642	2.7317	2.36079e-05	0.0050449	yes	up	2.51	4.9	1	24.92	6.02	16.89	2.80333	15.9433
GH_D04G0893	GAE1	8.866	3.14834	2.37469e-05	0.00505134	yes	up	3.29	24.05	4.52	158.81	19.89	56.61	10.62	78.4367
GH_D10G2291	CYP71A1	17.148	4.09999	2.47354e-05	0.00523758	yes	up	0	0.11	0.15	1.06	0.6	1.51	0.0866667	1.05667
GH_A09G1680		10.258	3.35865	2.53135e-05	0.00533563	yes	up	16.53	14.45	24.07	37.85	193.96	71.91	18.35	101.24
GH_D04G1846	hpxO	3.512	1.81217	2.57416e-05	0.00540131	yes	up	5.56	7.18	5.62	28.14	8.71	17.05	6.12	17.9667
GH_A10G2032		5.532	2.46769	2.59093e-05	0.00541202	yes	up	7.9	15.74	15.89	46.56	55.39	29.06	13.1767	43.67
GH_A06G0229	ACBP3	6.381	2.67382	2.62656e-05	0.00545502	yes	up	1.06	3.36	4.9	7.01	9.58	21.53	3.10667	12.7067
GH_D04G1634	MIP1A	0.209	-2.2555	2.63505e-05	0.00545502	yes	down	148.3	119.73	121	44.13	8.25	18.04	129.677	23.4733
GH_A07G1006		18.086	4.17679	2.65831e-05	0.00547871	yes	up	1.57	0.34	13.99	21.37	63.26	95.9	5.3	60.1767
GH_D12G2465	DREB1B	81.818	6.35435	2.69171e-05	0.00549762	yes	up	0	0.09	0	1.49	1.9	1.92	0.03	1.77
GH_A03G1198	NAC029	6.485	2.6972	2.69936e-05	0.00549762	yes	up	88.71	265.79	81.57	427.53	717.42	654.12	145.357	599.69
GH_A05G2176		117.458	6.87601	2.70305e-05	0.00549762	yes	up	0	0	0	8.27	10.67	10.57	0	9.83667
GH_A06G1721	PBL23	60.654	5.92254	2.76264e-05	0.00559429	yes	up	0	0.12	0	0.14	0.43	7.14	0.04	2.57
GH_A13G2272	GH21552	5.953	2.57373	2.80912e-05	0.00566368	yes	up	11.18	14.34	11.26	40.96	52.99	54.06	12.26	49.3367
GH_D12G0254	MEE14	4.268	2.09348	2.88253e-05	0.00578653	yes	up	88.6	69.89	52.91	238.01	168.23	310.24	70.4667	238.827
GH_D13G1247	CBP60C	6.249	2.64362	2.89861e-05	0.00579258	yes	up	1.27	3.97	1.01	19.63	2.72	8.74	2.08333	10.3633
GH_D10G0827	SPX1	40.304	5.33287	2.91053e-05	0.00579258	yes	up	0	0.18	0.2	0.28	1.68	7.03	0.126667	2.99667
GH_scaffold23254_objG0001	RGA3	0.01	-6.68579	2.9585e-05	0.00586289	yes	down	0.78	2.68	0.65	0	0	0	1.37	0
GH_D12G0375	NAC035	15.341	3.93932	2.98366e-05	0.00588759	yes	up	0.11	0.46	0.27	1.25	3.7	1.8	0.28	2.25
GH_D05G2040		5.082	2.34536	3.19358e-05	0.00624732	yes	up	1.61	1.68	0.91	7.37	2.62	8.08	1.4	6.02333
GH_A06G0126		39.891	5.318	3.20145e-05	0.00624732	yes	up	0	0.07	0.17	0.8	0.84	5	0.08	2.21333
GH_D11G0587	ATJ20	8.705	3.12189	3.21005e-05	0.00624732	yes	up	3.28	3.49	2.54	16.67	24.24	9.93	3.10333	16.9467
GH_A12G2892	CML27	4.458	2.15633	3.21985e-05	0.00624732	yes	up	7.44	7.38	6.15	30.72	16.14	28.14	6.99	25
GH_D12G1734	HSFA8	4.856	2.27963	3.32867e-05	0.00643154	yes	up	10.35	13.28	18.48	45.43	50.69	36.98	14.0367	44.3667
GH_D07G1102	PRMT11	130.736	7.03051	3.50305e-05	0.0067144	yes	up	0	0	0	0.21	0.75	2.2	0	1.05333
GH_A04G1644	dnaJ2	4.047	2.01701	3.51146e-05	0.0067144	yes	up	3.88	10.77	5.74	30.11	11.45	22.25	6.79667	21.27
GH_D02G0571	COBL7	8.289	3.05116	3.5185e-05	0.0067144	yes	up	0.23	0.5	0.35	5.24	0.4	2.32	0.36	2.65333
GH_D01G1304	At5g64460	5.424	2.43948	3.59256e-05	0.00679397	yes	up	5.93	7.73	10.04	14.15	28.96	42.58	7.9	28.5633
GH_D13G2387	COL5	0.176	-2.50597	3.60003e-05	0.00679397	yes	down	11.93	9.2	7.11	2.69	0.46	1.25	9.41333	1.46667
GH_D12G1886	HHO2	3.473	1.79607	3.60649e-05	0.00679397	yes	up	16.12	36.45	29.41	69.34	49.5	93.16	27.3267	70.6667
GH_A10G0270	RMA1H1	5.206	2.3801	3.6188e-05	0.00679397	yes	up	5.88	19.43	11.19	28.14	37.4	60.46	12.1667	42
GH_D13G0427	MTK	5.089	2.34751	3.65793e-05	0.00683974	yes	up	7.51	9.98	9.74	38.1	34.84	18.86	9.07667	30.6
GH_A11G2807		5.318	2.41083	3.69153e-05	0.00687484	yes	up	4.06	7.81	5.58	17.3	24.44	17.39	5.81667	19.71
GH_A12G2453	DREB1F	39.657	5.30949	3.84628e-05	0.00713439	yes	up	0	0.27	0	3.82	2.28	1.14	0.09	2.41333
GH_D02G0712	EXT3	15.472	3.95162	3.86227e-05	0.0071355	yes	up	2.8	9.27	22.22	76.04	6.26	408.54	11.43	163.613
GH_D09G2009	HIPP39	9.678	3.27471	3.9205e-05	0.00721434	yes	up	1.65	6.82	1.13	12.21	26.2	9.37	3.2	15.9267
GH_A03G1386	NUDT18	8.677	3.11716	4.00915e-05	0.00734832	yes	up	26.08	26.56	54.04	56.65	241.32	181.97	35.56	159.98
GH_D04G0330	CHX15	106.966	6.74101	4.13293e-05	0.00754537	yes	up	0.02	0	0	0.07	0.24	1.52	0.00666667	0.61
GH_D02G1890	GDPD1	5.381	2.42793	4.2108e-05	0.00765738	yes	up	2.53	1.78	5.83	26.91	5.62	13.48	3.38	15.3367
GH_A03G1130	RAV1	11.572	3.53255	4.24808e-05	0.00767235	yes	up	3.12	0.73	10.03	12.08	26.64	78.66	4.62667	39.1267
GH_D05G2487	CK1	3.466	1.79317	4.25212e-05	0.00767235	yes	up	6	7.42	5.36	23.28	11.35	15.63	6.26	16.7533
GH_A07G0891		106.811	6.73892	4.33924e-05	0.00777628	yes	up	0	0.39	0	1.93	13.78	7.16	0.13	7.62333
GH_D11G1815		103.358	6.69151	4.34326e-05	0.00777628	yes	up	0	0	0	23.52	18.67	33.76	0	25.3167
GH_D03G1521	NHL13	6.928	2.79239	4.36091e-05	0.00777785	yes	up	12.66	33.26	4.44	179.26	36.81	78.25	16.7867	98.1067
GH_D13G1747		5.399	2.43257	4.40814e-05	0.00783196	yes	up	6.78	7.74	3.15	28.13	23.34	36.78	5.89	29.4167
GH_D13G2178	RIPK	5.467	2.45077	4.50582e-05	0.00797495	yes	up	4	2.87	2.04	7.9	14.83	11.54	2.97	11.4233
GH_A02G1392		15.073	3.91393	4.53743e-05	0.00800037	yes	up	8.11	16.67	0.54	21.18	142.39	57.89	8.44	73.82
GH_A05G2200	BCA5	6.863	2.77883	4.66415e-05	0.00819266	yes	up	34.6	40.25	26.19	50.03	182.69	171.16	33.68	134.627
GH_D02G0289		8.321	3.05672	4.719e-05	0.00825771	yes	up	2.73	8.64	5.6	12.15	3.84	18.6	5.65667	11.53
GH_A04G0171	At1g28570	0.131	-2.92888	4.74426e-05	0.00827071	yes	down	15.92	3.05	11.68	1.36	0.81	1.09	10.2167	1.08667
GH_A05G3764	MER3	3.551	1.82813	4.88e-05	0.00847548	yes	up	1.8	1.64	2.34	8.12	2.36	6.33	1.92667	5.60333
GH_A10G0258	TSJT1	11.948	3.57864	4.92684e-05	0.0084961	yes	up	3.67	47.52	3.94	74.98	149.76	168.17	18.3767	130.97
GH_A09G1142	NAC090	12.919	3.69137	4.92851e-05	0.0084961	yes	up	0.1	2.08	0.14	13.42	3.64	9.53	0.773333	8.86333
GH_D10G1120	Acx	6.487	2.69744	5.04443e-05	0.00866372	yes	up	1.44	7.08	4.1	9.19	18.05	24.3	4.20667	17.18
GH_A05G0989	UTR5B	3.991	1.99663	5.12741e-05	0.00877374	yes	up	1.8	2.19	3.93	8.78	5.06	7.81	2.64	7.21667
GH_A10G0720	WRKY75	8.944	3.16098	5.15823e-05	0.00879402	yes	up	2.25	2.28	3.06	4.3	14.57	28.44	2.53	15.77
GH_D11G0298	At3g50808	3.633	1.86104	5.26683e-05	0.00894628	yes	up	13.42	24.24	13.43	44.2	33.7	56.21	17.03	44.7033
GH_D01G0509		126.696	6.98522	5.31863e-05	0.00900129	yes	up	0	0	0	3.55	13.6	8.74	0	8.63
GH_D05G3018	GATA8	3.552	1.82853	5.51758e-05	0.00930405	yes	up	4.31	11.99	9.32	37.91	5.53	21.07	8.54	21.5033
GH_D02G0124	PPAN	81.117	6.34192	5.61271e-05	0.00943016	yes	up	0	0	0.07	3.45	0.51	0.55	0.0233333	1.50333
GH_A08G1680	BPS1	5.779	2.5308	5.70554e-05	0.00955153	yes	up	32.03	129.36	24.93	279.28	199.79	270.29	62.1067	249.787
GH_A05G3430		8.019	3.00349	5.8257e-05	0.00971761	yes	up	15.51	56.3	4.78	314.72	55.18	158.51	25.53	176.137
GH_A06G0012	glgB	5.292	2.40376	5.91044e-05	0.00982361	yes	up	10.26	8.98	7.71	21.66	41.9	56.12	8.98333	39.8933
GH_A02G0475	At5g18840	5.048	2.3358	6.05412e-05	0.00998383	yes	up	0.46	1.57	1.28	3.17	2.07	7.56	1.10333	4.26667
GH_D11G3377	SRC2	5.483	2.45495	6.05606e-05	0.00998383	yes	up	4.57	9.13	2.53	32.29	17.72	14.84	5.41	21.6167
GH_D05G2152		12.293	3.61981	6.08566e-05	0.00998383	yes	up	10.03	8.83	10.52	14.93	112.33	31.34	9.79333	52.8667
GH_D11G1791	TBL19	5.566	2.4767	6.09295e-05	0.00998383	yes	up	1.49	1.07	1.05	3.35	3.8	8.17	1.20333	5.10667
GH_A04G0345	At4g27190	45.071	5.49412	6.22164e-05	0.0101588	yes	up	0	0.02	0.04	1.79	0.04	0.34	0.02	0.723333
GH_D02G0488	At5g18840	6.797	2.76491	6.26423e-05	0.0101925	yes	up	0.24	1.87	1.46	4.62	2.02	10.76	1.19	5.8
GH_A11G1141	WRKY22	9.242	3.20813	6.32217e-05	0.0102508	yes	up	24.37	6.65	18.37	37.79	178.36	67.6	16.4633	94.5833
GH_D05G0130	Plce1	3.188	1.67253	6.39107e-05	0.0103264	yes	up	43.29	54.26	39.8	122.43	71.49	147.81	45.7833	113.91
GH_A01G0264	PGR5	8.283	3.05021	6.56291e-05	0.0105672	yes	up	2.5	0.84	11.11	34.15	32.06	21.79	4.81667	29.3333
GH_D12G1687	abcG9	6.785	2.76228	6.63956e-05	0.0106536	yes	up	12.47	21.47	10.23	33.65	83.14	49.11	14.7233	55.3
GH_D07G1648	NPF5.2	131.588	7.03989	6.71009e-05	0.0107297	yes	up	0	0	0	0.1	0.14	1.53	0	0.59
GH_A01G1182	ZAT10	13.063	3.70741	6.85661e-05	0.0109263	yes	up	0.59	0.76	0.13	2.87	5.12	4.98	0.493333	4.32333
GH_D10G1945	GIS	104.977	6.71392	7.44247e-05	0.0118193	yes	up	0	0	0	0.82	2.02	2.3	0	1.71333
GH_A05G2694		10.117	3.33873	7.64097e-05	0.0120931	yes	up	3.26	9.84	9.24	16.93	71.92	22.99	7.44667	37.28
GH_D12G1839	RNS1	8.654	3.11332	7.99235e-05	0.0126062	yes	up	9.48	3.7	9.36	13.38	52.33	90.11	7.51333	51.94
GH_D11G3547	At4g27220	114.087	6.83399	8.16802e-05	0.0128396	yes	up	0	0	0	0.33	0.02	0.07	0	0.14
GH_A11G1170		8.601	3.10446	8.31213e-05	0.013022	yes	up	9.47	10.39	42.33	50.69	145.06	106.25	20.73	100.667
GH_D11G1169	WRKY22	7.437	2.89476	8.39229e-05	0.0131033	yes	up	24.57	21.22	39.06	47.72	214.18	123.06	28.2833	128.32
GH_D11G2108	MYB44	3.869	1.952	8.45924e-05	0.0131635	yes	up	46.23	81.65	81.09	152.3	170.62	217.68	69.6567	180.2
GH_A05G2122	PSK3	12.943	3.69413	8.49609e-05	0.0131766	yes	up	27.92	18.74	10.69	32.14	286.01	81.09	19.1167	133.08
GH_A06G0378	QUA2	3.245	1.69843	8.53677e-05	0.0131956	yes	up	3.94	6.34	7.47	14.05	10.4	15.63	5.91667	13.36
GH_D08G1435	RAP2-3	4.753	2.24891	8.70007e-05	0.0133953	yes	up	6.12	10.55	2.83	33.38	7.68	39.6	6.5	26.8867
GH_D05G3324		8.205	3.03655	8.72375e-05	0.0133953	yes	up	13.09	32.58	2.02	197.04	39.86	104.79	15.8967	113.897
GH_A01G1959		5.759	2.52592	8.85853e-05	0.0135574	yes	up	3.18	6.5	4.44	9.54	8.11	47.48	4.70667	21.71
GH_D05G3989	DIR4	3.945	1.98016	9.54276e-05	0.0145565	yes	up	8.71	12.63	15.86	19.15	18.35	34.97	12.4	24.1567
GH_A11G2409	ATL78	10.129	3.34044	0.000102827	0.0156337	yes	up	0.45	0.46	0.48	3.53	3.3	2.64	0.463333	3.15667
GH_D07G1191	NAC090	5.694	2.50945	0.000103567	0.0156402	yes	up	1.28	3.31	3.31	4.63	10.99	14.16	2.63333	9.92667
GH_D05G2711		6.284	2.65161	0.000103773	0.0156402	yes	up	2.3	5.35	9.04	18.14	25.02	21.97	5.56333	21.71
GH_A03G1127	DDB_G0289029	3.059	1.61293	0.000103882	0.0156402	yes	up	9.71	18.84	15.44	49.02	19.51	30.15	14.6633	32.8933
GH_scaffold1185_objG0001		6.056	2.59839	0.000106127	0.0159266	yes	up	12.92	46.57	18.75	116.62	61.89	216.55	26.08	131.687
GH_A09G2620	WRKY23	3.773	1.91577	0.000106629	0.0159503	yes	up	3.63	9.15	4.86	18.76	8.42	19.1	5.88	15.4267
GH_D06G2075	CXE6	3.048	1.60785	0.00010705	0.0159619	yes	up	7.68	16.41	13.31	41.7	14.98	32.82	12.4667	29.8333
GH_A03G1063	NUDT4	3.058	1.61277	0.000107937	0.0160145	yes	up	13.59	25.47	22.04	53.87	36.1	44.57	20.3667	44.8467
GH_A08G1370	Ltbp1	4.124	2.04416	0.000108094	0.0160145	yes	up	7.7	17.51	12.66	48.8	28.65	30.09	12.6233	35.8467
GH_A08G1243	ALMT10	17.401	4.12107	0.000109547	0.0161442	yes	up	0.1	0.14	0	1.45	0.23	2.23	0.08	1.30333
GH_A12G2349	ERF1A	4.919	2.2985	0.000109685	0.0161442	yes	up	2.72	5.35	1.99	18.56	9.35	8.91	3.35333	12.2733
GH_D01G0859	CYP71D10	3.308	1.7258	0.000110014	0.0161442	yes	up	11.1	16.54	17.43	42.01	15.54	64.53	15.0233	40.6933
GH_D06G2243	SLC25A44	6.765	2.7581	0.000111332	0.0162861	yes	up	4.29	8.16	3.26	11.21	31.9	19.71	5.23667	20.94
GH_D13G1007		0.154	-2.70219	0.000113223	0.0165107	yes	down	5.14	1.93	4.97	0.55	0.44	0.36	4.01333	0.45
GH_D02G1990	M5005_Spy1772	7.645	2.93451	0.000114589	0.0166574	yes	up	10.64	9.81	6.95	30.69	60.11	20.56	9.13333	37.12
GH_A03G2384		5.869	2.55301	0.000114961	0.0166593	yes	up	13.42	2.23	5.38	32.86	15.94	48.18	7.01	32.3267
GH_A03G1397	PCR2	5.425	2.43972	0.000115477	0.016682	yes	up	9.9	26.62	24.29	36.22	75.95	107.67	20.27	73.28
GH_D09G2048	SAUR36	41.055	5.35949	0.000117267	0.0168879	yes	up	0.19	0.19	0	5.43	3.4	2.06	0.126667	3.63
GH_D12G0672	At4g36750	9.203	3.20216	0.000118407	0.0169993	yes	up	1.38	0.26	1.16	3.13	4.34	13.49	0.933333	6.98667
GH_D04G2056		8.898	3.15343	0.000119769	0.0171418	yes	up	1.12	8.21	0.85	24.97	17.87	17.47	3.39333	20.1033
GH_D10G0271	TSJT1	9.18	3.19846	0.000121888	0.0173703	yes	up	16.67	134.2	10.16	226.24	291.01	405.15	53.6767	307.467
GH_A01G0164	TDC	0.011	-6.44855	0.000122115	0.0173703	yes	down	1.16	0.25	0.67	0	0	0	0.693333	0
GH_A06G2064		6.571	2.7161	0.000123366	0.0174945	yes	up	0.29	0.24	0.43	1.2	1.16	2.26	0.32	1.54
GH_D05G2427		5.41	2.43568	0.00012486	0.0176525	yes	up	2.37	2.45	2.42	5.46	5.88	20.56	2.41333	10.6333
GH_A12G2351	ERF5	4.955	2.30896	0.000128084	0.0180532	yes	up	1.27	2.14	2.05	9.27	1.73	12.31	1.82	7.77
GH_A12G1885	HHO3	2.803	1.48711	0.000131222	0.0184055	yes	up	57.66	95.21	79.58	187.2	105.19	215	77.4833	169.13
GH_A05G0603	WRKY40	4.225	2.07899	0.000131377	0.0184055	yes	up	39.99	46.6	14.83	150.94	56.52	132.04	33.8067	113.167
GH_A01G0933	SAUR72	0.169	-2.56744	0.000131799	0.0184055	yes	down	32.54	19.06	13.43	6.62	0.8	2.19	21.6767	3.20333
GH_A05G2251	EXL2	3.645	1.86587	0.000132434	0.0184055	yes	up	2.47	5.87	6.97	16.61	8.8	15.89	5.10333	13.7667
GH_A05G3511	COL14	21.45	4.42289	0.000132568	0.0184055	yes	up	0	0.18	0.97	0.6	9.96	4.4	0.383333	4.98667
GH_D05G2124	DDB_G0290631	8.742	3.12794	0.000136311	0.0188687	yes	up	3.14	2.63	2.79	4.63	19.34	7.45	2.85333	10.4733
GH_A03G2061	WIH2	3.358	1.74757	0.000137048	0.0189143	yes	up	23.76	35.2	31.86	113.18	81.85	102.24	30.2733	99.09
GH_A09G0124	Plut_0637	5.209	2.38087	0.000139033	0.0191313	yes	up	4.1	9.28	9.41	12.14	24.53	42.29	7.59667	26.32
GH_A06G0006	AMY2	3.919	1.97034	0.000143921	0.0197453	yes	up	6.65	24.16	18.36	57.34	36.2	56.24	16.39	49.9267
GH_A05G1952	CYP734A1	13.252	3.7281	0.000144696	0.019793	yes	up	0.21	0.09	0.55	0.88	0.78	7.91	0.283333	3.19
GH_D12G2775	HIPP12	5.346	2.41844	0.000146349	0.0199538	yes	up	16.81	166.1	63.1	455.69	158.61	367.38	82.0033	327.227
GH_D02G1929	GRXC9	15.206	3.92659	0.000146732	0.0199538	yes	up	0.7	4.18	0	22.72	17.11	7.14	1.62667	15.6567
GH_D04G0309	fignl1	5.143	2.36266	0.000148749	0.020169	yes	up	3.59	2.53	3.11	24.32	2.8	16.02	3.07667	14.38
GH_A01G1061	CG18812	5.253	2.39313	0.000149737	0.0202438	yes	up	31.49	7.71	23.79	55.99	70.22	82.82	20.9967	69.6767
GH_A08G1715	UGT73C1	4.371	2.12801	0.000154425	0.0208169	yes	up	29.56	26.73	14.29	79.38	60.26	105.37	23.5267	81.67
GH_A05G2497	LAC14	0.088	-3.50024	0.000159703	0.0214655	yes	down	0.48	1.89	4.41	0.33	0.03	0.15	2.26	0.17
GH_D12G2365	ERF5	6.928	2.79242	0.000160163	0.0214655	yes	up	0.23	1.03	0.5	6.02	1.21	2.77	0.586667	3.33333
GH_D10G1530	PIN9	0.24	-2.0568	0.000162091	0.0216614	yes	down	3.63	3.27	5.1	1	0.57	0.6	4	0.723333
GH_A11G0485	MES10	5.093	2.34841	0.000164023	0.0218565	yes	up	10.59	9.58	6.15	16.51	31.14	29.8	8.77333	25.8167
GH_D03G1916	At3g50808	5.85	2.54845	0.000166031	0.0220297	yes	up	0.97	5.06	2.37	9.35	10.52	11.72	2.8	10.53
GH_A05G1275	RMD9	4.489	2.16628	0.000166273	0.0220297	yes	up	11.37	19.42	8.9	37.59	31.37	33.9	13.23	34.2867
GH_A09G0143	CML45	3.762	1.91166	0.000167753	0.0221625	yes	up	4.21	12.95	11.02	29.01	13.98	38.83	9.39333	27.2733
GH_A03G0660	SWEET10	120.382	6.91147	0.000168252	0.0221654	yes	up	0	0	0	0.09	0.55	3.45	0	1.36333
GH_D10G0362	STY17	7.978	2.99607	0.00016976	0.0223007	yes	up	0.4	1.62	0.27	1.86	2.74	8.17	0.763333	4.25667
GH_A02G0744	PERK13	15.336	3.93883	0.000171108	0.0223553	yes	up	0.69	0.17	10.73	14.43	23.81	74.93	3.86333	37.7233
GH_A09G1561	At1g66480	70.655	6.14273	0.000171141	0.0223553	yes	up	0	0.38	0	3.76	8.37	3.88	0.126667	5.33667
GH_D04G1742	LECRK91	0.068	-3.88382	0.000172064	0.0224128	yes	down	1.02	1.39	0.4	0.11	0	0.06	0.936667	0.0566667
GH_A05G1910	CYCT1-1	2.928	1.54991	0.000172554	0.0224137	yes	up	5.01	9.87	11.12	28.18	10.19	17.93	8.66667	18.7667
GH_D05G0377	MPE3	5.399	2.43275	0.000173367	0.0224563	yes	up	1.27	2.3	0.7	3.38	4.89	7.78	1.42333	5.35
GH_A08G1270	At1g01500	34.67	5.11563	0.000177451	0.0229177	yes	up	0.17	0	0.09	7.91	0.28	1.26	0.0866667	3.15
GH_D03G1860	ERF5	6.92	2.79078	0.000177917	0.0229177	yes	up	0.68	9.08	2.68	27.12	6.92	33.94	4.14667	22.66
GH_D06G0712		7.726	2.94963	0.000187805	0.0241244	yes	up	15.98	25.28	1.45	92.41	41.68	148.38	14.2367	94.1567
GH_D10G2540	At4g27190	8.992	3.16861	0.000189591	0.0242865	yes	up	4.23	1.02	2.46	0.89	20.88	38.1	2.57	19.9567
GH_A06G0905	WER	11.169	3.48138	0.000192936	0.0245953	yes	up	0.68	0.32	3.59	2.08	10.2	19.51	1.53	10.5967
GH_A09G1708	LECRK42	0.251	-1.99421	0.000193726	0.0245953	yes	down	6.26	5.6	4.44	0.92	0.68	1.62	5.43333	1.07333
GH_A08G2262	UBL5	4.812	2.2665	0.000193906	0.0245953	yes	up	25.13	42.57	28.31	133.17	164.76	81.34	32.0033	126.423
GH_D12G0162	SVP	6.503	2.70113	0.000194123	0.0245953	yes	up	3.16	4.49	4.64	11.81	27.16	12.72	4.09667	17.23
GH_D05G2806	WRKY70	5.337	2.41597	0.00019508	0.0246491	yes	up	91.27	46.23	43.82	155.2	265.64	229.93	60.44	216.923
GH_A02G2018	CG18812	10.482	3.38989	0.000197836	0.0249295	yes	up	10.28	4.69	77.36	84.79	224.91	107	30.7767	138.9
GH_D08G2346	CBP60B	4.147	2.0519	0.000199463	0.0250664	yes	up	7.29	31.55	10.77	75.64	26.69	54.5	16.5367	52.2767
GH_A09G0914	mcm10	6.413	2.68098	0.000200604	0.0251417	yes	up	10.11	46.44	5.9	66.92	77.47	126.06	20.8167	90.15
GH_D06G1715	CRK25	0.323	-1.62871	0.000202716	0.0252552	yes	down	14.43	22.32	22.7	6.64	1.86	7.41	19.8167	5.30333
GH_D02G0980	STY8	0.009	-6.79781	0.00020281	0.0252552	yes	down	1.37	0.54	6.53	0	0	0	2.81333	0
GH_D05G2156		11.605	3.53663	0.000203144	0.0252552	yes	up	0.11	0.15	0.4	0.46	2	1.86	0.22	1.44
GH_A11G1047		9.645	3.26985	0.000210177	0.0260597	yes	up	0.93	0.13	2.41	2.85	6.1	6.07	1.15667	5.00667
GH_D07G2157	UGT74G1	3.705	1.88929	0.000215734	0.0266159	yes	up	14.92	15.48	9.84	47.38	32.96	42.97	13.4133	41.1033
GH_D12G2777	HIPP12	5.401	2.4333	0.00021581	0.0266159	yes	up	43.86	39.04	32.45	77.46	163.21	134.74	38.45	125.137
GH_D13G2315	PNSB3	5.442	2.44426	0.00021905	0.0269437	yes	up	2.55	23.68	13.64	51.12	37.87	57.23	13.29	48.74
GH_A05G1012		7.668	2.93883	0.000220237	0.0270181	yes	up	0.42	3.99	1.44	7.27	0.56	23.29	1.95	10.3733
GH_A07G0494	At5g07610	9.686	3.27592	0.000221681	0.0271234	yes	up	0.2	0.1	0.27	0.81	0.44	4.14	0.19	1.79667
GH_D13G0768	ZHD11	5.072	2.34268	0.000224837	0.0274372	yes	up	2.1	4.32	5.41	9.98	15.49	11.57	3.94333	12.3467
GH_A10G1556	BHLH153	3.561	1.83223	0.000226974	0.0275827	yes	up	4.93	18.66	13.99	36.76	13.01	38.17	12.5267	29.3133
GH_D09G1624		7.53	2.91265	0.000227219	0.0275827	yes	up	11.49	11.95	26.21	25.87	122.37	52.79	16.55	67.01
GH_A07G1197	SAP3	8.628	3.10906	0.000230849	0.0279502	yes	up	1.15	2.6	0.81	27.17	3.82	4.76	1.52	11.9167
GH_A01G1772	DIR15	0.06	-4.06803	0.00023599	0.0284453	yes	down	3.29	0.78	42.85	0.74	0.29	1	15.64	0.676667
GH_A06G0015	CRSP	3.966	1.98786	0.000236165	0.0284453	yes	up	0.87	2.16	3.12	4.74	5.52	9.51	2.05	6.59
GH_A10G1372	PHT1-5	9.674	3.27417	0.000241235	0.0288946	yes	up	0.03	0.98	1.19	3.63	1.45	11.8	0.733333	5.62667
GH_A11G3487	CAMBP25	2.885	1.52842	0.000241745	0.0288946	yes	up	34.8	59.56	59.45	193.38	57.62	110.46	51.27	120.487
GH_A12G1842	RNS3	15.496	3.95386	0.000241764	0.0288946	yes	up	0.29	0.86	0.86	0.27	4.93	16.52	0.67	7.24
GH_A04G1083	SQD2	10.008	3.32306	0.000242494	0.0289073	yes	up	6.35	1.75	41.73	49.94	53.92	266.54	16.61	123.467
GH_D12G0590	ODO1	5.886	2.5572	0.000243415	0.0289427	yes	up	0.31	1.11	0.41	3.93	1.56	3.34	0.61	2.94333
GH_D07G0305	DDB_G0268948	5.796	2.53507	0.000245	0.0290566	yes	up	10.34	7.86	7.47	20.75	45.61	23.14	8.55667	29.8333
GH_A05G3643	GAE1	5.475	2.45294	0.000247602	0.0292903	yes	up	6.54	28.9	11.39	156.12	16.53	47.24	15.61	73.2967
GH_A07G0197		5.652	2.49886	0.000249356	0.0294021	yes	up	66.25	124.12	13.92	403.92	137.98	424.89	68.0967	322.263
GH_A03G0479	ECA1	0.099	-3.34204	0.000249815	0.0294021	yes	down	1.35	0.47	1.01	0.13	0	0.13	0.943333	0.0866667
GH_A11G3025	PLPZETA2	6.789	2.76319	0.000253098	0.0297131	yes	up	1.64	1.58	6.49	8.5	11.57	33.6	3.23667	17.89
GH_D08G1770		4.366	2.1262	0.000256656	0.0299971	yes	up	116.86	183.05	148.44	363.31	602.85	319.39	149.45	428.517
GH_D09G2495	BXL1	9.177	3.19799	0.000256811	0.0299971	yes	up	0.96	1.19	1.72	0.65	5.5	20.22	1.29	8.79
GH_A11G3422	TUBA3	5.371	2.42516	0.00025885	0.0301502	yes	up	0.27	0.4	0.84	2.36	1.41	2.22	0.503333	1.99667
GH_A07G1621	MYB14	4.207	2.07273	0.000259907	0.0301502	yes	up	1.97	3.34	1.4	8.21	3.05	11.34	2.23667	7.53333
GH_A10G0856	Acx	4.876	2.28573	0.000260072	0.0301502	yes	up	1.37	8.72	4.2	12.14	12.55	17.98	4.76333	14.2233
GH_D06G0750	MYBS3	4.134	2.04748	0.000264203	0.0305526	yes	up	3.97	3.93	7.23	11.67	12.59	20.09	5.04333	14.7833
GH_A07G1318	CYP75A3	0.16	-2.6479	0.000269587	0.0310977	yes	down	85.08	10.99	41.47	7.37	3.19	9.13	45.8467	6.56333
GH_D03G0044	CG18812	6.926	2.79203	0.000272088	0.0313083	yes	up	35.69	7.86	63.08	116.15	167.26	141.44	35.5433	141.617
GH_D07G1302	CYP75A3	0.152	-2.71683	0.00027387	0.0314354	yes	down	138.9	18.23	45.99	8.06	4.84	13.66	67.7067	8.85333
GH_D05G1411	SAUR50	16.432	4.0384	0.000281133	0.0321894	yes	up	0.93	0.26	2.72	1.6	19.31	14.78	1.30333	11.8967
GH_A07G0887		7.684	2.94193	0.000283693	0.0324025	yes	up	1.92	1.39	1.82	5.46	11.54	7.8	1.71	8.26667
GH_A10G2407		88.581	6.46892	0.000285388	0.0324877	yes	up	0	0	0	0.45	1.67	1.74	0	1.28667
GH_D05G0863		0.013	-6.2452	0.00028584	0.0324877	yes	down	11.29	0.36	12.97	0.36	0	0	8.20667	0.12
GH_A08G2310	SCRM2	9.321	3.22055	0.000287479	0.0325941	yes	up	1.19	0.34	0.82	1.4	5.38	7.25	0.783333	4.67667
GH_A11G0287	At3g50808	3.02	1.5945	0.000292107	0.033038	yes	up	19.88	29.65	17.27	50.29	31.27	61.9	22.2667	47.82
GH_A02G0747	At1g21400	3.606	1.8504	0.000295543	0.0333453	yes	up	5.61	11.92	5.1	38.62	8.08	22.69	7.54333	23.13
GH_A10G1010	CML11	8.24	3.04268	0.000300115	0.033779	yes	up	1.27	5.53	1.48	9.18	21.04	6.07	2.76	12.0967
GH_D08G2072	UGE1	3.992	1.99696	0.000301077	0.0338052	yes	up	4.19	13.74	7.22	15.07	16.34	30.86	8.38333	20.7567
GH_A03G1966	poxN1	58.145	5.86158	0.000306591	0.0343412	yes	up	0	0.12	0	0.43	2.62	0.35	0.04	1.13333
GH_A05G0097	GSO1	0.209	-2.2574	0.000307963	0.0343702	yes	down	1.61	2.07	2.13	0.24	0.15	0.58	1.93667	0.323333
GH_A13G0127		5.913	2.564	0.000308333	0.0343702	yes	up	12.89	32.56	21.75	37.32	116.05	70.41	22.4	74.5933
GH_D07G1624	MYB15	5.73	2.51856	0.000310793	0.0345614	yes	up	0.67	2.91	0.81	5.89	4.99	6.1	1.46333	5.66
GH_A12G0337	NAC035	6.382	2.67393	0.000317145	0.0351448	yes	up	2.21	1.8	1.51	3.04	9.88	7.02	1.84	6.64667
GH_D05G2821	At5g24080	3.693	1.88469	0.000317555	0.0351448	yes	up	0.9	2.28	1.35	5.31	2.44	4.95	1.51	4.23333
GH_D11G0093	ERF026	11.624	3.53907	0.000320116	0.0353368	yes	up	2.05	5.41	0	36.52	16.81	10.99	2.48667	21.44
GH_A04G1490		25.158	4.65297	0.000320814	0.0353368	yes	up	0	0.62	0.16	0.56	2.88	10.4	0.26	4.61333
GH_A11G0087	ERF026	15.401	3.94497	0.000325234	0.0357387	yes	up	0.12	3.04	0	24.86	5.3	6.86	1.05333	12.34
GH_A09G1462	At1g15670	4.171	2.06022	0.000328804	0.0360456	yes	up	15.14	68.43	24.77	103.25	57.17	180	36.1133	113.473
GH_D07G0600		0.088	-3.51278	0.00033224	0.0363364	yes	down	3.18	43.19	8.01	3.22	0.06	0.96	18.1267	1.41333
GH_A10G2168	CAT7	4.908	2.2952	0.000340651	0.0371687	yes	up	1.89	0.96	1.83	3.53	5.18	7.51	1.56	5.40667
GH_D02G0848	EXO	10.569	3.40172	0.000359925	0.0391795	yes	up	0.49	0.11	0.96	2.37	0.76	11.84	0.52	4.99
GH_D08G1694	BPS1	4.951	2.30769	0.000370518	0.0402381	yes	up	24.89	121.73	19.89	290.01	102.95	240.1	55.5033	211.02
GH_D02G2035	MIP1B	0.211	-2.24564	0.000383421	0.041542	yes	down	140.58	67.98	100.81	43.37	6.62	16.18	103.123	22.0567
GH_D07G0374	WRKY18	4.535	2.18096	0.000400719	0.043315	yes	up	14.88	14.84	14.23	42.42	48.83	30.57	14.65	40.6067
GH_D04G0133	WRKY70	3.768	1.91389	0.000404721	0.0436458	yes	up	3.01	2.87	2.11	7.87	4.86	7.61	2.66333	6.78
GH_A08G2342	CBP60B	3.748	1.90621	0.000409127	0.0440186	yes	up	23.77	27.36	11.47	79.05	48.04	48.52	20.8667	58.5367
GH_D05G1272		4.798	2.26232	0.000412708	0.0442466	yes	up	8.95	18.76	7.21	25.91	34.16	35.79	11.64	31.9533
GH_A02G2065	AGL61	17.379	4.11926	0.000413154	0.0442466	yes	up	0.03	0.18	0	0.84	0.23	2.07	0.07	1.04667
GH_D04G1676	HMG2	5.113	2.35404	0.000429834	0.0459269	yes	up	0.97	4.21	8.81	14.06	9.93	27.49	4.66333	17.16
GH_D09G0948	VPS37A	6.907	2.78806	0.000431644	0.0460143	yes	up	9.19	22.16	1.12	56.6	33.95	85.32	10.8233	58.6233
GH_A07G2464	SAP12	6.89	2.78454	0.000433804	0.0461385	yes	up	9.53	11.37	1.5	42.01	41.49	22.09	7.46667	35.1967
GH_A12G2056	RFS2	7.647	2.93494	0.000442376	0.0469425	yes	up	0.28	0.93	0.82	0.6	2.78	4.6	0.676667	2.66
GH_D08G1888	BRG1	3.272	1.71032	0.000448136	0.0474451	yes	up	39.25	138.41	62.87	254.78	94.38	250.61	80.1767	199.923
GH_A03G2326	EXLA1	5.495	2.45812	0.000452132	0.0477591	yes	up	12.27	10.66	6.29	21.19	55.8	24.22	9.74	33.7367
GH_A13G0537	HHO3	6.788	2.76292	0.000455834	0.047965	yes	up	20.64	2.54	40.85	85.77	72.87	176.35	21.3433	111.663
GH_A06G0558	CHIT1B	8.739	3.12754	0.000456702	0.047965	yes	up	0.24	0.33	0.35	1.66	1.78	2.12	0.306667	1.85333
GH_D05G2505	LAC9	0.011	-6.53038	0.000457184	0.047965	yes	down	0.12	0.09	2.01	0	0	0	0.74	0
GH_D05G2251	DLO2	7.958	2.99235	0.000471641	0.0493418	yes	up	0.33	0.68	0.18	1.99	2.54	1.47	0.396667	2
GH_A11G1067	NAC096	5.398	2.43242	0.000472435	0.0493418	yes	up	1.27	2.66	3.25	4.45	11.16	7.11	2.39333	7.57333
Volcano plot showed differentially expressed genes in CK100 vs FM100 comparison
Gene_id	Gene name	FC(FM100/CK100)	Log2FC(FM100/CK100)	Pvalue	Padjust	Significant	Regulate	CK100_1	CK100_2	CK100_3	FM100_1	FM100_2	FM100_3	CK100	FM100
GH_D07G0504	ERF106	317.453	8.3104	2.56187e-22	1.16386e-17	yes	up	0	0.43	0.46	42.72	83.72	158.97	0.296667	95.1367
GH_A05G0056	XTH22	223.504	7.80415	8.88892e-17	2.01912e-12	yes	up	0.42	0.48	0.96	9.91	93.39	377.42	0.62	160.24
GH_A05G2002	MYB44	19.875	4.3129	1.2987e-15	1.96667e-11	yes	up	2.65	7.38	8.66	56.65	158.84	188.61	6.23	134.7
GH_D05G0061	XTH22	126.353	6.98131	2.08551e-15	2.36862e-11	yes	up	0.87	0.57	2.84	15.33	127.22	401.34	1.42667	181.297
GH_D05G3276	XTH22	145.07	7.1806	3.08581e-14	2.80377e-10	yes	up	0.67	0.49	0.27	13.02	51.98	271.11	0.476667	112.037
GH_A11G0423	ERF106	35.135	5.13486	1.18351e-13	8.96118e-10	yes	up	0.38	2.78	3.98	29.82	155.84	80.33	2.38	88.6633
GH_D02G1023	XTH22	281.262	8.13577	1.50194e-13	9.74756e-10	yes	up	0.45	0.04	0.67	3.92	84.06	292.59	0.386667	126.857
GH_A11G0486		20.732	4.37379	9.3176e-12	5.29123e-08	yes	up	0.55	1.42	1.77	10.86	20.31	53.16	1.24667	28.11
GH_D03G0528	XTH22	2015.24	10.9767	1.26473e-11	6.3841e-08	yes	up	0	0.06	0.08	0.95	9.47	190.61	0.0466667	67.01
GH_A11G1150	SUD1	25.938	4.69699	1.94871e-11	8.23845e-08	yes	up	1.51	1.01	8.99	59.29	65.43	129.82	3.83667	84.8467
GH_D11G0442	ERF106	21.653	4.43649	1.99478e-11	8.23845e-08	yes	up	1.05	4.47	10.53	38.28	191.88	120.67	5.35	116.943
GH_A05G2253	EXO	61.211	5.93572	2.24328e-11	8.4927e-08	yes	up	1.88	1.86	6.35	10.87	261.48	435.76	3.36333	236.037
GH_D01G2055	BCKDK	17.081	4.09433	2.68416e-11	9.38012e-08	yes	up	3.38	8.12	16.24	43.11	241.23	233.23	9.24667	172.523
GH_D08G1767	CYP707A1	23.727	4.56846	3.56652e-11	1.15734e-07	yes	up	1.14	1.25	1.38	7.54	42.43	62.58	1.25667	37.5167
GH_A13G2669	At3g55350	1207.39	10.2377	3.82942e-11	1.1598e-07	yes	up	0	0	0	1.07	4.55	21.84	0	9.15333
GH_D02G0849	EXO	143.174	7.16162	1.136e-10	3.22553e-07	yes	up	0.16	0.05	0.07	2.36	10.7	42.46	0.0933333	18.5067
GH_A05G2252	EXO	19.371	4.27585	1.5995e-10	4.15413e-07	yes	up	25.82	13.51	23.66	148.37	567.85	895.93	20.9967	537.383
GH_D05G2276	EXO	27.302	4.77094	1.64592e-10	4.15413e-07	yes	up	6.08	2.19	3.6	46.3	132.6	267.75	3.95667	148.883
GH_A08G1746	CYP707A1	21.098	4.39905	1.96467e-10	4.69763e-07	yes	up	1.73	3.06	2.32	18.42	60.36	119.66	2.37	66.1467
GH_D10G1961	BXL1	24.857	4.63559	9.26031e-10	2.10348e-06	yes	up	0.21	0.25	1.04	2.04	30.13	9.44	0.5	13.87
GH_A11G0086	DREB1D	191.258	7.57938	1.06915e-09	2.31123e-06	yes	up	0	1.15	0.13	5.46	42.5	257.59	0.426667	101.85
GH_A11G0407	BHLH137	9.125	3.18986	1.11924e-09	2.31123e-06	yes	up	4.35	7.23	9.4	60.14	54.34	77.24	6.99333	63.9067
GH_D11G1179	SUD1	13.7	3.77605	2.2261e-09	4.39704e-06	yes	up	1.83	1.41	9.5	33.14	60.82	75.14	4.24667	56.3667
GH_A08G1680	BPS1	6.106	2.61023	3.10905e-09	5.88517e-06	yes	up	26.26	48.75	74.24	200.91	389.57	361.41	49.75	317.297
GH_A10G0852	TINY	8.257	3.04566	6.96491e-09	1.26566e-05	yes	up	5.38	9.22	11.03	43.51	88.65	161.16	8.54333	97.7733
GH_A01G1848	EXLA1	20.947	4.38868	8.49866e-09	1.4587e-05	yes	up	6.26	6.28	3.51	87.42	64.21	285.19	5.35	145.607
GH_A09G2563	BXL1	12.045	3.59039	8.66937e-09	1.4587e-05	yes	up	0.32	0.5	0.77	2.07	12.42	8.27	0.53	7.58667
GH_D13G0161	At2g40140	13.95	3.80224	9.85378e-09	1.54783e-05	yes	up	1.98	3.52	7.66	13.16	67.47	115.14	4.38667	65.2567
GH_A13G0154	At2g40140	12.735	3.67077	9.88051e-09	1.54783e-05	yes	up	2.36	3.19	5.35	12.08	57.18	96.21	3.63333	55.1567
GH_A02G1658	XTH23	783.237	9.6133	1.59533e-08	2.41587e-05	yes	up	0	0	0.05	0.08	15.69	32.09	0.0166667	15.9533
GH_D05G1411	SAUR50	15.216	3.92755	1.7515e-08	2.5668e-05	yes	up	1.53	2.05	1.6	13.66	45.7	38.75	1.72667	32.7033
GH_D13G0392	ERF109	97.229	6.60332	2.39564e-08	3.37652e-05	yes	up	0.36	0.06	0.17	0.94	14.42	68.13	0.196667	27.83
GH_D11G0425	BHLH137	8.176	3.03147	2.45268e-08	3.37652e-05	yes	up	8.55	17.24	19.99	128.76	124.94	105.1	15.26	119.6
GH_D08G2072	UGE1	7.418	2.8911	3.53866e-08	4.72827e-05	yes	up	2.31	3.4	5.53	9.73	41.1	37.41	3.74667	29.4133
GH_D12G2024	AFP3	15.624	3.96572	3.69687e-08	4.79854e-05	yes	up	4.36	4.36	5.69	9.55	163.21	105.97	4.80333	92.91
GH_A12G2350	ERF5	9.016	3.17243	3.86826e-08	4.88152e-05	yes	up	0.64	0.91	1.62	5.47	12.4	13.03	1.05667	10.3
GH_A03G1762	PUB43	15.906	3.99153	4.21063e-08	5.16997e-05	yes	up	0.18	0.38	0.44	1.07	6.59	11.01	0.333333	6.22333
GH_D05G3324		23.286	4.54141	5.79031e-08	6.92247e-05	yes	up	4.16	5.19	6.34	12.67	130.99	318.19	5.23	153.95
GH_A08G0268	XTH22	20.054	4.32584	7.22018e-08	8.41059e-05	yes	up	3.97	10.87	13.74	15.08	265.32	378.11	9.52667	219.503
GH_A05G4026	NAC081	14.937	3.9008	8.97448e-08	0.000101928	yes	up	0.65	1.86	1.37	4.05	24.87	44.61	1.29333	24.51
GH_D05G2037	MYB44	35.779	5.16104	9.52053e-08	0.000105492	yes	up	0	2.2	4.55	19.58	80.81	130.74	2.25	77.0433
GH_D07G1995	FER	16.836	4.07349	1.01446e-07	0.000109314	yes	up	0.21	0.19	0.43	0.96	11.43	5.07	0.276667	5.82
GH_A01G1959		34.31	5.10055	1.03467e-07	0.000109314	yes	up	0.13	2.25	4.42	6.68	138.67	103.77	2.26667	83.04
GH_A06G0905	WER	7.736	2.95161	1.10178e-07	0.00011146	yes	up	3.55	2.18	6.07	15.42	42.34	49.25	3.93333	35.67
GH_D09G2553	At1g48100	0.049	-4.34505	1.12307e-07	0.00011146	yes	down	5.76	1.56	16.29	0.26	0.33	0.55	7.87	0.38
GH_D12G2465	DREB1B	497.595	8.95883	1.12859e-07	0.00011146	yes	up	0	0	0	0.52	3.52	23.97	0	9.33667
GH_A12G0991	CAD	1.72041e+06	20.7143	1.16881e-07	0.000112977	yes	up	0	0	0	18.32	0	0	0	6.10667
GH_A11G1164		43.005	5.42644	1.29148e-07	0.000122233	yes	up	0.67	0.95	0	4.95	34.07	67.08	0.54	35.3667
GH_D09G0870		10.337	3.36971	1.49096e-07	0.000138233	yes	up	2.3	7.2	16.44	82.21	86.35	58.83	8.64667	75.7967
GH_D05G0600	WRKY40	8.23	3.04096	2.0024e-07	0.000181938	yes	up	6.77	20.15	16.92	43.57	151.23	226.39	14.6133	140.397
GH_D03G0472		9.034	3.17541	2.26833e-07	0.000200433	yes	up	23.24	47.87	49.95	99.64	498.05	676.9	40.3533	424.863
GH_D10G1125	TINY	12.901	3.68942	2.2942e-07	0.000200433	yes	up	3.07	5.2	17.27	18.16	176.18	156.42	8.51333	116.92
GH_D08G0111	CAF1-11	13.57	3.76238	2.49686e-07	0.000214024	yes	up	10.8	10.85	23.23	29.65	274.99	432.13	14.96	245.59
GH_A05G2130	CSLC12	13.13	3.71483	2.72958e-07	0.000229639	yes	up	1.09	1.27	3.14	4.59	30.11	49.78	1.83333	28.16
GH_D03G0448		22.924	4.51878	2.8286e-07	0.000233643	yes	up	0.29	0.6	0.98	0.94	37.06	15.82	0.623333	17.94
GH_D01G2327	SAP4	7.455	2.89826	3.05487e-07	0.000247826	yes	up	31.89	53.27	44.56	154.94	374.2	667.24	43.24	398.793
GH_D09G2064	ERF1A	11.417	3.5131	3.17488e-07	0.000253044	yes	up	0.77	1.13	5.26	8.9	33.94	37.55	2.38667	26.7967
GH_D01G1965	EXLA1	14.43	3.85097	3.29059e-07	0.000257744	yes	up	7.68	6.35	5.56	59.38	56.15	229.61	6.53	115.047
GH_D08G0284	Os07g0190000	15.759	3.9781	3.56115e-07	0.000274209	yes	up	0.04	0.31	0.4	3.32	6.09	2.1	0.25	3.83667
GH_D02G0488	At5g18840	20.445	4.3537	3.69047e-07	0.00027943	yes	up	0.6	0.1	1.47	3.75	34.58	16.73	0.723333	18.3533
GH_D13G0150	At3g55350	55.335	5.79012	4.51025e-07	0.000335903	yes	up	0	0	0.57	2.89	4.81	15.29	0.19	7.66333
GH_D02G2639	XTH23	233.036	7.86441	4.77805e-07	0.000350108	yes	up	0	0	0	0.29	1.08	1.88	0	1.08333
GH_D11G0092	DREB1D	61.231	5.93618	6.09825e-07	0.000439752	yes	up	0.76	0.09	1.26	1.14	20.89	134.48	0.703333	52.17
GH_D06G0779	At3g55350	37.503	5.22895	6.76899e-07	0.000480493	yes	up	1.47	1.4	1.86	1.33	37	191.73	1.57667	76.6867
GH_A12G1890	RAV1	12.06	3.59214	7.83874e-07	0.000547867	yes	up	3.24	13.49	36.89	50.18	383.15	233.18	17.8733	222.17
GH_A06G1106	WRKY40	5.612	2.48855	8.57772e-07	0.000590433	yes	up	10.76	26.4	27.81	53.58	188.75	179.03	21.6567	140.453
GH_D08G0287	XTH22	9.611	3.26471	1.04044e-06	0.000705483	yes	up	1.72	4.71	4.84	13.34	25.69	77.08	3.75667	38.7033
GH_D02G0124	PPAN	0.003	-8.60178	1.06192e-06	0.000709458	yes	down	12.74	1.11	0.29	0.06	0	0	4.71333	0.02
GH_A03G2101	MYB44	214.012	7.74155	1.16253e-06	0.000765417	yes	up	0	0.09	0.11	0.18	8.82	37.04	0.0666667	15.3467
GH_D08G2785	At3g55350	35.805	5.16208	1.18303e-06	0.000767786	yes	up	0.27	0.15	0.75	0.45	9.64	38.1	0.39	16.0633
GH_D03G0021	PIX13	0.004	-7.93781	1.27349e-06	0.000814854	yes	down	3.89	3.56	1.06	0	0	0	2.83667	0
GH_D05G2275	EXL2	6.618	2.72641	1.32219e-06	0.000834267	yes	up	2.28	6.55	8.65	33.96	37.09	38.49	5.82667	36.5133
GH_D05G1705	PCR8	8.918	3.1567	1.34419e-06	0.000836529	yes	up	3.01	6.39	15.95	18.31	100.87	124.25	8.45	81.1433
GH_A05G2337	ERF012	241.697	7.91706	2.12947e-06	0.00130732	yes	up	0	0	0	1.17	1.46	10.85	0	4.49333
GH_A03G0725	ERF105	11.728	3.55193	2.2072e-06	0.00133697	yes	up	17.92	16.11	25.79	33.75	328.53	541.45	19.94	301.243
GH_D08G1135	SLAH3	6.216	2.6359	2.32887e-06	0.00139211	yes	up	1.35	2.04	4.89	6.77	23.4	25.87	2.76	18.68
GH_D09G2495	BXL1	7.074	2.82244	2.4583e-06	0.0014504	yes	up	1.42	2.62	3.87	5.42	36.51	24.5	2.63667	22.1433
GH_A11G2584	TUBA3	12.044	3.59019	2.87079e-06	0.00165288	yes	up	0.44	2.99	4.82	6.6	50.93	51.86	2.75	36.4633
GH_A09G1142	NAC090	244.399	7.93309	2.87426e-06	0.00165288	yes	up	0	0	0	0.14	5.89	4.88	0	3.63667
GH_D05G2161	CSLC12	11.759	3.55564	3.38621e-06	0.00192294	yes	up	1.37	1.39	3.26	3.54	27.74	53.78	2.00667	28.3533
GH_D03G1521	NHL13	13.448	3.74931	3.74009e-06	0.0020704	yes	up	6.32	5.44	10.7	9.95	134.97	236.95	7.48667	127.29
GH_D13G0444	At4g33920	8.87	3.14899	3.77146e-06	0.0020704	yes	up	0.4	1.15	1.71	3.47	10.05	17.76	1.08667	10.4267
GH_A05G3010	GATA8	11.562	3.53134	3.7826e-06	0.0020704	yes	up	1.81	4.56	6.76	5.85	54.95	114.06	4.37667	58.2867
GH_A07G1999	FER	22.508	4.49239	4.52611e-06	0.00244787	yes	up	0.07	0.07	0.36	0.33	9.84	2.7	0.166667	4.29
GH_A05G2383	CML44	0.133	-2.90663	4.72442e-06	0.00252506	yes	down	107.56	123.41	66.47	8.45	24.41	19.2	99.1467	17.3533
GH_A06G0804	At3g55350	33.976	5.08643	4.85456e-06	0.00256445	yes	up	2.33	0.77	1.62	1.26	33.67	194.34	1.57333	76.4233
GH_A05G2251	EXL2	5.787	2.53294	5.08468e-06	0.00265514	yes	up	1.24	2.84	4	9.78	16.54	21.77	2.69333	16.03
GH_D11G1502	At3g17800	5.939	2.57033	5.84214e-06	0.003016	yes	up	0.91	5.27	5.83	12.21	29.49	20.34	4.00333	20.68
GH_A05G0386		14.398	3.84783	6.49342e-06	0.00331456	yes	up	0.73	3.98	9.46	73.61	42.66	39.62	4.72333	51.9633
GH_D11G0284	BAM3	8.698	3.12061	6.57597e-06	0.00331941	yes	up	0.89	2.22	1.28	15	18.35	6.6	1.46333	13.3167
GH_A05G1425	RAP2-12	5.364	2.42335	6.95036e-06	0.00346983	yes	up	11.73	30.89	42.09	110.48	161.29	216.32	28.2367	162.697
GH_D05G3018	GATA8	12.125	3.59987	7.32184e-06	0.00361555	yes	up	3.06	3.91	5.42	4.17	59.63	126.29	4.13	63.3633
GH_A10G0791	At1g80440	19.026	4.24991	8.01533e-06	0.00391545	yes	up	0	0.6	1.96	11.66	19.38	8.64	0.853333	13.2267
GH_D02G0413	At4g14450	68.212	6.09195	8.32724e-06	0.00399986	yes	up	0	0.9	0.74	3.95	20.46	89.12	0.546667	37.8433
GH_A05G3511	COL14	61.776	5.94898	8.52062e-06	0.00399986	yes	up	0	0.15	0.22	3.7	3	7.38	0.123333	4.69333
GH_D11G1788	POX2	15.946	3.99514	8.5264e-06	0.00399986	yes	up	0.31	0.32	3.14	2.43	49.58	13.37	1.25667	21.7933
GH_D11G0441	ERF2	24.28	4.60168	8.54031e-06	0.00399986	yes	up	0	3.46	3.72	11.31	130.48	51.92	2.39333	64.57
GH_D02G2249	At4g33920	12.33	3.62407	9.04122e-06	0.00418709	yes	up	1.11	2.2	3.12	3.31	25.88	69.28	2.14333	32.8233
GH_D12G0372	Bp10	12.875	3.68646	9.12441e-06	0.00418709	yes	up	0.45	0.14	0.49	1.03	9.58	8.36	0.36	6.32333
GH_A05G1396	SAUR50	18.279	4.19211	9.41951e-06	0.00427546	yes	up	2.68	0.91	0.32	13.09	40.29	56.95	1.30333	36.7767
GH_D12G1890	RAV1	12.065	3.59273	9.5052e-06	0.00427546	yes	up	1.43	7.64	26.98	27.79	266.4	143.29	12.0167	145.827
GH_D02G0918	At3g16150	22.331	4.48099	9.77047e-06	0.00435169	yes	up	0.25	0.25	0.99	4.4	32.01	1.13	0.496667	12.5133
GH_D13G2387	COL5	0.077	-3.69414	1.00782e-05	0.00444515	yes	down	5.44	1.81	4.92	0.12	0.63	0.55	4.05667	0.433333
GH_D10G0780	At1g80440	11.388	3.50945	1.01914e-05	0.00445187	yes	up	0.4	3.34	11.14	39.54	67.37	34.63	4.96	47.18
GH_A12G2327	BAM3	9.469	3.24319	1.03226e-05	0.00446626	yes	up	1.81	1.65	1.59	22.5	20.57	7.08	1.68333	16.7167
GH_D06G0426	Os07g0604000	9.887	3.30554	1.11411e-05	0.0047749	yes	up	0.22	1.61	6.1	16.82	38.01	21.31	2.64333	25.38
GH_A03G1770	GRXC9	222.811	7.79968	1.14339e-05	0.00485461	yes	up	0	0	0	1.52	2.4	29.63	0	11.1833
GH_D04G0893	GAE1	9.297	3.21679	1.15527e-05	0.00485963	yes	up	3.98	4.3	7.48	7.61	63.94	109.09	5.25333	60.2133
GH_A01G2242	SAP4	6.804	2.7664	1.18307e-05	0.00493089	yes	up	14.89	62.01	26.03	107.11	280.59	475.19	34.31	287.63
GH_D13G1442	45202	12.609	3.6564	1.21753e-05	0.00502838	yes	up	0.25	1.37	3.25	2.78	40.99	22.47	1.62333	22.08
GH_D02G1793	TPS9	9.815	3.29499	1.25755e-05	0.00514691	yes	up	1.32	2.32	15.76	54.1	60.86	37.14	6.46667	50.7
GH_A11G0274	BAM3	10.158	3.34458	1.29383e-05	0.005184	yes	up	4.61	25.18	24.92	211.47	138.57	84.84	18.2367	144.96
GH_A06G1734	45019	0.253	-1.9821	1.29447e-05	0.005184	yes	down	121.41	179.62	241.72	32.18	78.27	45.27	180.917	51.9067
GH_A08G1232	SLAH3	4.654	2.2184	1.30085e-05	0.005184	yes	up	3.28	3.06	3.87	10.56	25.01	19.15	3.40333	18.24
GH_A09G2129	ERF1A	9.232	3.20662	1.49659e-05	0.00590552	yes	up	1.93	4.21	9.28	6.59	81.31	72.6	5.14	53.5
GH_A07G0351		11.48	3.52108	1.5079e-05	0.00590552	yes	up	12.85	3.51	8.08	80.44	73.94	177.78	8.14667	110.72
GH_A08G1479		0.009	-6.77504	1.53633e-05	0.00596543	yes	down	5.14	1.45	0.12	0	0.11	0	2.23667	0.0366667
GH_D12G2058	RFS2	16.261	4.02333	1.62654e-05	0.00626218	yes	up	0.21	1.49	7.62	7.04	98.56	46.61	3.10667	50.7367
GH_D05G0585	ERF003	24.204	4.59718	1.6756e-05	0.00639684	yes	up	0	2.53	1.05	3.37	54.08	48.29	1.19333	35.2467
GH_A11G3022	PP2B15	9.181	3.1986	1.7203e-05	0.00651277	yes	up	0.31	0.59	0.39	2.66	4.14	5.86	0.43	4.22
GH_scaffold25896_objG0001	RLP12	168.644	7.39784	1.74339e-05	0.00654425	yes	up	0	0	0.01	0.01	1.57	1.39	0.00333333	0.99
GH_A03G1130	RAV1	5.355	2.4208	1.75743e-05	0.00654425	yes	up	4.44	11.82	23	57.28	86.31	51.5	13.0867	65.03
GH_D04G1551	NAC083	3.982	1.99339	1.99901e-05	0.00732994	yes	up	34.45	39.2	72.34	94.87	359.5	209.45	48.6633	221.273
GH_A05G1675	PCR8	5.09	2.34773	2.00069e-05	0.00732994	yes	up	5.31	9.56	18.77	20.19	85.79	84.65	11.2133	63.5433
GH_A13G0128	NPF7.3	11.859	3.56795	2.01928e-05	0.00733889	yes	up	1.04	1.14	4.94	2.38	57.61	35.41	2.37333	31.8
GH_A05G3107	rnhA	6.988	2.8048	2.19132e-05	0.00790092	yes	up	0.53	1.79	3.21	4.62	24.09	23.85	1.84333	17.52
GH_A08G0273	XTH22	8.269	3.04765	2.2251e-05	0.00793329	yes	up	2.58	6.4	7.43	11.9	35.22	105.57	5.47	50.8967
GH_D09G1096	NAC090	114.199	6.8354	2.23522e-05	0.00793329	yes	up	0	0.03	0.08	0	3.95	10.83	0.0366667	4.92667
GH_D05G1010	NHL13	7.582	2.92254	2.28009e-05	0.00797298	yes	up	2.7	4.99	7.55	6.65	70.68	62.11	5.08	46.48
GH_D05G1696	STC	9.452	3.24057	2.28151e-05	0.00797298	yes	up	0.36	0.64	2.51	2.53	10.49	20.36	1.17	11.1267
GH_A05G2200	BCA5	5.423	2.43907	2.35573e-05	0.00816954	yes	up	18.04	22.08	31.84	142.32	124.71	92.78	23.9867	119.937
GH_D05G1436	GLIP1	6.244	2.64239	2.44932e-05	0.00836845	yes	up	4.05	2.99	6.62	12.41	74.84	25.78	4.55333	37.6767
GH_A12G0612	PME53	0.095	-3.39032	2.46039e-05	0.00836845	yes	down	5.91	1.14	5.06	0.33	0.5	0.59	4.03667	0.473333
GH_A05G1398	dnaJ	31.793	4.99061	2.46835e-05	0.00836845	yes	up	0	0.09	0.16	0.28	4.31	3.45	0.0833333	2.68
GH_A05G1487	TIFY5A	13.392	3.74328	2.56827e-05	0.00864271	yes	up	0.86	1.09	1.49	14.12	18.42	33.97	1.14667	22.17
GH_D04G2056		26.944	4.75188	2.74307e-05	0.00916305	yes	up	1.08	0.17	0.5	1.4	25.91	44.84	0.583333	24.05
GH_D05G2128	ZAT10	14.102	3.81785	2.7915e-05	0.00925679	yes	up	0.7	2.58	10.67	4.69	98.16	96.49	4.65	66.4467
GH_A05G2593	rpoC2	10.599	3.40592	2.83594e-05	0.00933601	yes	up	0.75	1.86	7.35	9.22	25.58	62.26	3.32	32.3533
GH_D09G2358	ACA12	10.263	3.35937	2.92266e-05	0.00955226	yes	up	2.06	5.14	4.41	6.63	33.05	103.41	3.87	47.6967
GH_A03G0456	NHL13	8.711	3.12288	2.94578e-05	0.00955905	yes	up	9.41	4.27	9.32	15.26	95.7	151.9	7.66667	87.62
GH_A10G1866	BXL1	14.868	3.89415	3.04989e-05	0.00978261	yes	up	0.89	0.16	0.9	1.25	31.25	9.58	0.65	14.0267
GH_A12G0633	SAMT	6.472	2.69431	3.05774e-05	0.00978261	yes	up	0.35	0.91	1.91	3.36	10.45	7.09	1.05667	6.96667
GH_A11G0422	ERF2	20.637	4.36713	3.09367e-05	0.00982835	yes	up	0	6.58	11.25	47.53	206.11	103.81	5.94333	119.15
GH_D09G1451	PUB23	36.659	5.1961	3.12004e-05	0.00984328	yes	up	0	0.23	0.1	0.24	3.42	10.8	0.11	4.82
GH_A09G1643	SAUR72	113.873	6.83128	3.31289e-05	0.0103796	yes	up	0	0.08	0	2.01	3.05	15.72	0.0266667	6.92667
GH_A02G0475	At5g18840	8.337	3.0595	3.35231e-05	0.0104312	yes	up	2.13	0.45	2.44	5.85	31.49	19.19	1.67333	18.8433
GH_A03G1732	NAC083	4.196	2.06897	3.49231e-05	0.0107929	yes	up	25.23	21.34	39.03	78.08	216.6	122.14	28.5333	138.94
GH_D02G2303	ERF109	136.039	7.08788	3.80248e-05	0.0116721	yes	up	0	0	0	0.28	2.32	3.21	0	1.93667
GH_D02G2646	NUDT18	4.917	2.2978	3.95055e-05	0.0120452	yes	up	26.38	37.63	51.25	172.8	166.92	202.84	38.42	180.853
GH_A08G0107	CAF1-11	11.489	3.52222	4.12052e-05	0.0124359	yes	up	7.68	5.9	9.52	6.38	146.89	205.24	7.7	119.503
GH_A02G0892	ZAT10	26.114	4.70678	4.15755e-05	0.0124359	yes	up	0	2.37	2.35	2.06	42.46	89.63	1.57333	44.7167
GH_D08G1435	RAP2-3	10.826	3.43641	4.1608e-05	0.0124359	yes	up	2.59	3.91	8.97	4.51	67.44	119.56	5.15667	63.8367
GH_D02G1253	RAV1	8.043	3.00766	4.44028e-05	0.0131274	yes	up	6.61	31.4	25.5	219.55	128.12	90.71	21.17	146.127
GH_D06G0688	STP14	4.555	2.18755	4.44998e-05	0.0131274	yes	up	4.01	4.4	9.9	23.57	41.53	19.03	6.10333	28.0433
GH_D09G0266	AATP1	5.594	2.48393	4.51828e-05	0.0132429	yes	up	6.86	11.54	10.8	67.22	55.7	38.42	9.73333	53.78
GH_A07G0332		12.248	3.61452	4.62969e-05	0.0134825	yes	up	0.8	0.17	1.07	0.98	10.61	16.95	0.68	9.51333
GH_D12G2917	WOX1	0.034	-4.86988	4.79906e-05	0.0138867	yes	down	2.01	1.04	2.19	0.09	0.12	0	1.74667	0.07
GH_D05G0342	OPR3	3.986	1.9948	5.25019e-05	0.015096	yes	up	2.81	4.1	6.27	8.17	25.39	26.36	4.39333	19.9733
GH_A09G0913	cry1Ag	24.705	4.62674	6.58346e-05	0.0188105	yes	up	0	0.07	0.93	8.36	4.81	2.88	0.333333	5.35
GH_A11G2733	At5g33370	0.045	-4.47196	6.90449e-05	0.0195949	yes	down	27.13	7.75	158.5	2.93	0.06	3.34	64.46	2.11
GH_A13G1495	45202	10.024	3.32535	6.97681e-05	0.0195949	yes	up	0.36	0.74	2.82	1.74	29.99	11.29	1.30667	14.34
GH_A05G1915	HIPP02	0.006	-7.29448	6.98738e-05	0.0195949	yes	down	13.74	2.38	3.32	0	0	0	6.48	0
GH_D09G1223	At5g46170	23.314	4.54314	7.44937e-05	0.0207623	yes	up	0	0.69	0.89	0.57	12.34	26.55	0.526667	13.1533
GH_A05G2846	P2A12	9.468	3.24301	7.78958e-05	0.0215781	yes	up	1.25	0.38	2.54	18.14	19.49	4.62	1.39	14.0833
GH_A11G2325	SN1	26.328	4.71852	7.92454e-05	0.0218189	yes	up	0.97	2.91	0	17.68	13.51	88.99	1.29333	40.06
GH_D05G1413	dnaJ	61.482	5.94209	8.48585e-05	0.0232236	yes	up	0	0.13	0	0.33	4.13	4.13	0.0433333	2.86333
GH_A09G2631	At1g48100	0.058	-4.12028	8.94419e-05	0.0243314	yes	down	1.39	0.71	6.86	0	0.37	0.18	2.98667	0.183333
GH_D12G2532	ACS1	15.481	3.95241	9.16929e-05	0.0247953	yes	up	0.17	0.49	1.33	0.39	4.74	24.74	0.663333	9.95667
GH_A05G2098	ZAT10	12.037	3.58942	9.72746e-05	0.0261137	yes	up	0.38	1.39	5.56	2.41	35.22	50.72	2.44333	29.45
GH_D09G0479	DREB1D	113.54	6.82705	9.77179e-05	0.0261137	yes	up	0	0.09	0	0.17	2.84	11.65	0.03	4.88667
GH_D05G2040		6.929	2.79262	9.84622e-05	0.0261587	yes	up	0.48	2.17	1.57	3.36	12.34	18.02	1.40667	11.24
GH_A03G1944	EXL5	21.654	4.43654	0.00010214	0.0269109	yes	up	0.02	0.65	1.39	0.59	6.44	38.03	0.686667	15.02
GH_A05G3430		11.404	3.51142	0.000102478	0.0269109	yes	up	15.97	7.78	15.42	10.9	214.35	399.58	13.0567	208.277
GH_A07G0848	CML23	6.847	2.77538	0.000104003	0.0271544	yes	up	14.24	19.05	10.62	33.48	135.44	232.59	14.6367	133.837
GH_D07G2124	FLA2	13.36	3.73981	0.000105563	0.027404	yes	up	0.14	1.68	2.42	1.23	29.84	31.7	1.41333	20.9233
GH_scaffold6259_objG0002		5.816	2.54011	0.000106979	0.027614	yes	up	1.76	7.65	6.01	30.88	20.96	19.63	5.14	23.8233
GH_A03G2326	EXLA1	4.878	2.28633	0.000108856	0.0279396	yes	up	4.98	4.84	5.28	16.9	29.02	48.53	5.03333	31.4833
GH_A06G0597	AAEL005383	0.157	-2.67354	0.000113759	0.0290341	yes	down	37.18	160.34	83.51	4.55	33.83	17.07	93.6767	18.4833
GH_A09G0914	mcm10	4.481	2.16394	0.000124683	0.0316444	yes	up	7.17	14.28	44.18	67.4	109.44	90.87	21.8767	89.2367
GH_A10G0258	TSJT1	8.846	3.14499	0.000125459	0.0316644	yes	up	1.66	5.77	42.15	50.87	148.62	176.67	16.5267	125.387
GH_D08G2335	OSH6	140.949	7.13903	0.000128295	0.0322013	yes	up	0	0.06	0	0.61	0.04	5.6	0.02	2.08333
GH_A04G1706		18.595	4.21687	0.000130112	0.032478	yes	up	0	2.67	0.74	3.41	29.88	43.5	1.13667	25.5967
GH_D05G1510	TIFY5A	8.644	3.11164	0.00013197	0.0327617	yes	up	3.52	1.39	1.81	11.09	34.88	43.55	2.24	29.84
GH_A09G0650	COL16	0.295	-1.76031	0.000135114	0.03336	yes	down	32.58	65.68	89.62	10.92	24.26	24.54	62.6267	19.9067
GH_A08G0267	XTH23	15.166	3.92272	0.000139389	0.0342293	yes	up	0	0.58	1.1	1.2	9.18	16.48	0.56	8.95333
GH_A12G2512	ACS1	11.328	3.50186	0.000143855	0.0351363	yes	up	1.43	0.9	4.28	2.16	16.09	68.54	2.20333	28.93
GH_D04G0347	NAC081	4.824	2.27019	0.000148274	0.0360218	yes	up	4.39	6.76	3.82	12.2	37.81	38.31	4.99	29.44
GH_D05G1840	IRA1	121.743	6.92769	0.000149831	0.0362066	yes	up	0	0	0	0.64	0.38	3.8	0	1.60667
GH_A04G1346	EXL5	17.099	4.09587	0.000150761	0.0362386	yes	up	0.28	0.47	0.72	0.34	4.32	24.78	0.49	9.81333
GH_D05G0690	UGT71K2	7.543	2.91515	0.000151814	0.0362995	yes	up	0.45	4.35	3.44	6.86	21.87	39.23	2.74667	22.6533
GH_A03G2379		10.906	3.44711	0.000163145	0.0388045	yes	up	0.37	0.68	2.12	0.64	21.95	16.48	1.05667	13.0233
GH_D02G2035	MIP1B	0.152	-2.72244	0.000166254	0.039338	yes	down	82.92	76.29	106.74	3.14	43.45	11.8	88.65	19.4633
GH_A05G0603	WRKY40	6.193	2.63052	0.000170897	0.0402273	yes	up	10.66	24.08	15.84	23.3	114.48	245.26	16.86	127.68
GH_A06G0378	QUA2	3.387	1.76019	0.000176959	0.0414395	yes	up	3.71	6.1	6.19	13.39	27.97	19.64	5.33333	20.3333
GH_D01G0569	ERF4	21.601	4.43303	0.000188374	0.0438864	yes	up	0.25	0.67	2.36	0.26	20.5	51.54	1.09333	24.1
GH_D08G1279	At1g01500	12.823	3.68071	0.000196848	0.0456265	yes	up	0	0.66	0.52	2.14	5.74	8.1	0.393333	5.32667
GH_D07G1595	GAE3	4.514	2.17429	0.000208512	0.0480847	yes	up	0.4	0.72	1.61	3.12	4.44	4.39	0.91	3.98333
GH_D07G0851	CML23	5.501	2.45981	0.000215271	0.0491446	yes	up	17.63	14.46	20.29	26.06	126.22	217.27	17.46	123.183
GH_A13G0029	ERD15	4.27	2.09413	0.000215271	0.0491446	yes	up	41.71	55.09	87.86	211.98	194.08	246.79	61.5533	217.617
Venn diagram
upCK0vsFM0	upCK100vsFM100	downCK100vsFM100
GH_A05G2200	GH_A05G2200	GH_D01G1512
GH_A10G2175	GH_A11G0743	GH_A12G1535
GH_D05G2341	GH_A08G1232	GH_A09G0150
GH_A08G1232	GH_A11G0721	GH_D01G2213
GH_A11G0721	GH_D13G0392	GH_D11G1264
GH_A08G0368	GH_D06G0353	GH_A02G0901
GH_D13G0392	GH_D07G1177	GH_A07G1019
GH_D06G0353	GH_A03G0566	GH_D11G0396
GH_A10G1401	GH_D13G2112	GH_A04G0575
GH_D05G0235	GH_D12G1003	GH_A05G0760
GH_D07G1177	GH_D07G0123	GH_A07G2201
GH_A10G2407	GH_D09G0285	GH_A05G2812
GH_D03G1550	GH_D02G1490	GH_D12G2621
GH_D07G2096	GH_A09G2578	GH_A01G0686
GH_D08G2657	GH_A05G1295	GH_A02G0964
GH_D12G2537	GH_A05G4197	GH_D10G2164
GH_D13G2112	GH_D12G0791	GH_A13G2427
GH_D12G1003	GH_D06G0219	GH_D12G0616
GH_A07G0863	GH_D04G1694	GH_D09G0585
GH_D07G0123	GH_D06G1756	GH_D12G2500
GH_D06G2368	GH_A01G2218	GH_A07G1988
GH_A07G0847	GH_A01G0773	GH_D07G0106
GH_A05G2756	GH_A12G2756	GH_A11G2063
GH_A05G4197	GH_D06G0474	GH_scaffold23254_objG0001
GH_D05G0242	GH_A12G0142	GH_D11G2708
GH_A05G1999	GH_D07G0194	GH_D01G2585
GH_D06G0219	GH_D05G2821	GH_A09G0926
GH_D06G0022	GH_scaffold33843_objG0001	GH_A01G0110
GH_A03G1206	GH_D07G2124	GH_D11G2136
GH_D04G1006	GH_A09G0063	GH_D12G2156
GH_D12G1224	GH_A11G0423	GH_A10G1686
GH_A01G2218	GH_D13G2202	GH_D01G0954
GH_D06G0474	GH_A07G1999	GH_A07G2056
GH_D05G0001	GH_A05G0690	GH_D03G1875
GH_A01G0518	GH_A07G2619	GH_A01G1765
GH_D05G1166	GH_D01G0701	GH_D13G1981
GH_D11G1684	GH_A05G0895	GH_A08G1383
GH_A12G0142	GH_A11G0391	GH_A05G1544
GH_D07G0194	GH_A02G0800	GH_D12G2917
GH_A02G0068	GH_D02G2448	GH_A01G1186
GH_D05G2821	GH_A11G1150	GH_D03G0377
GH_A12G2349	GH_A13G2119	GH_A10G1920
GH_A11G3594	GH_A11G0420	GH_D03G1772
GH_D07G2124	GH_A08G1333	GH_D10G2118
GH_A05G2177	GH_A10G2658	GH_D04G1634
GH_A11G0423	GH_A05G2650	GH_D01G1697
GH_D11G1624	GH_A08G1919	GH_scaffold18810_objG0001
GH_D05G0302	GH_A09G1007	GH_A10G1855
GH_A09G2245	GH_D13G2560	GH_A13G2238
GH_A07G1999	GH_A06G1711	GH_D04G1193
GH_A08G0705	GH_A08G2059	GH_D12G1261
GH_A07G2619	GH_A07G0573	GH_A02G0070
GH_A01G1704	GH_A01G1337	GH_A10G1005
GH_A09G1416	GH_D03G0092	GH_A05G2383
GH_A10G1845	GH_A03G1754	GH_A13G2288
GH_A11G1332	GH_D11G0442	GH_D11G3486
GH_A05G0895	GH_A10G0264	GH_D05G1240
GH_A11G0391	GH_A11G1979	GH_D04G0466
GH_D08G1365	GH_A08G2713	GH_A11G2786
GH_A03G0586	GH_D11G3377	GH_D03G1186
GH_D02G2448	GH_A09G2632	GH_D12G1315
GH_A11G1150	GH_A07G2040	GH_D11G0779
GH_A11G2596	GH_A10G0516	GH_D09G0380
GH_A01G0558	GH_A13G2342	GH_D07G1012
GH_A11G0420	GH_D07G1688	GH_A03G1597
GH_A10G2318	GH_A01G2494	GH_D10G2647
GH_A12G0920	GH_A06G1092	GH_A03G0038
GH_A10G2658	GH_A03G0352	GH_D07G1985
GH_A06G0121	GH_A06G0137	GH_D13G0229
GH_A12G1765	GH_A11G2504	GH_A09G0391
GH_A05G1357	GH_A05G2525	GH_A10G2111
GH_A02G1891	GH_D05G1340	GH_A05G3550
GH_D10G0525	GH_A12G2543	GH_A06G0434
GH_A02G1186	GH_A03G1386	GH_A08G1411
GH_D11G2358	GH_D09G1096	GH_A04G1284
GH_D13G2560	GH_D07G0623	GH_A08G1100
GH_A05G0670	GH_D02G0219	GH_A08G1958
GH_A08G2059	GH_D10G1275	GH_D07G2511
GH_D09G0325	GH_D04G1688	GH_D09G1371
GH_D03G0092	GH_A05G1389	GH_D08G0282
GH_D11G0442	GH_D05G3685	GH_D05G0327
GH_A04G1083	GH_A05G2024	GH_A09G0279
GH_D04G0739	GH_A05G2025	GH_A10G2460
GH_A01G0549	GH_D12G1726	GH_D04G0747
GH_A09G0143	GH_A09G1151	GH_A01G0667
GH_A08G2713	GH_D12G2833	GH_D11G1086
GH_D11G3377	GH_D08G2335	GH_D01G1115
GH_A05G2394	GH_A02G2041	GH_A02G0897
GH_D03G1817	GH_D13G1941	GH_A07G1682
GH_D06G0450	GH_D07G2357	GH_D05G2660
GH_A07G2040	GH_D11G2268	GH_A10G0137
GH_A05G2278	GH_D11G0405	GH_A11G3284
GH_A12G0621	GH_A05G3531	GH_A07G0100
GH_A01G0235	GH_D07G1624	GH_A06G1514
GH_A11G2504	GH_A10G0258	GH_A01G0903
GH_D01G1124	GH_A05G4026	GH_A12G1309
GH_A03G1386	GH_A01G0326	GH_D05G2614
GH_D08G2545	GH_A01G0186	GH_D11G0247
GH_D09G1096	GH_A07G0116	GH_D09G0157
GH_D13G0403	GH_A12G0210	GH_D01G0463
GH_D07G0623	GH_A11G1558	GH_D04G1340
GH_D01G0267	GH_A05G0742	GH_D06G0573
GH_D02G0398	GH_D05G0586	GH_D12G2263
GH_D01G1717	GH_D01G0651	GH_D05G3961
GH_A05G1389	GH_A12G2805	GH_D08G0891
GH_D05G3685	GH_D13G0150	GH_A02G1797
GH_A07G0368	GH_A09G1116	GH_A03G2246
GH_D01G1044	GH_A05G1396	GH_D07G2448
GH_D07G1381	GH_A09G1295	GH_A01G2145
GH_D12G0022	GH_D02G2438	GH_scaffold2725_objG0001
GH_A05G2025	GH_A13G2030	GH_A12G2205
GH_A09G1151	GH_A03G1637	GH_A07G0412
GH_D12G2833	GH_D11G2520	GH_D04G2045
GH_A09G0359	GH_D05G1705	GH_D12G0041
GH_A02G2041	GH_D05G2084	GH_D11G0100
GH_A05G0863	GH_D09G0471	GH_D09G2579
GH_D02G0289	GH_D11G1028	GH_D07G1515
GH_A01G0264	GH_A02G1226	GH_D12G1458
GH_D06G0429	GH_D05G2183	GH_D08G1847
GH_A02G0466	GH_D11G0775	GH_D10G2562
GH_D10G2387	GH_D04G0653	GH_D04G2126
GH_A09G0772	GH_A03G1466	GH_D08G0066
GH_A05G4153	GH_A02G1062	GH_D09G1736
GH_D01G2517	GH_A11G0274	GH_A12G2288
GH_D11G0405	GH_D11G3371	GH_A04G0480
GH_D07G1624	GH_D01G0848	GH_D09G0156
GH_A10G0258	GH_D10G1236	GH_A08G0385
GH_A11G1170	GH_D01G1186	GH_D07G1935
GH_A05G4026	GH_A05G2044	GH_A03G0854
GH_A12G1842	GH_D04G0549	GH_D11G3652
GH_D09G1908	GH_D12G2365	GH_A08G1481
GH_A06G0467	GH_D10G2520	GH_A10G1638
GH_D10G0283	GH_D01G1225	GH_D05G0361
GH_A05G2886	GH_A03G1633	GH_D02G0268
GH_A13G2470	GH_A06G0251	GH_A12G1446
GH_A12G0570	GH_A10G1852	GH_A01G2386
GH_A05G0742	GH_D02G0591	GH_A02G1332
GH_D05G2421	GH_A05G2593	GH_D05G1756
GH_A13G2572	GH_A11G0422	GH_D07G2567
GH_A08G2040	GH_D07G1784	GH_D05G4068
GH_A03G2047	GH_A03G1759	GH_D01G2158
GH_A01G0825	GH_A11G0644	GH_A03G0079
GH_D01G2287	GH_D01G2142	GH_D09G2481
GH_A09G1552	GH_A02G0984	GH_A08G2088
GH_A12G1803	GH_A12G1587	GH_D01G2395
GH_D01G0651	GH_D10G2307	GH_D08G1326
GH_D11G1253	GH_A07G1220	GH_A04G1286
GH_A12G2805	GH_A12G1326	GH_A12G2245
GH_D13G0150	GH_A09G1863	GH_A13G2260
GH_A02G0245	GH_D10G2129	GH_A05G1976
GH_A09G1116	GH_A01G0547	GH_A07G0167
GH_A07G1622	GH_A05G2396	GH_A03G2055
GH_A10G2651	GH_D13G1442	GH_A06G1049
GH_A05G1396	GH_D12G1829	GH_D10G2686
GH_A11G2457	GH_A09G0872	GH_A10G0433
GH_A01G0528	GH_D04G1908	GH_A09G1284
GH_A11G2603	GH_A02G0475	GH_D06G2326
GH_D08G1408	GH_D04G2056	GH_A08G2489
GH_A12G1412	GH_D02G0527	GH_A05G3379
GH_D09G1719	GH_D10G2690	GH_D10G1567
GH_A11G3319	GH_D02G2272	GH_A07G0341
GH_D05G1705	GH_A06G0905	GH_D12G2057
GH_D13G0427	GH_A12G0487	GH_A06G0409
GH_D04G2015	GH_D05G1459	GH_A11G0103
GH_D09G0471	GH_D12G2449	GH_A11G1418
GH_A03G0829	GH_A05G3432	GH_D12G1375
GH_D11G1028	GH_D04G1498	GH_A08G1479
GH_A11G0192	GH_A05G1701	GH_D10G2389
GH_D04G0653	GH_A05G0158	GH_A06G0042
GH_A03G1466	GH_A01G1632	GH_A01G2316
GH_A02G1062	GH_A03G1529	GH_D04G1631
GH_A11G0274	GH_A11G0879	GH_D11G3020
GH_D11G3371	GH_A05G4356	GH_D01G1569
GH_D06G0607	GH_A12G2284	GH_D07G1601
GH_D01G0848	GH_A05G3554	GH_A06G0597
GH_A09G1548	GH_A05G2231	GH_D07G0879
GH_A03G0604	GH_A11G0806	GH_D07G1506
GH_A04G1359	GH_D12G1137	GH_D08G2039
GH_A11G0012	GH_A09G2129	GH_D07G1195
GH_A10G0721	GH_A03G1716	GH_A02G1718
GH_A12G2869	GH_A12G2085	GH_D01G0861
GH_D01G1186	GH_A10G0361	GH_A01G0226
GH_D04G0549	GH_A10G2055	GH_A02G1076
GH_D10G1945	GH_D02G2646	GH_A08G2885
GH_D01G1117	GH_D06G1406	GH_A05G1664
GH_A09G2161	GH_A13G0963	GH_A05G0356
GH_A02G1633	GH_D11G3314	GH_D09G2553
GH_D12G2365	GH_A12G1435	GH_D11G1452
GH_D09G2602	GH_A01G2242	GH_D11G0933
GH_A08G1628	GH_D09G1725	GH_D02G1768
GH_A11G1462	GH_D05G2359	GH_A08G1187
GH_A08G0835	GH_D02G2174	GH_A01G0933
GH_A13G0486	GH_D13G1634	GH_A07G2568
GH_A05G2593	GH_A06G0168	GH_A13G1169
GH_A11G0422	GH_D01G2055	GH_D09G0840
GH_D01G1921	GH_D08G1378	GH_D04G1049
GH_D08G2680	GH_A01G0837	GH_D13G0467
GH_D13G0457	GH_A08G2362	GH_A07G1776
GH_A11G0644	GH_A02G1579	GH_A13G2022
GH_D07G2083	GH_A11G0407	GH_D12G2398
GH_A02G0984	GH_A07G1149	GH_D05G1406
GH_A08G1466	GH_D05G2640	GH_D01G0027
GH_A05G3888	GH_A05G1398	GH_D10G1295
GH_A05G3477	GH_A11G3207	GH_D07G0600
GH_D06G2330	GH_A04G0443	GH_D03G0021
GH_A06G1795	GH_D05G0600	GH_A09G0876
GH_D05G2298	GH_A12G2438	GH_D05G1750
GH_D02G2069	GH_D01G1965	GH_A05G1417
GH_D10G0321	GH_D05G0886	GH_A11G2441
GH_A05G1663	GH_A11G1600	GH_D04G1146
GH_D02G1564	GH_D11G0505	GH_D08G2219
GH_A11G1047	GH_D05G2268	GH_D02G0124
GH_D13G1442	GH_A05G3931	GH_A09G2449
GH_D12G1829	GH_D02G1918	GH_D12G0583
GH_A06G0454	GH_D11G0650	GH_D01G1794
GH_D09G1202	GH_D02G0926	GH_D11G0836
GH_D03G1572	GH_D01G0684	GH_A10G1465
GH_A02G0475	GH_D12G2775	GH_D08G2557
GH_D04G2056	GH_D02G2251	GH_D13G2387
GH_D05G3353	GH_A12G2453	GH_A11G2830
GH_A05G1545	GH_D12G0547	GH_D09G2384
GH_D10G2690	GH_A09G1561	GH_D05G1000
GH_A06G0905	GH_A10G0856	GH_A12G2940
GH_D02G0069	GH_A08G2742	GH_D06G0572
GH_A12G2470	GH_D05G0964	GH_A03G0755
GH_A07G0837	GH_A01G1341	GH_A11G0065
GH_A12G0487	GH_A05G1300	GH_D08G0174
GH_D05G1459	GH_D05G0048	GH_A02G2065
GH_D12G2449	GH_D05G2596	GH_D04G0138
GH_A05G3432	GH_A05G1487	GH_A13G0790
GH_A10G0584	GH_D08G1216	GH_D13G1542
GH_A05G0158	GH_A06G1565	GH_A12G1565
GH_A08G0687	GH_D01G2302	GH_A08G0062
GH_A08G0854	GH_D04G1831	GH_D05G0705
GH_A04G0496	GH_A08G1191	GH_A13G0808
GH_A07G1465	GH_A09G0212	GH_D11G0931
GH_A11G0668	GH_A11G1038	GH_A05G1681
GH_D05G2153	GH_A10G0366	GH_D12G2955
GH_A05G1270	GH_D05G1077	GH_A01G0974
GH_A09G1616	GH_D05G1256	GH_A05G0109
GH_D09G0518	GH_A09G1948	GH_A02G0785
GH_A12G1915	GH_D10G0063	GH_A10G0907
GH_A09G0833	GH_A09G1068	GH_A05G1927
GH_A01G1382	GH_D11G1438	GH_D09G0259
GH_D08G2239	GH_D11G3499	GH_D13G2221
GH_D01G0766	GH_A05G3430	GH_D06G1760
GH_A11G0879	GH_D12G1941	GH_D07G0176
GH_A03G2135	GH_D08G2281	GH_A05G4241
GH_D07G1004	GH_A05G0604	GH_D07G2288
GH_D09G0524	GH_D11G2128	GH_D07G0217
GH_A04G1136	GH_D06G1875	GH_D12G0317
GH_A05G2584	GH_A09G1610	GH_D07G1427
GH_A01G0650	GH_A05G2846	GH_A08G1500
GH_A08G1739	GH_D13G1247	GH_D01G0818
GH_A11G1141	GH_A11G1153	GH_A09G1019
GH_A11G3496	GH_D05G1510	GH_A07G0373
GH_A05G0582	GH_A09G1265	GH_A04G0033
GH_A05G3922	GH_A05G0794	GH_A05G0228
GH_D02G1455	GH_D05G3154	GH_A03G1868
GH_D13G1149	GH_A03G1939	GH_A08G0383
GH_D03G1720	GH_A08G1473	GH_A07G2504
GH_A13G2316	GH_A05G1628	GH_D08G2496
GH_D07G1830	GH_A05G0595	GH_D01G0667
GH_D12G1137	GH_scaffold1064_objG0001	GH_A10G2463
GH_A04G0430	GH_D13G0746	GH_D02G2035
GH_A09G2129	GH_A01G0387	GH_D09G1800
GH_D11G0407	GH_D10G0271	GH_D01G0850
GH_D05G3847	GH_A05G2616	GH_D11G3585
GH_D09G0610	GH_A02G0341	GH_scaffold7397_objG0001
GH_A03G0183	GH_A12G2592	GH_D11G3742
GH_D03G0568	GH_D02G0815	GH_A03G0690
GH_A10G0361	GH_D06G1397	GH_A06G1734
GH_D02G2646	GH_A05G2151	GH_D05G1976
GH_A05G1360	GH_A10G0319	GH_A02G0821
GH_A11G1564	GH_D13G0273	GH_A07G0689
GH_A08G1238	GH_A08G1698	GH_D12G1328
GH_D07G0228	GH_D08G1026	GH_D08G0407
GH_A05G0907	GH_A01G0634	GH_D13G0350
GH_A12G1435	GH_A03G1861	GH_D10G2229
GH_A01G2242	GH_A03G1770	GH_D07G1102
GH_D02G2174	GH_A07G2576	GH_D11G2530
GH_D09G0956	GH_D08G2350	GH_A06G1808
GH_D13G1634	GH_A06G2147	GH_A02G0732
GH_D01G2055	GH_A11G0031	GH_A09G1245
GH_A02G0766	GH_D01G2268	GH_D11G2757
GH_A06G0230	GH_A13G1453	GH_A09G0154
GH_D12G1783	GH_A09G1143	GH_A07G1435
GH_A05G1764	GH_D12G2532	GH_D05G0057
GH_D06G2153	GH_A07G2304	GH_D03G0525
GH_D13G2313	GH_A05G1164	GH_D02G2258
GH_D07G0254	GH_D05G2161	GH_A05G1981
GH_D05G0736	GH_A13G0454	GH_A09G2631
GH_A11G0407	GH_D09G1108	GH_D09G0839
GH_A01G1806	GH_A04G1154	GH_D09G0570
GH_D02G1390	GH_A07G0097	GH_D08G1834
GH_A10G2657	GH_A01G0845	GH_D10G0457
GH_A12G0247	GH_D05G2040	GH_A11G2733
GH_D02G0086	GH_A05G1856	GH_D08G0405
GH_D07G2195	GH_A13G0598	GH_A05G4060
GH_A09G0300	GH_D08G0793	GH_A06G0595
GH_D04G2040	GH_A05G1606	GH_A08G2645
GH_D12G1860	GH_D09G1504	GH_A05G1621
GH_D05G0600	GH_D05G0585	GH_D02G2627
GH_A09G0088	GH_D12G0052	GH_A12G1895
GH_D02G1990	GH_D06G1175	GH_D08G0884
GH_A12G2438	GH_D12G0240	GH_A05G0326
GH_A04G1264	GH_A08G0763	GH_D01G0659
GH_D01G1965	GH_A01G1061	GH_A04G1287
GH_D04G0732	GH_A08G1194	GH_A04G0869
GH_D05G0886	GH_A01G0783	GH_D02G2266
GH_A07G2636	GH_D04G1215	GH_D06G0969
GH_A13G1849	GH_A01G1503	GH_A11G2197
GH_D02G1918	GH_A05G1481	GH_A07G0803
GH_D12G2428	GH_A07G0554	GH_D07G0680
GH_D02G0926	GH_A05G1594	GH_A13G0422
GH_D01G0684	GH_A11G0021	GH_D02G2344
GH_D12G2775	GH_D05G3031	GH_D13G0068
GH_D04G1137	GH_D11G2108	GH_A09G0633
GH_D02G1810	GH_D02G0620	GH_A02G1712
GH_D07G2358	GH_D11G2543	GH_A06G0211
GH_A03G1689	GH_D12G1871	GH_D11G1815
GH_A12G2453	GH_D10G0121	GH_D05G3604
GH_D06G0605	GH_D10G2009	GH_A09G0650
GH_D07G2546	GH_A11G2791	GH_A11G2683
GH_D10G0083	GH_A12G0991	GH_D04G0449
GH_D06G1782	GH_A12G1401	GH_A04G1549
GH_D10G1234	GH_A08G0021	GH_D09G1315
GH_A11G0899	GH_A07G1556	GH_A04G0290
GH_A12G0580	GH_A05G2004	GH_D10G2370
GH_A09G1561	GH_A05G2538	GH_A01G0714
GH_A10G1631	GH_D03G0448	GH_A03G2094
GH_A02G1504	GH_D03G0472	GH_A12G0591
GH_A06G0126	GH_D07G1595	GH_D06G1072
GH_A10G0856	GH_A08G1367	GH_D11G3292
GH_D11G1926	GH_D02G2294	GH_A06G0019
GH_A08G0054	GH_A08G1680	GH_D06G1923
GH_A08G2742	GH_D01G2327	GH_D12G1803
GH_A05G1300	GH_D11G0652	GH_D12G2352
GH_A05G1487	GH_A10G0570	GH_A10G0346
GH_A10G0301	GH_A11G0263	GH_A07G2498
GH_D10G2305	GH_A07G1047	GH_A02G0935
GH_A04G0345	GH_A05G2130	GH_D06G2043
GH_D02G0820	GH_D07G0805	GH_A05G2335
GH_D12G1873	GH_A12G0413	GH_D01G0341
GH_A07G1742	GH_A05G2053	GH_A05G1459
GH_D09G0010	GH_A07G2618	GH_D11G2777
GH_A04G0656	GH_A12G1636	GH_A07G2097
GH_A13G1267	GH_D05G0033	GH_D08G1511
GH_D05G1534	GH_scaffold25896_objG0001	GH_D05G2403
GH_D13G0077	GH_D13G0454	GH_D05G1479
GH_D06G0988	GH_A06G0709	GH_D03G1484
GH_A09G1948	GH_D08G0010	GH_A10G1610
GH_D06G0805	GH_D11G1779	GH_D07G0218
GH_A05G2185	GH_A02G1890	GH_D01G0077
GH_D01G1589	GH_A11G2927	GH_A12G2894
GH_A05G0599	GH_D05G3884	GH_A04G0456
GH_D02G0114	GH_A13G1124	GH_A08G1478
GH_A01G0371	GH_A11G1950	GH_D13G2418
GH_D12G0564	GH_A07G1994	GH_D13G0417
GH_D07G0066	GH_A03G0224	GH_A06G0135
GH_A06G0803	GH_D08G1262	GH_D07G1224
GH_A02G0295	GH_A13G1676	GH_D05G0151
GH_D09G2360	GH_D05G0918	GH_D12G0632
GH_A10G1855	GH_D13G0289	GH_A07G0205
GH_A12G2248	GH_A10G0579	GH_A05G1915
GH_A11G2676	GH_A03G1397	GH_D06G1135
GH_A05G3430	GH_A10G2586	GH_D05G1382
GH_D03G1487	GH_D09G1250	GH_A10G1450
GH_A10G1335	GH_A08G1495	GH_A03G0040
GH_D05G1023	GH_A11G0625	GH_A11G3074
GH_A11G1423	GH_D05G2617	GH_A13G0068
GH_D08G2281	GH_D02G1823	GH_D10G1443
GH_A11G0299	GH_A05G2758	GH_A04G0876
GH_A05G0604	GH_D05G2880	GH_D08G2655
GH_A03G2382	GH_A07G2542	GH_A01G0432
GH_D10G0115	GH_D11G1208	GH_D01G1859
GH_D11G2128	GH_A06G0378	GH_D06G1603
GH_D12G2374	GH_D02G2242	GH_A07G2353
GH_A04G1396	GH_A05G1798	GH_D05G0334
GH_A12G1913	GH_A05G0527	GH_A12G0612
GH_D04G1089	GH_D12G1659	GH_A10G2296
GH_A08G2310	GH_D13G0248	GH_A05G2740
GH_D13G1247	GH_A11G0170	GH_D12G0704
GH_A13G1895	GH_A03G0609	GH_A13G1776
GH_D04G0330	GH_A08G0700	GH_D10G2631
GH_D07G1275	GH_D05G3363	GH_A13G1403
GH_A11G1153	GH_A05G2204	GH_D05G2475
GH_D05G1510	GH_D13G1739	GH_D01G2188
GH_A09G1265	GH_A10G1903	GH_D09G0053
GH_A05G0794	GH_D12G0910	GH_D11G0153
GH_A12G2062	GH_D05G1440	GH_D13G2072
GH_A13G1472	GH_A04G0762	GH_D09G2404
GH_A09G1924	GH_A01G0589	GH_D12G2417
GH_A08G0470	GH_A10G0852	GH_D12G2766
GH_A07G0408	GH_A07G2522	GH_D08G2804
GH_A05G1628	GH_A09G0904	GH_D11G2483
GH_D06G0146	GH_A09G2417	GH_A05G3268
GH_D01G0743	GH_scaffold4610_objG0001
GH_A13G0537	GH_A05G3106
GH_A07G1386	GH_D13G2059
GH_D06G1982	GH_D06G2400
GH_A09G2113	GH_D05G1622
GH_A02G0731	GH_D09G0109
GH_A06G0201	GH_A10G2484
GH_D08G0951	GH_A06G1011
GH_A07G2226	GH_A03G0769
GH_D11G0846	GH_D12G1971
GH_D13G0746	GH_D04G1697
GH_A09G0043	GH_A10G2627
GH_A10G0143	GH_A10G1777
GH_D12G0254	GH_A09G0996
GH_A05G2531	GH_A05G2098
GH_A08G1134	GH_D08G1549
GH_D05G1924	GH_D07G1035
GH_D10G0271	GH_A02G0035
GH_D06G1880	GH_D10G1043
GH_A05G1362	GH_A04G1218
GH_A02G0226	GH_A07G2079
GH_D07G0762	GH_A11G2346
GH_A13G2554	GH_D02G1961
GH_D05G2431	GH_D10G0480
GH_D05G0021	GH_A09G0409
GH_D05G0468	GH_D11G0547
GH_A07G0838	GH_D12G1247
GH_A04G1490	GH_D06G0223
GH_D06G2155	GH_A09G1889
GH_A04G1644	GH_A11G1404
GH_D01G1132	GH_D04G1409
GH_D06G1102	GH_D06G0520
GH_D13G0273	GH_D08G0973
GH_A08G1698	GH_A01G2480
GH_A02G0360	GH_D05G1051
GH_D11G0514	GH_D07G2428
GH_D05G1834	GH_D08G0959
GH_A11G0485	GH_A10G2391
GH_A07G2576	GH_A05G1810
GH_A01G2370	GH_D04G1909
GH_A05G3872	GH_D12G1642
GH_A11G0031	GH_A06G0441
GH_A07G1233	GH_A09G1643
GH_D02G2588	GH_A11G0509
GH_D01G2268	GH_A09G1362
GH_A09G1143	GH_A11G2944
GH_D12G2532	GH_D05G0649
GH_D05G2161	GH_D09G0266
GH_A13G0454	GH_D08G1339
GH_D09G1108	GH_D12G2448
GH_D13G1162	GH_D12G2915
GH_A07G0097	GH_A02G0869
GH_A06G1861	GH_A01G1129
GH_A07G0061	GH_A12G1211
GH_D08G0626	GH_D10G0112
GH_D05G2040	GH_D01G0626
GH_D07G1961	GH_D04G0337
GH_D11G2586	GH_D05G2152
GH_A12G1106	GH_A05G0926
GH_D07G0636	GH_D05G2128
GH_D02G1313	GH_D10G0585
GH_A06G0382	GH_A09G0552
GH_D02G0495	GH_D07G0339
GH_D09G1584	GH_D04G1846
GH_D05G1882	GH_A11G1402
GH_A05G1606	GH_A06G0235
GH_A11G0540	GH_A12G2962
GH_D03G1783	GH_A13G0787
GH_D09G1504	GH_A11G3518
GH_A04G1268	GH_D06G0213
GH_D05G0585	GH_D11G1788
GH_D06G1175	GH_A02G1617
GH_D12G0240	GH_D11G0529
GH_A07G2361	GH_A05G2230
GH_A07G2462	GH_D07G1505
GH_A01G0677	GH_D05G2124
GH_A01G1061	GH_A07G1814
GH_A08G2050	GH_D02G0849
GH_D08G2777	GH_D08G0925
GH_A12G2913	GH_A13G2130
GH_A05G0874	GH_D04G0004
GH_A05G1594	GH_D05G3108
GH_A05G3108	GH_A03G0456
GH_A07G0024	GH_D01G2032
GH_D02G0279	GH_A03G0460
GH_A13G1581	GH_D07G1995
GH_D11G2108	GH_D03G0308
GH_A07G0872	GH_A11G0486
GH_D11G2543	GH_D07G0102
GH_A08G0009	GH_D05G1706
GH_A06G0672	GH_A05G0630
GH_A01G2376	GH_D05G2276
GH_A02G0744	GH_D02G1738
GH_A08G0021	GH_D05G2075
GH_A13G2605	GH_A11G3410
GH_D11G1520	GH_D01G0528
GH_A05G2004	GH_D12G2825
GH_D03G0448	GH_D06G2104
GH_A11G1683	GH_A10G0004
GH_D03G0472	GH_D10G1125
GH_D07G1595	GH_D10G0362
GH_A01G2351	GH_D02G2110
GH_A10G0710	GH_A10G1712
GH_D11G0312	GH_A01G1161
GH_A08G1680	GH_D11G1927
GH_D01G2327	GH_D01G1092
GH_A12G2747	GH_A02G2018
GH_D13G0176	GH_A08G0400
GH_D02G1637	GH_A05G0695
GH_A10G0570	GH_D08G1435
GH_D07G1106	GH_A08G1287
GH_A05G1676	GH_A06G0350
GH_A07G1047	GH_D13G0754
GH_A06G0162	GH_D05G0389
GH_A05G2130	GH_D09G1325
GH_D04G0309	GH_D02G1550
GH_D09G2188	GH_D12G1963
GH_D09G2009	GH_D08G0741
GH_D05G3558	GH_A10G2532
GH_A12G1636	GH_D11G3501
GH_A09G1417	GH_A09G2020
GH_A13G1899	GH_D07G2032
GH_A06G0145	GH_D01G1989
GH_D06G0153	GH_A01G2197
GH_A11G0390	GH_D10G2024
GH_D07G1837	GH_A11G1962
GH_A10G2032	GH_A03G2384
GH_D10G0236	GH_A13G0386
GH_A11G1145	GH_A07G0292
GH_D13G0454	GH_A03G2332
GH_A05G3764	GH_D03G1521
GH_A05G2847	GH_A02G0413
GH_A11G1223	GH_D01G2569
GH_A06G0709	GH_D12G0428
GH_D09G0141	GH_A13G1284
GH_D06G0335	GH_D11G0171
GH_A08G1035	GH_A07G2180
GH_A05G3186	GH_A06G0169
GH_A02G1890	GH_D02G0717
GH_A07G0883	GH_A01G0411
GH_D05G2625	GH_A03G1902
GH_A11G2927	GH_D12G2758
GH_A10G0111	GH_A08G0439
GH_D09G2260	GH_D07G2003
GH_A10G0471	GH_A03G0031
GH_A11G1415	GH_A11G2702
GH_D03G1119	GH_D06G1907
GH_A12G0960	GH_D13G2629
GH_A05G2395	GH_D07G2417
GH_A03G0485	GH_A13G2088
GH_A13G1378	GH_D01G2257
GH_A03G0224	GH_D07G0614
GH_D08G1262	GH_D11G1147
GH_A12G2259	GH_A06G1358
GH_A01G1781	GH_A11G0560
GH_D13G0289	GH_A03G1127
GH_A03G1397	GH_A10G1617
GH_D08G2210	GH_D09G0299
GH_A09G0666	GH_D13G2602
GH_A11G0049	GH_D10G2481
GH_D06G0238	GH_D01G1464
GH_D05G2617	GH_D08G2063
GH_D04G1993	GH_D01G0171
GH_A06G1952	GH_D02G2116
GH_A04G0927	GH_D03G0972
GH_D02G1823	GH_A08G2175
GH_A05G2758	GH_D06G1748
GH_D06G0268	GH_D06G0426
GH_D01G0330	GH_D12G1217
GH_A06G0378	GH_A07G2482
GH_D10G0497	GH_D12G2250
GH_A06G1474	GH_D07G1044
GH_A09G0658	GH_D02G1457
GH_A10G2602	GH_D11G2825
GH_D06G1675	GH_A02G1576
GH_D05G2163	GH_A12G0227
GH_A11G0170	GH_A13G0725
GH_A10G1669	GH_D04G1496
GH_D12G2265	GH_A07G0500
GH_D05G3363	GH_D08G0287
GH_A11G0388	GH_A02G0841
GH_D05G1502	GH_D05G3018
GH_D03G1621	GH_A05G2214
GH_D11G1332	GH_D05G1010
GH_D05G1440	GH_A05G1631
GH_A06G0769	GH_D13G0128
GH_D07G1625	GH_D06G0533
GH_A02G0520	GH_D11G0914
GH_D07G2409	GH_A09G2563
GH_D07G0876	GH_D08G0974
GH_A13G1882	GH_A09G2418
GH_A08G1370	GH_D05G1171
GH_A10G2647	GH_A09G1463
GH_A13G1907	GH_A05G0603
GH_A11G1419	GH_A01G2281
GH_D12G0050	GH_A03G2326
GH_A11G2675	GH_D07G1426
GH_A10G0852	GH_A09G0496
GH_A05G0231	GH_D08G1888
GH_A02G1013	GH_A02G1602
GH_D09G0289	GH_A04G0645
GH_A09G0904	GH_A05G3107
GH_A08G0476	GH_A05G1532
GH_D10G2645	GH_A06G0451
GH_D08G2761	GH_A12G2024
GH_D05G2773	GH_D12G0771
GH_A09G2417	GH_D12G2826
GH_D11G0024	GH_D05G1894
GH_D05G2029	GH_D12G0590
GH_A02G0409	GH_A05G3010
GH_A03G1926	GH_D02G0206
GH_scaffold4610_objG0001	GH_D02G0033
GH_A04G0272	GH_A07G2309
GH_D05G3023	GH_D12G2082
GH_D12G1449	GH_A07G0623
GH_D04G0257	GH_A10G0109
GH_D05G1622	GH_A11G1370
GH_A09G1656	GH_D05G2806
GH_D11G0281	GH_A12G0216
GH_A02G1268	GH_A02G0553
GH_D01G0315	GH_D02G1243
GH_A05G0276	GH_A02G1603
GH_A05G3877	GH_D10G1902
GH_A01G2234	GH_A06G2367
GH_A09G2196	GH_D05G2774
GH_A12G0291	GH_A05G1602
GH_A06G0309	GH_A07G2007
GH_D07G2444	GH_A09G1266
GH_D13G0649	GH_D09G0863
GH_A05G0234	GH_D03G0987
GH_A13G2486	GH_A08G2273
GH_D12G1971	GH_D07G2415
GH_A06G1721	GH_D12G1666
GH_A09G0996	GH_A05G2879
GH_A06G1491	GH_D02G1383
GH_A05G2098	GH_A10G2168
GH_A11G0275	GH_D12G1890
GH_A01G1955	GH_D06G0824
GH_D07G1035	GH_A07G2189
GH_A03G1614	GH_A04G1746
GH_A08G1286	GH_D09G1711
GH_A10G0720	GH_D08G2368
GH_D13G2201	GH_D12G1212
GH_A05G2210	GH_A13G2220
GH_D05G3256	GH_A05G1030
GH_A04G1218	GH_A07G0006
GH_A04G1279	GH_D01G0202
GH_D09G0328	GH_D01G0778
GH_D07G1839	GH_A08G0267
GH_D06G0527	GH_A05G2091
GH_A01G0385	GH_A10G0553
GH_A04G1557	GH_A09G1540
GH_A11G2346	GH_D07G2145
GH_A05G0161	GH_A13G0541
GH_D02G1961	GH_A10G2574
GH_D10G0480	GH_A03G1732
GH_A09G0409	GH_D06G1703
GH_A02G0944	GH_A08G2663
GH_D07G0804	GH_A11G2584
GH_A07G0176	GH_A07G1589
GH_D12G1247	GH_A04G0608
GH_D08G0012	GH_D12G2047
GH_D03G1536	GH_D08G1710
GH_A08G0694	GH_A13G0029
GH_A03G1183	GH_A12G1572
GH_D06G0223	GH_D05G1436
GH_A07G1219	GH_D02G2635
GH_A06G0867	GH_A06G0015
GH_A09G1889	GH_A11G3022
GH_A10G1035	GH_D05G4052
GH_A09G0452	GH_D04G0512
GH_D02G0607	GH_A07G2326
GH_D11G3465	GH_A06G0299
GH_A07G2464	GH_A03G1944
GH_D13G1497	GH_A05G1372
GH_A01G2185	GH_D09G2184
GH_D09G2545	GH_A13G0251
GH_A05G3098	GH_A01G0209
GH_D07G2412	GH_D09G1588
GH_A06G0108	GH_D05G1796
GH_D08G0959	GH_A05G1675
GH_D07G0859	GH_D04G1696
GH_A05G1586	GH_D09G1841
GH_A05G1810	GH_D01G1958
GH_scaffold1185_objG0001	GH_A13G2534
GH_A09G1643	GH_D12G0336
GH_A09G0944	GH_D06G2181
GH_D11G2210	GH_D02G2026
GH_A11G0509	GH_A02G0833
GH_A03G0016	GH_A12G1212
GH_D06G0183	GH_D05G1088
GH_A12G1390	GH_D09G1067
GH_A07G0836	GH_D08G2072
GH_A12G2544	GH_D09G1310
GH_D09G0266	GH_D04G1713
GH_D08G1339	GH_A12G1642
GH_D12G2915	GH_D05G0061
GH_A03G0186	GH_A03G1563
GH_A05G0870	GH_A08G1323
GH_A11G1699	GH_D05G3221
GH_D01G0626	GH_D05G1272
GH_D05G2152	GH_D12G1643
GH_A08G1487	GH_A03G2379
GH_D05G2128	GH_A13G0395
GH_D10G0585	GH_D12G2465
GH_D11G1881	GH_A12G1738
GH_D05G0999	GH_D03G1457
GH_D07G0478	GH_A11G2022
GH_A13G0503	GH_A06G2205
GH_D07G1190	GH_A05G2061
GH_A02G0352	GH_A10G1798
GH_D07G0339	GH_A12G0739
GH_A07G0448	GH_D12G1719
GH_D04G1846	GH_A10G2505
GH_A06G0235	GH_A03G1515
GH_A02G1892	GH_D07G1375
GH_A05G3146	GH_A11G1700
GH_D05G1943	GH_A06G1674
GH_A11G0999	GH_A12G0533
GH_D02G1137	GH_D11G0284
GH_A02G0186	GH_D09G1022
GH_D01G0851	GH_A09G1195
GH_D06G0213	GH_D13G0081
GH_D01G0211	GH_D07G2157
GH_D11G3803	GH_A11G2692
GH_A06G0012	GH_D11G0566
GH_D11G1788	GH_A10G0791
GH_D11G0529	GH_D05G2275
GH_D10G1118	GH_A09G1196
GH_A07G0704	GH_A01G1848
GH_D05G0910	GH_A06G1815
GH_A08G2147	GH_A12G2350
GH_A11G2839	GH_D06G1504
GH_D12G1747	GH_D07G2117
GH_D07G1505	GH_A07G2469
GH_A06G0952	GH_A03G1900
GH_D10G0154	GH_A03G1130
GH_A05G1361	GH_A05G1421
GH_A03G0102	GH_A09G1122
GH_A08G0509	GH_D12G0061
GH_A04G0764	GH_A06G0856
GH_D05G2156	GH_A05G1508
GH_A11G0887	GH_D13G0025
GH_D05G2124	GH_D09G0948
GH_D02G2547	GH_D11G2890
GH_D08G1713	GH_D04G0600
GH_D02G0849	GH_A10G2291
GH_A03G1347	GH_D08G1135
GH_A03G2300	GH_D06G0688
GH_D13G0506	GH_D01G0793
GH_D10G2540	GH_A05G2843
GH_D12G0212	GH_A09G2195
GH_A13G2130	GH_D07G0103
GH_D03G0833	GH_A03G1948
GH_D05G3108	GH_A06G0734
GH_A10G2294	GH_A10G0068
GH_A09G2290	GH_A05G0590
GH_A05G1910	GH_A05G0124
GH_A01G1875	GH_D07G0851
GH_D01G0509	GH_A05G0271
GH_D02G1400	GH_A05G2408
GH_D13G1005	GH_D11G0262
GH_A03G0456	GH_D11G0430
GH_A03G0460	GH_D02G0413
GH_D07G1995	GH_A04G1034
GH_A10G1939	GH_A10G2034
GH_A11G0486	GH_A04G1470
GH_D12G2777	GH_A06G0026
GH_A03G0377	GH_D08G1279
GH_A05G3518	GH_D06G0727
GH_D12G2309	GH_A13G1519
GH_D07G0102	GH_D12G0938
GH_D09G1964	GH_D09G1451
GH_D09G0957	GH_D05G1411
GH_A06G0735	GH_A03G1627
GH_A06G2331	GH_A01G1272
GH_D05G2560	GH_A05G2251
GH_A08G0971	GH_A11G1097
GH_D05G2276	GH_D06G2243
GH_D05G3686	GH_A05G3394
GH_D05G1633	GH_A13G1204
GH_D12G1575	GH_D09G2511
GH_A13G0103	GH_D02G1804
GH_D08G2822	GH_A08G0461
GH_A02G0788	GH_A05G0335
GH_D07G0084	GH_D12G2325
GH_A11G0402	GH_D03G0836
GH_D07G1566	GH_A03G2404
GH_D02G1738	GH_D09G0716
GH_D06G1438	GH_A01G0646
GH_D01G0528	GH_A05G1275
GH_A06G2305	GH_D08G1979
GH_A08G2862	GH_D10G1120
GH_D12G2825	GH_D09G1151
GH_D06G2104	GH_A05G2253
GH_D12G2339	GH_D07G0235
GH_D10G1125	GH_D08G1336
GH_D10G0362	GH_D08G2442
GH_A08G2542	GH_D09G0870
GH_D03G1093	GH_D11G3356
GH_D02G2110	GH_A05G3199
GH_A01G2443	GH_A08G1270
GH_A11G0979	GH_A09G2146
GH_A08G2743	GH_A13G0055
GH_A02G2018	GH_D02G0740
GH_D01G0358	GH_A13G0423
GH_A08G0400	GH_A09G1485
GH_A10G0947	GH_D03G0528
GH_D03G0304	GH_D10G2732
GH_D08G0976	GH_A08G0273
GH_D08G1435	GH_D02G2249
GH_A08G1287	GH_A06G2073
GH_D05G0389	GH_A03G0387
GH_D12G1324	GH_A12G2327
GH_D07G1428	GH_D02G0119
GH_D02G1550	GH_D10G0477
GH_D02G0385	GH_A03G0725
GH_A05G0195	GH_A01G2096
GH_A02G1279	GH_D12G1838
GH_D06G0065	GH_D05G0791
GH_A02G0753	GH_D09G2358
GH_A09G2020	GH_A01G0448
GH_D07G2032	GH_A08G2244
GH_D02G1092	GH_A07G2303
GH_A01G2197	GH_A05G1223
GH_D10G0098	GH_A11G0163
GH_D07G0203	GH_D07G1530
GH_A04G0339	GH_A13G1679
GH_D09G0717	GH_D06G1267
GH_A07G0132	GH_scaffold6259_objG0002
GH_A11G1962	GH_A01G1883
GH_A03G2384	GH_D07G2235
GH_D12G2202	GH_D11G0092
GH_A03G0014	GH_D06G0842
GH_A07G0292	GH_A03G1198
GH_A05G1952	GH_D08G2798
GH_D04G0239	GH_A07G1092
GH_A05G4069	GH_D05G2036
GH_D02G1849	GH_D04G1367
GH_A01G1590	GH_D05G1840
GH_A11G3461	GH_D09G1347
GH_A11G2654	GH_D10G0498
GH_A11G3102	GH_A07G0610
GH_D03G1521	GH_A12G0340
GH_A06G0006	GH_D04G0805
GH_D07G0335	GH_D12G2219
GH_D04G0204	GH_D10G1397
GH_D13G0603	GH_A13G1495
GH_D11G0171	GH_D13G0658
GH_A12G0609	GH_A03G1914
GH_D01G2168	GH_A08G0107
GH_A06G0169	GH_D02G0851
GH_A11G1629	GH_A07G0351
GH_A03G2014	GH_D08G2247
GH_D02G0717	GH_D04G0892
GH_D04G2022	GH_A05G1562
GH_A03G1902	GH_A08G2221
GH_D12G2758	GH_D02G1781
GH_D07G0213	GH_A09G0109
GH_D06G0215	GH_D08G0863
GH_A12G0567	GH_D04G0939
GH_A07G1208	GH_A05G2002
GH_D02G1241	GH_D08G1330
GH_D08G2081	GH_D11G0922
GH_D12G1839	GH_D05G1413
GH_A04G0291	GH_D08G1742
GH_A12G2514	GH_A01G0189
GH_D06G0181	GH_A05G3478
GH_D05G2427	GH_D05G0332
GH_D01G1909	GH_D10G2465
GH_A01G0908	GH_D08G0848
GH_D01G2257	GH_A06G1106
GH_D13G0482	GH_D12G1964
GH_D07G0614	GH_A08G1446
GH_A06G1358	GH_A06G0862
GH_A05G2382	GH_A06G2212
GH_A12G2325	GH_A12G1875
GH_D03G0878	GH_A05G3643
GH_D07G2108	GH_D03G1808
GH_A02G1616	GH_A10G1556
GH_A11G0560	GH_D05G1337
GH_A11G0891	GH_D09G1438
GH_A03G1127	GH_D04G1622
GH_D03G1329	GH_A08G1872
[truncated: 1,371 more rows]

## Sheet: S3
a:GO annotations analysis
GO ID	Description	Term Type	CK0_vs_FM0_G num	CK0_vs_FM0_G percent	CK0_vs_FM0_G_Gene_ids	CK0_vs_FM0_G_Gene_names	CK100_vs_FM100_G num	CK100_vs_FM100_G percent	CK100_vs_FM100_G_Gene_ids	CK100_vs_FM100_G_Gene_names
GO:0032501	multicellular organismal process	biological_process	2	2/444	GH_A06G1106;GH_A06G2064	WRKY40;	1	1/199	GH_A06G1106	WRKY40
GO:0065007	biological regulation	biological_process	44	44/444	GH_D04G0347;GH_D02G1929;GH_A11G0087;GH_A11G1067;GH_A07G1211;GH_A05G3010;GH_A13G2290;GH_D12G0162;GH_A03G1198;GH_A05G4026;GH_A02G2065;GH_D09G1096;GH_D12G1886;GH_D03G0996;GH_A04G1242;GH_A12G1885;GH_A06G2064;GH_D10G1530;GH_A13G2055;GH_D10G0362;GH_D04G1576;GH_A10G2044;GH_D02G0124;GH_D05G2774;GH_D08G0684;GH_A11G3025;GH_D07G0614;GH_D12G0375;GH_D10G2155;GH_A13G0537;GH_A05G1628;GH_D07G1191;GH_D11G0093;GH_…	NAC081;GRXC9;ERF026;NAC096;NAC090;GATA8;MGD2;SVP;NAC029;NAC081;AGL61;NAC090;HHO2;At4g31240;BHLH162;HHO3;;PIN9;RH2;STY17;BHLH162;SIB1;PPAN;MYB6;AUX22D;PLPZETA2;BT1;NAC035;SIB1;HHO3;CBSX5;NAC090;ERF026;NAC035;AUX22B;ARPC5A;CHX15;NAC029;MYB6;ROPGAP1;ERF1A;NAC090;GATA8;BHLH137	18	18/199	GH_A05G4026;GH_A06G1734;GH_D09G1096;GH_A03G1770;GH_A03G1732;GH_A11G0407;GH_D11G0425;GH_D12G2024;GH_A09G1142;GH_A05G3010;GH_D04G0347;GH_A08G1232;GH_D08G2335;GH_D04G1551;GH_D05G3018;GH_D05G0342;GH_D08G1135;GH_D02G0124	NAC081;APR3;NAC090;GRXC9;NAC083;BHLH137;BHLH137;AFP3;NAC090;GATA8;NAC081;SLAH3;OSH6;NAC083;GATA8;OPR3;SLAH3;PPAN
GO:0051704	multi-organism process	biological_process	10	10/444	GH_D12G2241;GH_A03G2326;GH_D04G0893;GH_D13G0025;GH_A01G1848;GH_A03G1966;GH_A05G3643;GH_A13G0029;GH_D01G1965;GH_A12G2349	CNTRL;EXLA1;GAE1;ERD15;EXLA1;poxN1;GAE1;ERD15;EXLA1;ERF1A	5	5/199	GH_A13G0029;GH_A03G2326;GH_D04G0893;GH_D01G1965;GH_A01G1848	ERD15;EXLA1;GAE1;EXLA1;EXLA1
GO:0022414	reproductive process	biological_process	9	9/444	GH_A03G2326;GH_D01G1965;GH_D05G2774;GH_A06G1106;GH_A01G1848;GH_D12G0254;GH_A05G2758;GH_A12G0247;GH_D12G1730	EXLA1;EXLA1;MYB6;WRKY40;EXLA1;MEE14;MYB6;MEE14;	4	4/199	GH_A06G1106;GH_A03G2326;GH_D01G1965;GH_A01G1848	WRKY40;EXLA1;EXLA1;EXLA1
GO:0040011	locomotion	biological_process	2	2/444	GH_A12G0247;GH_D12G0254	MEE14;MEE14	0	0	none
GO:0050896	response to stimulus	biological_process	31	31/444	GH_D05G1411;GH_A03G1966;GH_A11G0087;GH_D07G0504;GH_A12G2349;GH_D09G2048;GH_A08G1270;GH_D11G0442;GH_D10G0827;GH_D13G1007;GH_D13G0025;GH_A01G0264;GH_A01G0933;GH_A11G0423;GH_D11G1815;GH_D07G0103;GH_A12G2292;GH_A12G1843;GH_D06G1268;GH_A04G1490;GH_A11G0486;GH_D05G1267;GH_A13G0029;GH_D04G0893;GH_D11G0093;GH_A10G0749;GH_A05G1270;GH_A08G2310;GH_A05G3643;GH_D12G1839;GH_A07G0097	SAUR50;poxN1;ERF026;ERF106;ERF1A;SAUR36;At1g01500;ERF106;SPX1;;ERD15;PGR5;SAUR72;ERF106;;Asxl2;FIP2;RNS1;PER12;;;SPX2;ERD15;GAE1;ERF026;SPX1;SPX1;SCRM2;GAE1;RNS1;	14	14/199	GH_A08G1479;GH_A11G0423;GH_D04G0893;GH_D12G2532;GH_D05G1411;GH_A11G0486;GH_A05G1396;GH_A13G0128;GH_D08G1279;GH_D07G0504;GH_A09G1643;GH_A13G0029;GH_D11G0442;GH_A12G2512	;ERF106;GAE1;ACS1;SAUR50;;SAUR50;NPF7.3;At1g01500;ERF106;SAUR72;ERD15;ERF106;ACS1
GO:0002376	immune system process	biological_process	1	1/444	GH_A03G1966	poxN1	0	0	none
GO:0000003	reproduction	biological_process	3	3/444	GH_A03G2326;GH_D01G1965;GH_A01G1848	EXLA1;EXLA1;EXLA1	3	3/199	GH_A03G2326;GH_D01G1965;GH_A01G1848	EXLA1;EXLA1;EXLA1
GO:0009987	cellular process	biological_process	65	65/444	GH_A02G0699;GH_D13G0427;GH_D01G1249;GH_A11G3422;GH_A05G0056;GH_A03G1731;GH_D02G1929;GH_D05G0061;GH_A05G3643;GH_D02G1890;GH_A08G2310;GH_A13G2290;GH_A12G0487;GH_A05G3249;GH_A08G2262;GH_D02G0712;GH_D02G0713;GH_D02G0571;GH_D10G0827;GH_D02G1023;GH_A01G0264;GH_D03G0996;GH_D03G0528;GH_D05G0377;GH_A06G0558;GH_A01G1182;GH_D10G1120;GH_D06G1268;GH_A03G1627;GH_D10G0362;GH_A08G0273;GH_D05G2505;GH_D05G3276;GH_…	EXT3;MTK;ZAT10;TUBA3;XTH22;GDPD1;GRXC9;XTH22;GAE1;GDPD1;SCRM2;MGD2;;XTH22;UBL5;EXT3;EXT3;COBL7;SPX1;XTH22;PGR5;At4g31240;XTH22;MPE3;CHIT1B;ZAT10;Acx;PER12;TPS9;STY17;XTH22;LAC9;XTH22;Acx;RNS1;PPAN;MYB6;XTH23;poxN1;AUX22D;PLPZETA2;HMG2;SPX2;CBSX5;POX2;GAE1;TPS9;PIN9;AUX22B;PRMT11;ARPC5A;SPX1;;LAC14;SPX1;WRKY40;hpxO;MYB6;XTH22;ROPGAP1;RNS1;;XTH22;MGD2;TDC	29	29/199	GH_A08G1479;GH_A03G1770;GH_A05G0056;GH_D05G0061;GH_A08G1232;GH_A12G0612;GH_D02G2639;GH_D02G1023;GH_D03G0528;GH_A02G1658;GH_D08G0287;GH_D08G0284;GH_A08G0273;GH_A06G1734;GH_D02G0124;GH_D05G3276;GH_A11G2584;GH_D12G2024;GH_D11G1788;GH_D02G1793;GH_D08G1135;GH_D04G0893;GH_A06G1106;GH_D05G0342;GH_D09G2553;GH_A08G0268;GH_A08G0267;GH_D06G0426;GH_A09G2631	;GRXC9;XTH22;XTH22;SLAH3;PME53;XTH23;XTH22;XTH22;XTH23;XTH22;Os07g0190000;XTH22;APR3;PPAN;XTH22;TUBA3;AFP3;POX2;TPS9;SLAH3;GAE1;WRKY40;OPR3;At1g48100;XTH22;XTH23;Os07g0604000;At1g48100
GO:0015976	carbon utilization	biological_process	2	2/444	GH_A05G2200;GH_A05G3254	BCA5;	1	1/199	GH_A05G2200	BCA5
GO:0051179	localization	biological_process	19	19/444	GH_A05G0989;GH_D08G2281;GH_D02G0488;GH_D02G1250;GH_A11G0668;GH_A03G1127;GH_A03G0660;GH_D09G2009;GH_A02G0227;GH_A02G0475;GH_D12G2777;GH_A08G1243;GH_D12G2775;GH_D02G0246;GH_A05G4368;GH_D10G1530;GH_A08G2273;GH_A12G2747;GH_A10G1372	UTR5B;HIPP03;At5g18840;DDB_G0289029;MPC1;DDB_G0289029;SWEET10;HIPP39;PHT1-5;At5g18840;HIPP12;ALMT10;HIPP12;PHT1-5;HIPP09;PIN9;HIPP03;HIPP12;PHT1-5	5	5/199	GH_A05G1915;GH_D02G0488;GH_D05G1696;GH_D06G0688;GH_A02G0475	HIPP02;At5g18840;STC;STP14;At5g18840
GO:0032502	developmental process	biological_process	4	4/444	GH_A06G1106;GH_D05G2774;GH_A05G2758;GH_A06G2064	WRKY40;MYB6;MYB6;	1	1/199	GH_A06G1106	WRKY40
GO:0071840	cellular component organization or biogenesis	biological_process	21	21/444	GH_A02G0699;GH_D11G0197;GH_D02G1023;GH_D02G0124;GH_D05G2774;GH_A05G0056;GH_D05G3276;GH_D05G0061;GH_A08G0184;GH_A05G2758;GH_D02G0713;GH_D05G0377;GH_A02G1658;GH_A13G2290;GH_D03G0528;GH_A08G0268;GH_A05G3249;GH_A08G0273;GH_D02G0712;GH_D08G0287;GH_D02G0571	EXT3;ARPC5A;XTH22;PPAN;MYB6;XTH22;XTH22;XTH22;At2g37990;MYB6;EXT3;MPE3;XTH23;MGD2;XTH22;XTH22;XTH22;XTH22;EXT3;XTH22;COBL7	16	16/199	GH_A08G1479;GH_D02G1023;GH_D02G0124;GH_A05G0056;GH_D05G3276;GH_D05G0061;GH_D03G0528;GH_A02G1658;GH_D09G2553;GH_A08G0268;GH_A08G0267;GH_D02G2639;GH_A12G0612;GH_A09G2631;GH_D08G0287;GH_A08G0273	;XTH22;PPAN;XTH22;XTH22;XTH22;XTH22;XTH23;At1g48100;XTH22;XTH23;XTH23;PME53;At1g48100;XTH22;XTH22
GO:0008152	metabolic process	biological_process	53	53/444	GH_D13G0427;GH_D01G1249;GH_A05G0056;GH_A03G1731;GH_A10G0856;GH_D05G0061;GH_D02G1890;GH_D08G2072;GH_A13G2290;GH_A07G2619;GH_A05G3249;GH_A08G2262;GH_A01G0264;GH_D13G0603;GH_A08G0273;GH_D02G1023;GH_A11G0274;GH_D03G0528;GH_D05G0377;GH_A06G0558;GH_A01G1182;GH_D11G0284;GH_D10G1120;GH_D09G2495;GH_D08G0287;GH_A06G0006;GH_D05G2505;GH_D05G3276;GH_A12G1843;GH_D06G1268;GH_A02G1658;GH_A03G1966;GH_A03G1627;GH_…	MTK;ZAT10;XTH22;GDPD1;Acx;XTH22;GDPD1;UGE1;MGD2;GDPD2;XTH22;UBL5;PGR5;ABCB13;XTH22;XTH22;BAM3;XTH22;MPE3;CHIT1B;ZAT10;BAM3;Acx;BXL1;XTH22;AMY2;LAC9;XTH22;RNS1;PER12;XTH23;poxN1;TPS9;PLPZETA2;HMG2;POX2;;GAE1;TPS9;Wdr11;PRMT11;;GAE1;;LAC14;hpxO;BAM3;RNS1;RFS2;XTH22;MGD2;TDC;SCRM2	33	33/199	GH_A08G1479;GH_A05G0056;GH_D05G0061;GH_A12G0612;GH_D02G2639;GH_A12G2512;GH_D02G1023;GH_D08G2072;GH_D03G0528;GH_A11G0274;GH_A02G1658;GH_D11G0284;GH_D09G2495;GH_D08G0287;GH_D08G0284;GH_A08G0273;GH_A06G1734;GH_A10G1866;GH_D12G2532;GH_D05G3276;GH_D10G1961;GH_D11G1788;GH_D02G1793;GH_A09G2563;GH_D04G0893;GH_A12G2327;GH_D05G0342;GH_D09G2553;GH_D12G2058;GH_A08G0268;GH_A08G0267;GH_D06G0426;GH_A09G2631	;XTH22;XTH22;PME53;XTH23;ACS1;XTH22;UGE1;XTH22;BAM3;XTH23;BAM3;BXL1;XTH22;Os07g0190000;XTH22;APR3;BXL1;ACS1;XTH22;BXL1;POX2;TPS9;BXL1;GAE1;BAM3;OPR3;At1g48100;RFS2;XTH22;XTH23;Os07g0604000;At1g48100
GO:0008283	cell population proliferation	biological_process	2	2/444	GH_D05G2152;GH_A05G2122	;PSK3	0	0	none
GO:0040007	growth	biological_process	2	2/444	GH_A05G2758;GH_D05G2774	MYB6;MYB6	0	0	none
GO:0044425	membrane part	cellular_component	109	109/444	GH_A05G0989;GH_A05G0097;GH_A03G1900;GH_A06G0378;GH_D11G1791;GH_D02G0246;GH_D10G0827;GH_D01G0859;GH_A12G0673;GH_A03G0456;GH_D05G0377;GH_D11G1815;GH_D03G1916;GH_A06G2064;GH_D05G2560;GH_D04G0893;GH_D02G2448;GH_A11G2409;GH_A05G4153;GH_A09G2418;GH_A02G0475;GH_D10G2291;GH_A04G1706;GH_D11G3377;GH_A06G0198;GH_A05G2252;GH_D05G1705;GH_D11G1179;GH_A08G1746;GH_A05G1675;GH_D07G1648;GH_A11G0287;GH_A07G1318;GH_…	UTR5B;GSO1;TMEM53;QUA2;TBL19;PHT1-5;SPX1;CYP71D10;RTC2;NHL13;MPE3;;At3g50808;;;GAE1;ATJ11;ATL78;;ACA13;At5g18840;CYP71A1;;SRC2;SBT1.9;EXO;PCR8;SUD1;CYP707A1;PCR8;NPF5.2;At3g50808;CYP75A3;COBL7;GAE1;STY8;PIN9;TMEM136;SWEET10;At1g28570;ACA12;NHL13;HIPP03;CYP89A2;WAK2;WAK2;;CYP75A3;GLR1.3;HIPP03;PHT1-5;CHX15;OCT3;PHT1-5;XTH22;LECRK42;GSO2;petM;At3g55350;At1g01500;Cep44;At5g24080;RMA1H1;Cdkl5;SLC25A4…	41	41/199	GH_A04G1706;GH_A03G0456;GH_A05G2252;GH_D05G1705;GH_D09G2358;GH_D11G1179;GH_A03G1732;GH_D07G2124;GH_A06G0378;GH_A05G1675;GH_A03G1944;GH_A08G1232;GH_D13G0150;GH_D08G1767;GH_D06G0688;GH_scaffold25896_objG0001;GH_D09G0266;GH_A08G1746;GH_D04G1551;GH_A05G2130;GH_D07G1995;GH_D02G0488;GH_D03G1521;GH_D02G0124;GH_A11G1150;GH_D07G1595;GH_D02G0849;GH_A11G3022;GH_A13G0128;GH_D08G1279;GH_D05G1696;GH_D08G1135;G…	;NHL13;EXO;PCR8;ACA12;SUD1;NAC083;FLA2;QUA2;PCR8;EXL5;SLAH3;At3g55350;CYP707A1;STP14;RLP12;AATP1;CYP707A1;NAC083;CSLC12;FER;At5g18840;NHL13;PPAN;SUD1;GAE3;EXO;PP2B15;NPF7.3;At1g01500;STC;SLAH3;GAE1;OCT3;OCT3;;NHL13;FER;At5g18840;XTH22;CSLC12
GO:0005623	cell	cellular_component	3	3/444	GH_D02G1929;GH_A05G1628;GH_D03G0996	GRXC9;CBSX5;At4g31240	4	4/199	GH_A06G1734;GH_A08G1232;GH_D08G1135;GH_A03G1770	APR3;SLAH3;SLAH3;GRXC9
GO:0044422	organelle part	cellular_component	17	17/444	GH_A07G0097;GH_D11G0197;GH_D04G0893;GH_A05G4153;GH_D01G1249;GH_A11G3422;GH_D07G0103;GH_A05G3643;GH_D04G1676;GH_A08G0184;GH_A12G0487;GH_A01G1182;GH_D06G0128;GH_D05G0863;GH_D05G0466;GH_A13G2290;GH_A11G0668	;ARPC5A;GAE1;;ZAT10;TUBA3;Asxl2;GAE1;HMG2;At2g37990;;ZAT10;petM;;TIM17-2;MGD2;MPC1	3	3/199	GH_D04G0893;GH_D07G2124;GH_A11G2584	GAE1;FLA2;TUBA3
GO:0032991	protein-containing complex	cellular_component	12	12/444	GH_D07G1102;GH_D11G0197;GH_A05G4153;GH_D01G1249;GH_A08G0107;GH_D04G1846;GH_D08G0111;GH_A12G0487;GH_A01G1182;GH_D06G0128;GH_D05G0863;GH_A13G2290	PRMT11;ARPC5A;;ZAT10;CAF1-11;hpxO;CAF1-11;;ZAT10;petM;;MGD2	2	2/199	GH_A08G0107;GH_D08G0111	CAF1-11;CAF1-11
GO:0044464	cell part	cellular_component	121	121/444	GH_D07G1624;GH_D09G1902;GH_D11G2108;GH_A13G2290;GH_D05G0863;GH_D12G2465;GH_A06G0905;GH_A09G2620;GH_D12G0375;GH_D05G0466;GH_D10G1120;GH_D10G1125;GH_D08G0287;GH_A05G4243;GH_D05G2560;GH_D05G2774;GH_D08G1435;GH_A11G0486;GH_D07G0374;GH_A03G0725;GH_D11G0093;GH_D11G0092;GH_A08G0687;GH_D12G1890;GH_A05G4153;GH_D07G0504;GH_A13G0537;GH_D05G3018;GH_D12G2365;GH_D12G2366;GH_A05G0056;GH_A11G1067;GH_D03G1860;GH_…	MYB15;ERF025;MYB44;MGD2;;DREB1B;WER;WRKY23;NAC035;TIM17-2;Acx;TINY;XTH22;WRKY70;;MYB6;RAP2-3;;WRKY18;ERF105;ERF026;DREB1D;AUX22B;RAV1;;ERF106;HHO3;GATA8;ERF5;ERF5;XTH22;NAC096;ERF5;GATA8;NAC029;XTH22;ERF1A;GAE1;ERF5;HHO2;ZAT10;WRKY70;SWEET10;WRKY40;XTH23;WRKY22;NAC090;ERF109;;CHX15;WRKY40;At2g37990;RNS1;;XTH22;MYBS3;Acx;BHLH137;petM;NAC081;XTH22;NAC090;DREB1F;RAV1;XTH22;CAMBP25;ERF106;ERF2;ERF5;E…	68	68/199	GH_A08G1479;GH_D08G2335;GH_A05G1425;GH_D08G0111;GH_A09G0650;GH_D07G2124;GH_A06G0905;GH_A09G2129;GH_A05G3010;GH_D13G2387;GH_D12G2917;GH_D09G2064;GH_D11G0442;GH_D12G2465;GH_D02G0124;GH_A05G4026;GH_D02G1023;GH_D09G1096;GH_D05G0600;GH_A08G0107;GH_A03G1130;GH_D11G0425;GH_D03G0528;GH_A11G0423;GH_A11G0422;GH_A12G2350;GH_D08G1435;GH_D04G0347;GH_A05G0056;GH_D04G1551;GH_D13G0392;GH_D11G0441;GH_D10G1125;GH_…	;OSH6;RAP2-12;CAF1-11;COL16;FLA2;WER;ERF1A;GATA8;COL5;WOX1;ERF1A;ERF106;DREB1B;PPAN;NAC081;XTH22;NAC090;WRKY40;CAF1-11;RAV1;BHLH137;XTH22;ERF106;ERF2;ERF5;RAP2-3;NAC081;XTH22;NAC083;ERF109;ERF2;TINY;XTH22;MYB44;XTH22;MYB44;;WRKY40;XTH23;ERF4;XTH22;XTH22;TUBA3;NPF7.3;XTH23;COL14;MYB44;ERF109;ERF105;ERF003;XTH23;DREB1D;RAV1;GAE1;ERF012;RAV1;WRKY40;BHLH137;RAV1;OPR3;ERF106;DREB1D;XTH22;NAC090;GATA8;…
GO:0016020	membrane	cellular_component	8	8/444	GH_A12G1843;GH_A11G0668;GH_A03G0660;GH_D05G0466;GH_D04G1676;GH_D12G1839;GH_D06G0128;GH_A10G2168	RNS1;MPC1;SWEET10;TIM17-2;HMG2;RNS1;petM;CAT7	2	2/199	GH_A13G0128;GH_D07G2124	NPF7.3;FLA2
GO:0043226	organelle	cellular_component	90	90/444	GH_D07G1624;GH_D09G1902;GH_D11G2108;GH_D05G0863;GH_D12G2465;GH_A06G0905;GH_A09G2620;GH_D12G0375;GH_D10G1120;GH_D10G1125;GH_A05G4243;GH_D05G2560;GH_D05G2774;GH_D08G1435;GH_A03G0725;GH_D11G0093;GH_D11G0092;GH_A08G0687;GH_D12G1890;GH_D07G0504;GH_A13G0537;GH_D05G3018;GH_D12G2365;GH_D12G2366;GH_A11G1067;GH_D03G1860;GH_A05G3010;GH_A03G1198;GH_D09G2064;GH_A05G3643;GH_A03G0106;GH_D12G1886;GH_D04G0133;GH_…	MYB15;ERF025;MYB44;;DREB1B;WER;WRKY23;NAC035;Acx;TINY;WRKY70;;MYB6;RAP2-3;ERF105;ERF026;DREB1D;AUX22B;RAV1;ERF106;HHO3;GATA8;ERF5;ERF5;NAC096;ERF5;GATA8;NAC029;ERF1A;GAE1;ERF5;HHO2;WRKY70;WRKY40;WRKY22;NAC090;ERF109;WRKY40;At2g37990;ERF1A;MYBS3;Acx;BHLH137;ODO1;NAC081;NAC090;DREB1F;RAV1;CAMBP25;ERF106;ERF2;ERF5;ERF5;NAC081;HHO3;SVP;NAC029;PPAN;XTH23;MYB44;NAC090;GAE1;WRKY75;CPC;RAV1;HSFA8;MYB44;C…	53	53/199	GH_A08G1479;GH_A05G1425;GH_A09G0650;GH_A06G0905;GH_A09G2129;GH_A05G3010;GH_D13G2387;GH_D12G2917;GH_D09G2064;GH_D11G0442;GH_D12G2465;GH_D02G0124;GH_A05G4026;GH_D09G1096;GH_D05G0600;GH_A03G1130;GH_D11G0425;GH_A11G0423;GH_A11G0422;GH_A12G2350;GH_D08G1435;GH_D04G0347;GH_A03G1732;GH_D04G1551;GH_D13G0392;GH_D11G0441;GH_D10G1125;GH_A03G2101;GH_A05G0603;GH_A02G1658;GH_D01G0569;GH_A05G2002;GH_A05G3511;GH_…	;RAP2-12;COL16;WER;ERF1A;GATA8;COL5;WOX1;ERF1A;ERF106;DREB1B;PPAN;NAC081;NAC090;WRKY40;RAV1;BHLH137;ERF106;ERF2;ERF5;RAP2-3;NAC081;NAC083;NAC083;ERF109;ERF2;TINY;MYB44;WRKY40;XTH23;ERF4;MYB44;COL14;MYB44;ERF109;ERF105;ERF003;XTH23;DREB1D;RAV1;GAE1;ERF012;RAV1;WRKY40;BHLH137;RAV1;OPR3;ERF106;DREB1D;OSH6;NAC090;GATA8;DREB1D
GO:0099080	supramolecular complex	cellular_component	1	1/444	GH_A11G3422	TUBA3	1	1/199	GH_A11G2584	TUBA3
GO:0005576	extracellular region	cellular_component	25	25/444	GH_A05G2122;GH_A05G0056;GH_A01G1772;GH_D05G0061;GH_D05G3989;GH_A05G3249;GH_D02G1023;GH_D03G0448;GH_D03G0528;GH_A02G1658;GH_D01G1965;GH_D05G2152;GH_A08G0273;GH_D05G2505;GH_A03G2326;GH_A12G1843;GH_D06G1268;GH_A03G1966;GH_D05G3276;GH_A05G2497;GH_A01G1848;GH_A08G2310;GH_D08G0287;GH_D12G1839;GH_A08G0268	PSK3;XTH22;DIR15;XTH22;DIR4;XTH22;XTH22;;XTH22;XTH23;EXLA1;;XTH22;LAC9;EXLA1;RNS1;PER12;poxN1;XTH22;LAC14;EXLA1;SCRM2;XTH22;RNS1;XTH22	17	17/199	GH_A08G0273;GH_D05G3276;GH_D02G1023;GH_D03G0448;GH_A03G2326;GH_D05G0061;GH_D03G0528;GH_A02G1658;GH_D09G2553;GH_D01G1965;GH_A05G0056;GH_A08G0267;GH_D02G2639;GH_A01G1848;GH_A09G2631;GH_D08G0287;GH_A08G0268	XTH22;XTH22;XTH22;;EXLA1;XTH22;XTH22;XTH23;At1g48100;EXLA1;XTH22;XTH23;XTH23;EXLA1;At1g48100;XTH22;XTH22
GO:0044421	extracellular region part	cellular_component	3	3/444	GH_D05G2711;GH_A05G2694;GH_A03G1966	;;poxN1	0	0	none
GO:0005215	transporter activity	molecular_function	17	17/444	GH_D02G0488;GH_A10G1372;GH_D04G0330;GH_D13G0603;GH_D13G1442;GH_A13G1495;GH_A02G0475;GH_A02G0227;GH_A09G2418;GH_D09G2358;GH_A10G2168;GH_D07G1648;GH_A07G2226;GH_D13G0150;GH_A03G0660;GH_D02G0246;GH_D06G2243	At5g18840;PHT1-5;CHX15;ABCB13;OCT3;OCT3;At5g18840;PHT1-5;ACA13;ACA12;CAT7;NPF5.2;GLR1.3;At3g55350;SWEET10;PHT1-5;SLC25A44	11	11/199	GH_D02G0488;GH_D06G0688;GH_D09G2358;GH_D13G1442;GH_A13G1495;GH_A13G0128;GH_A08G1232;GH_D13G0150;GH_D05G1696;GH_D08G1135;GH_A02G0475	At5g18840;STP14;ACA12;OCT3;OCT3;NPF7.3;SLAH3;At3g55350;STC;SLAH3;At5g18840
GO:0005488	binding	molecular_function	215	215/444	GH_D07G1624;GH_D12G0254;GH_A05G2122;GH_D09G1902;GH_D11G2108;GH_A05G4368;GH_D05G0863;GH_A10G1556;GH_D12G2465;GH_A12G0340;GH_A06G1795;GH_A05G1360;GH_D03G0448;GH_D07G0851;GH_D09G2009;GH_A06G0905;GH_A09G2620;GH_D12G0372;GH_D12G0375;GH_D10G1120;GH_A02G1658;GH_D10G1125;GH_D05G2152;GH_D04G1634;GH_A05G4243;GH_D05G2560;GH_A05G1359;GH_A07G1006;GH_D08G1435;GH_D12G2777;GH_D12G2775;GH_A04G1287;GH_A03G0725;GH_…	MYB15;MEE14;PSK3;ERF025;MYB44;HIPP09;;BHLH153;DREB1B;Bp10;GLO1;At1g17710;;CML23;HIPP39;WER;WRKY23;Bp10;NAC035;Acx;XTH23;TINY;;MIP1A;WRKY70;;At1g17710;;RAP2-3;HIPP12;HIPP12;MIP1A;ERF105;SAP4;DREB1D;At2g40140;RAV1;SAP4;RIPK;SCRM2;ERF106;AATP1;HHO3;;CYP71A1;RFL1;RGA3;ERF5;ERF5;SUD1;CAF1-11;;NAC096;ERF5;PCR8;GATA8;PBP1;NAC029;ACBP3;CPC;CYP75A3;PER12;CBP60C;GAE1;ERF5;HHO2;STY8;BCA5;M5005_Spy1772;ZAT10…	91	91/199	GH_A05G1915;GH_D12G2465;GH_D03G0448;GH_A06G0905;GH_D12G0372;GH_A03G1732;GH_D04G1551;GH_D10G1125;GH_A03G0725;GH_A01G2242;GH_D11G0092;GH_D13G0161;GH_D12G1890;GH_A07G1999;GH_D07G0504;GH_D09G0266;GH_D05G3018;GH_D09G0479;GH_D05G1705;GH_D11G1179;GH_A08G0107;GH_A05G2383;GH_A05G1675;GH_A05G3010;GH_D12G2917;GH_D09G2064;GH_A12G0991;GH_A11G1150;GH_D08G0111;GH_D01G2327;GH_D07G1995;GH_A05G0603;GH_A02G1658;GH_…	HIPP02;DREB1B;;WER;Bp10;NAC083;NAC083;TINY;ERF105;SAP4;DREB1D;At2g40140;RAV1;FER;ERF106;AATP1;GATA8;DREB1D;PCR8;SUD1;CAF1-11;CML44;PCR8;GATA8;WOX1;ERF1A;CAD;SUD1;CAF1-11;SAP4;FER;WRKY40;XTH23;ERF4;MYB44;CML23;ERF109;ZAT10;WRKY40;NAC090;PIX13;;CML23;COL16;BHLH137;ACS1;NAC081;NAC090;RAV1;ERF106;ERF2;ERF5;RAP2-3;NAC081;CYP707A1;ERF109;ACS1;GAE3;;MYB44;;At4g33920;GAE1;RAV1;ACA12;;MYB44;RAP2-12;At2g40…
GO:0003824	catalytic activity	molecular_function	141	141/444	GH_D13G1747;GH_A03G1900;GH_D08G2072;GH_D06G0003;GH_A13G2290;GH_A12G0340;GH_A06G1795;GH_A05G1360;GH_D03G0448;GH_D05G0377;GH_D12G0372;GH_A03G1386;GH_D10G1120;GH_D06G2075;GH_D08G0287;GH_D05G2560;GH_A10G0856;GH_A05G1359;GH_D05G3276;GH_D11G1788;GH_A06G0378;GH_A05G4153;GH_D13G2178;GH_A12G1842;GH_A08G2310;GH_A10G2032;GH_D10G0362;GH_A13G0727;GH_D10G2291;GH_A06G0198;GH_D11G1179;GH_A05G0056;GH_D05G0389;GH_…	;TMEM53;UGE1;BRG3;MGD2;Bp10;GLO1;At1g17710;;MPE3;Bp10;NUDT18;Acx;CXE6;XTH22;;Acx;At1g17710;XTH22;POX2;QUA2;;RIPK;RNS3;SCRM2;;STY17;;CYP71A1;SBT1.9;SUD1;XTH22;;XTH22;CYP75A3;MPC1;HSR201;GAE1;PUB33;STY8;BCA5;BAM3;M5005_Spy1772;abcG9;CYP707A1;BXL1;TPS9;At1g28570;LAC9;SIB1;CYP89A2;WAK2;WAK2;CYP75A3;;RMA1H1;CYP71D10;LAC14;SQD2;CBP60B;RNS1;RNS3;RFS2;XTH22;MGD2;TDC;UGT73C1;MTK;PBL23;At1g17710;LECRK42;rl…	71	71/199	GH_A05G1915;GH_A08G1479;GH_A03G1770;GH_D11G1179;GH_A05G0056;GH_D05G1436;GH_D02G0918;GH_D05G0690;GH_A06G0378;GH_A03G1944;GH_A11G2733;GH_D02G1023;GH_A12G0612;GH_D02G2646;GH_A12G2512;GH_D08G1767;GH_D09G1451;GH_D06G0688;GH_A12G0991;GH_D03G0448;GH_D08G2072;GH_D03G0528;GH_D02G2639;GH_A11G1150;GH_A11G0274;GH_D12G0372;GH_D08G0111;GH_A08G0107;GH_D11G0284;GH_A04G1346;GH_A05G2130;GH_D09G2495;GH_D08G0287;GH_…	HIPP02;;GRXC9;SUD1;XTH22;GLIP1;At3g16150;UGT71K2;QUA2;EXL5;At5g33370;XTH22;PME53;NUDT18;ACS1;CYP707A1;PUB23;STP14;CAD;;UGE1;XTH22;XTH23;SUD1;BAM3;Bp10;CAF1-11;CAF1-11;BAM3;EXL5;CSLC12;BXL1;XTH22;Os07g0190000;XTH22;APR3;;BXL1;PUB43;ACS1;BCA5;XTH23;XTH22;XTH22;GAE3;TUBA3;rnhA;BXL1;;POX2;SAMT;TPS9;At4g33920;CSLC12;OPR3;BXL1;GAE1;rpoC2;BAM3;FER;;At1g48100;FER;RFS2;XTH22;XTH23;At4g33920;Os07g0604000;A…
GO:0005198	structural molecule activity	molecular_function	5	5/444	GH_A11G3422;GH_D07G1102;GH_D02G0712;GH_D02G0713;GH_A02G0699	TUBA3;PRMT11;EXT3;EXT3;EXT3	1	1/199	GH_A11G2584	TUBA3
GO:0098772	molecular function regulator	molecular_function	5	5/444	GH_D05G0377;GH_D05G2275;GH_D05G2152;GH_A05G2251;GH_A05G2122	MPE3;EXL2;;EXL2;PSK3	2	2/199	GH_D05G2275;GH_A05G2251	EXL2;EXL2
GO:0016209	antioxidant activity	molecular_function	3	3/444	GH_A03G1966;GH_D06G1268;GH_A08G2310	poxN1;PER12;SCRM2	0	0	none
GO:0045182	translation regulator activity	molecular_function	1	1/444	GH_D13G1247	CBP60C	1	1/199	GH_A08G1479
GO:0060089	molecular transducer activity	molecular_function	1	1/444	GH_A07G2226	GLR1.3	0	0	none
GO:0140110	transcription regulator activity	molecular_function	46	46/444	GH_A05G1425;GH_D12G2365;GH_D12G2366;GH_A11G1141;GH_D09G1902;GH_A11G0087;GH_A11G0086;GH_D03G1860;GH_A09G2620;GH_D12G0162;GH_D09G2064;GH_D11G0442;GH_D12G2465;GH_D11G0441;GH_A09G2129;GH_A03G0106;GH_A12G2453;GH_D05G2806;GH_A03G1130;GH_D11G0425;GH_A11G0423;GH_A11G0422;GH_A12G2350;GH_A12G2351;GH_D07G0374;GH_A12G2349;GH_D04G0133;GH_D10G1125;GH_A05G4243;GH_A05G0603;GH_A02G1658;GH_D08G1435;GH_D07G0614;GH_…	RAP2-12;ERF5;ERF5;WRKY22;ERF025;ERF026;DREB1D;ERF5;WRKY23;SVP;ERF1A;ERF106;DREB1B;ERF2;ERF1A;ERF5;DREB1F;WRKY70;RAV1;BHLH137;ERF106;ERF2;ERF5;ERF5;WRKY18;ERF1A;WRKY70;TINY;WRKY70;WRKY40;XTH23;RAP2-3;BT1;WRKY22;ERF109;ERF105;ERF026;DREB1D;RAV1;RAV1;WRKY40;WRKY75;RAV1;HSFA8;ERF106;WRKY40	32	32/199	GH_A05G1425;GH_A11G0086;GH_D09G2064;GH_D11G0442;GH_D12G2465;GH_D11G0441;GH_A09G2129;GH_D05G0600;GH_A03G1130;GH_D11G0425;GH_A11G0423;GH_A11G0422;GH_A12G2350;GH_A02G1658;GH_D13G0392;GH_A05G2337;GH_D10G1125;GH_D08G1435;GH_A05G0603;GH_D01G0569;GH_D02G2303;GH_A03G0725;GH_D05G0585;GH_D02G2639;GH_D11G0092;GH_D12G1890;GH_D02G1253;GH_A06G1106;GH_A11G0407;GH_A12G1890;GH_D07G0504;GH_D09G0479	RAP2-12;DREB1D;ERF1A;ERF106;DREB1B;ERF2;ERF1A;WRKY40;RAV1;BHLH137;ERF106;ERF2;ERF5;XTH23;ERF109;ERF012;TINY;RAP2-3;WRKY40;ERF4;ERF109;ERF105;ERF003;XTH23;DREB1D;RAV1;RAV1;WRKY40;BHLH137;RAV1;ERF106;DREB1D
b:The histogram of KEGG in CK100 vs FM100 comparison
First Category	Second Category	pathway ID	Description	New_CK100vsFM100_1801 numbers	New_CK100vsFM100_1801_Gene_ids	New_CK100vsFM100_1801_Gene_names	New_CK100vsFM100_1801_up numbers	New_CK100vsFM100_1801_up_Gene_ids	New_CK100vsFM100_1801_up_Gene_names	New_CK100vsFM100_1801_down numbers	New_CK100vsFM100_1801_down_Gene_ids	New_CK100vsFM100_1801_down_Gene_names
Metabolism	Amino acid metabolism	map00310	Lysine degradation	1	GH_D07G2428	ALDH2B4;	1	GH_D07G2428	ALDH2B4	0
Metabolism	Amino acid metabolism	map00260	Glycine, serine and threonine metabolism	5	GH_A06G1711,GH_D09G2254,GH_A12G1738GH_A02G1718,GH_D06G1765	TSB;At3g08860;asd;SHM1;GDCST	3	GH_A06G1711,GH_D09G2254,GH_A12G1738	TSB;At3g08860;asd	2	GH_A02G1718,GH_D06G1765	SHM1;GDCST
Metabolism	Amino acid metabolism	map00250	Alanine, aspartate and glutamate metabolism	8	GH_D12G1719,GH_D09G1022,GH_A09G1068,GH_A07G1149,GH_D09G2254,GH_D02G0918GH_A10G1610,GH_A06G0211	GAD4;ASN1;ASN1;ASN1;At3g08860;At3g16150;ASP1;At3g16150	6	GH_D12G1719,GH_D09G1022,GH_A09G1068,GH_A07G1149,GH_D09G2254,GH_D02G0918	GAD4;ASN1;ASN1;ASN1;At3g08860;At3g16150	2	GH_A10G1610,GH_A06G0211	ASP1;At3g16150
Metabolism	Lipid metabolism	map00061	Fatty acid biosynthesis	2	GH_A13G2427,GH_D13G2418	;MOD1;MOD1	0			2	GH_A13G2427,GH_D13G2418	MOD1;MOD1
Metabolism	Lipid metabolism	map00062	Fatty acid elongation	2	GH_D09G2362GH_A08G1481	KCS2;KCS1	1	GH_D09G2362	KCS2	1	GH_A08G1481	KCS1
Metabolism	Metabolism of other amino acids	map00410	beta-Alanine metabolism	5	GH_D07G2428,GH_D10G1120,GH_A10G0856,GH_A11G2090,GH_D12G1719	ALDH2B4;Acx;Acx;ACX2;GAD4;	5	GH_D07G2428,GH_D10G1120,GH_A10G0856,GH_A11G2090,GH_D12G1719	ALDH2B4;Acx;Acx;ACX2;GAD4	0
Metabolism	Carbohydrate metabolism	map00650	Butanoate metabolism	1	GH_D12G1719	GAD4;	1	GH_D12G1719	GAD4	0
Metabolism	Energy metabolism	map00710	Carbon fixation in photosynthetic organisms	3	GH_A10G1610,GH_A10G2530,GH_D07G1935	;ASP1;;RBCS	0			3	GH_A10G1610,GH_A10G2530,GH_D07G1935	ASP1;;RBCS
Metabolism	Biosynthesis of other secondary metabolites	map00941	Flavonoid biosynthesis	5	GH_D05G1835GH_D10G1295,GH_A05G1681,GH_D12G0616,GH_D08G2039	BAHD1;HST;ANR;AN3;ANT17	1	GH_D05G1835	BAHD1	4	GH_D10G1295,GH_A05G1681,GH_D12G0616,GH_D08G2039	HST;ANR;AN3;ANT17
Metabolism	Biosynthesis of other secondary metabolites	map00940	Phenylpropanoid biosynthesis	15	GH_D05G1835,GH_A13G1676,GH_D06G1737,GH_A09G1195,GH_D07G2415,GH_D03G0061,GH_A10G1987GH_D10G1295,GH_A01G2316,GH_D01G2395,GH_A05G0228,GH_A10G1920,GH_D03G0525,GH_A13G1169,GH_D01G2188	BAHD1;BGLU41;BGLU46;BACOVA_02659;PER63;PER64;GSVIVT00023967001;HST;PAL;PAL;ALDH2C4;;;BACOVA_02659;BACOVA_02659	7	GH_D05G1835,GH_A13G1676,GH_D06G1737,GH_A09G1195,GH_D07G2415,GH_D03G0061,GH_A10G1987	BAHD1;BGLU41;BGLU46;BACOVA_02659;PER63;PER64;GSVIVT00023967001	8	GH_D10G1295,GH_A01G2316,GH_D01G2395,GH_A05G0228,GH_A10G1920,GH_D03G0525,GH_A13G1169,GH_D01G2188	HST;PAL;PAL;ALDH2C4;;;BACOVA_02659;BACOVA_02659
Metabolism	Biosynthesis of other secondary metabolites	map00945	Stilbenoid, diarylheptanoid and gingerol biosynthesis	2	GH_D05G1835GH_D10G1295	BAHD1;HST	1	GH_D05G1835	BAHD1	1	GH_D10G1295	HST
Metabolism	Biosynthesis of other secondary metabolites	map00944	Flavone and flavonol biosynthesis	1	GH_D06G2326	;FG3	0			1	GH_D06G2326	FG3
Metabolism	Amino acid metabolism	map00300	Lysine biosynthesis	1	GH_A12G1738	asd;	1	GH_A12G1738	asd	0
Metabolism	Metabolism of cofactors and vitamins	map00780	Biotin metabolism	2	GH_A13G2427,GH_D13G2418	;MOD1;MOD1	0			2	GH_A13G2427,GH_D13G2418	MOD1;MOD1
Metabolism	Lipid metabolism	map00073	Cutin, suberine and wax biosynthesis	2	GH_D04G0747,GH_D05G1382	;CER1;HTH	0			2	GH_D04G0747,GH_D05G1382	CER1;HTH
Metabolism	Lipid metabolism	map00071	Fatty acid degradation	5	GH_D07G2428,GH_D10G1120,GH_A10G0856,GH_A11G2090,GH_D11G2206	ALDH2B4;Acx;Acx;ACX2;AIM1;	5	GH_D07G2428,GH_D10G1120,GH_A10G0856,GH_A11G2090,GH_D11G2206	ALDH2B4;Acx;Acx;ACX2;AIM1	0
Metabolism	Biosynthesis of other secondary metabolites	map00261	Monobactam biosynthesis	1	GH_A12G1738	asd;	1	GH_A12G1738	asd	0
Metabolism	Amino acid metabolism	map00380	Tryptophan metabolism	7	GH_A05G1797,GH_D07G2428,GH_A07G2040,GH_D07G2032,GH_D01G1882,GH_A01G1503GH_A10G0137	CAT1;ALDH2B4;DAO;DAO;ARB_02965;UGT74B1;CYP77A3	6	GH_A05G1797,GH_D07G2428,GH_A07G2040,GH_D07G2032,GH_D01G1882,GH_A01G1503	CAT1;ALDH2B4;DAO;DAO;ARB_02965;UGT74B1	1	GH_A10G0137	CYP77A3
Metabolism	Metabolism of other amino acids	map00460	Cyanoamino acid metabolism	9	GH_D10G2066,GH_A13G1676,GH_D02G0918,GH_D06G1737,GH_A09G1195GH_A06G0211,GH_A02G1718,GH_A13G1169,GH_D01G2188	CYP79A2;BGLU41;At3g16150;BGLU46;BACOVA_02659;At3g16150;SHM1;BACOVA_02659;BACOVA_02659	5	GH_D10G2066,GH_A13G1676,GH_D02G0918,GH_D06G1737,GH_A09G1195	CYP79A2;BGLU41;At3g16150;BGLU46;BACOVA_02659	4	GH_A06G0211,GH_A02G1718,GH_A13G1169,GH_D01G2188	At3g16150;SHM1;BACOVA_02659;BACOVA_02659
Metabolism	Amino acid metabolism	map00270	Cysteine and methionine metabolism	12	GH_A12G1738,GH_D02G1941,GH_A06G1771,GH_D09G2254,GH_A05G2650,GH_A13G1255,GH_D08G1378,GH_A12G2512,GH_D12G2532,GH_D02G1791,GH_A03G1623GH_A10G1610	asd;SUR1;ACO;At3g08860;BCAT2;;ACS1;ACS1;ACS1;;SPDSYN1;ASP1	11	GH_A12G1738,GH_D02G1941,GH_A06G1771,GH_D09G2254,GH_A05G2650,GH_A13G1255,GH_D08G1378,GH_A12G2512,GH_D12G2532,GH_D02G1791,GH_A03G1623	asd;SUR1;ACO;At3g08860;BCAT2;;ACS1;ACS1;ACS1;;SPDSYN1	1	GH_A10G1610	ASP1
Metabolism	Carbohydrate metabolism	map00040	Pentose and glucuronate interconversions	15	GH_D09G1344,GH_D09G0356,GH_A09G0349,GH_A05G1431,GH_D07G0194,GH_A09G2578,GH_D12G1472,GH_D07G0764,GH_A11G0743,GH_A07G0770,GH_D11G0775,GH_D12G1666GH_D12G0632,GH_A12G0612,GH_D12G2156	;GLCAK1;GLCAK1;;;PME21;PME7;UGD5;UGD1;UGD5;UGD1;At1g67750;PME53;PME53;PPME1	12	GH_D09G1344,GH_D09G0356,GH_A09G0349,GH_A05G1431,GH_D07G0194,GH_A09G2578,GH_D12G1472,GH_D07G0764,GH_A11G0743,GH_A07G0770,GH_D11G0775,GH_D12G1666	;GLCAK1;GLCAK1;;;PME21;PME7;UGD5;UGD1;UGD5;UGD1;At1g67750	3	GH_D12G0632,GH_A12G0612,GH_D12G2156	PME53;PME53;PPME1
Metabolism	Metabolism of cofactors and vitamins	map00670	One carbon pool by folate	2	GH_A02G1718,GH_D06G1765	;SHM1;GDCST	0			2	GH_A02G1718,GH_D06G1765	SHM1;GDCST
Metabolism	Metabolism of cofactors and vitamins	map00770	Pantothenate and CoA biosynthesis	1	GH_A05G2650	BCAT2;	1	GH_A05G2650	BCAT2	0
Metabolism	Biosynthesis of other secondary metabolites	map00960	Tropane, piperidine and pyridine alkaloid biosynthesis	2	GH_D02G1941GH_A10G1610	SUR1;ASP1	1	GH_D02G1941	SUR1	1	GH_A10G1610	ASP1
Metabolism	Biosynthesis of other secondary metabolites	map00966	Glucosinolate biosynthesis	3	GH_A05G2650,GH_D10G2066,GH_A01G1503	BCAT2;CYP79A2;UGT74B1;	3	GH_A05G2650,GH_D10G2066,GH_A01G1503	BCAT2;CYP79A2;UGT74B1	0
Metabolism	Lipid metabolism	map00564	Glycerophospholipid metabolism	4	GH_A07G2619,GH_D05G1256,GH_D05G2487GH_A06G0434	GDPD2;LYPLA2;CK1;GPAT3	3	GH_A07G2619,GH_D05G1256,GH_D05G2487	GDPD2;LYPLA2;CK1	1	GH_A06G0434	GPAT3
Metabolism	Lipid metabolism	map00561	Glycerolipid metabolism	2	GH_D07G2428GH_A06G0434	ALDH2B4;GPAT3	1	GH_D07G2428	ALDH2B4	1	GH_A06G0434	GPAT3
Metabolism	Glycan biosynthesis and metabolism	map00563	Glycosylphosphatidylinositol (GPI)-anchor biosynthesis	1	GH_D07G2417	mcd4;	1	GH_D07G2417	mcd4	0
Metabolism	Carbohydrate metabolism	map00562	Inositol phosphate metabolism	1	GH_D06G0727	MIOX4;	1	GH_D06G0727	MIOX4	0
Metabolism	Carbohydrate metabolism	map00051	Fructose and mannose metabolism	1	GH_A03G1010	MAN6;	1	GH_A03G1010	MAN6	0
Metabolism	Carbohydrate metabolism	map00053	Ascorbate and aldarate metabolism	11	GH_D06G0727,GH_D09G0356,GH_A09G0349,GH_D07G2428,GH_D07G0764,GH_A11G0743,GH_A07G0770,GH_D11G0775,GH_D08G2247,GH_A08G2244GH_D05G3942	MIOX4;GLCAK1;GLCAK1;ALDH2B4;UGD5;UGD1;UGD5;UGD1;AAO;AAO;VTC2	10	GH_D06G0727,GH_D09G0356,GH_A09G0349,GH_D07G2428,GH_D07G0764,GH_A11G0743,GH_A07G0770,GH_D11G0775,GH_D08G2247,GH_A08G2244	MIOX4;GLCAK1;GLCAK1;ALDH2B4;UGD5;UGD1;UGD5;UGD1;AAO;AAO	1	GH_D05G3942	VTC2
Metabolism	Carbohydrate metabolism	map00052	Galactose metabolism	6	GH_D04G0512,GH_A08G2059,GH_D08G2072,GH_D13G1472,GH_A13G1527,GH_D08G0999	GALM;UGE1;UGE1;RFS1;RFS1;RFS6;	6	GH_D04G0512,GH_A08G2059,GH_D08G2072,GH_D13G1472,GH_A13G1527,GH_D08G0999	GALM;UGE1;UGE1;RFS1;RFS1;RFS6	0
Metabolism	Amino acid metabolism	map00360	Phenylalanine metabolism	5	GH_D02G1941,GH_D01G1882GH_A10G1610,GH_A01G2316,GH_D01G2395	SUR1;ARB_02965;ASP1;PAL;PAL	2	GH_D02G1941,GH_D01G1882	SUR1;ARB_02965	3	GH_A10G1610,GH_A01G2316,GH_D01G2395	ASP1;PAL;PAL
Metabolism	Amino acid metabolism	map00280	Valine, leucine and isoleucine degradation	4	GH_D09G2254,GH_A05G2650,GH_D12G0235,GH_D07G2428	At3g08860;BCAT2;MCCB;ALDH2B4;	4	GH_D09G2254,GH_A05G2650,GH_D12G0235,GH_D07G2428	At3g08860;BCAT2;MCCB;ALDH2B4	0
Metabolism	Metabolism of cofactors and vitamins	map00760	Nicotinate and nicotinamide metabolism	1	GH_D04G1193	;SRT1	0			1	GH_D04G1193	SRT1
Metabolism	Lipid metabolism	map00600	Sphingolipid metabolism	1	GH_A05G0917	NCER1;	1	GH_A05G0917	NCER1	0
Metabolism	Amino acid metabolism	map00290	Valine, leucine and isoleucine biosynthesis	1	GH_A05G2650	BCAT2;	1	GH_A05G2650	BCAT2	0
Metabolism	Energy metabolism	map00910	Nitrogen metabolism	2	GH_A05G2200GH_A07G2498	BCA5;	1	GH_A05G2200	BCA5	1	GH_A07G2498
Metabolism	Lipid metabolism	map00591	Linoleic acid metabolism	3	GH_D10G0585,GH_A10G0553,GH_A13G1284	LOX3.1;LOX3.1;LOX1.5;	3	GH_D10G0585,GH_A10G0553,GH_A13G1284	LOX3.1;LOX3.1;LOX1.5	0
Metabolism	Lipid metabolism	map00592	alpha-Linolenic acid metabolism	13	GH_A05G2616,GH_D05G2640,GH_D12G0428,GH_D05G0342,GH_A05G0335,GH_D10G1120,GH_A10G0856,GH_A11G2090,GH_D10G0585,GH_A10G0553,GH_D11G2206,GH_D04G0549,GH_A08G0400	AOS1;AOS1;AOS3;OPR3;OPR3;Acx;Acx;ACX2;LOX3.1;LOX3.1;AIM1;DOX1;AOC;	13	GH_A05G2616,GH_D05G2640,GH_D12G0428,GH_D05G0342,GH_A05G0335,GH_D10G1120,GH_A10G0856,GH_A11G2090,GH_D10G0585,GH_A10G0553,GH_D11G2206,GH_D04G0549,GH_A08G0400	AOS1;AOS1;AOS3;OPR3;OPR3;Acx;Acx;ACX2;LOX3.1;LOX3.1;AIM1;DOX1;AOC	0
Metabolism	Amino acid metabolism	map00350	Tyrosine metabolism	2	GH_D02G1941GH_A10G1610	SUR1;ASP1	1	GH_D02G1941	SUR1	1	GH_A10G1610	ASP1
Metabolism	Metabolism of terpenoids and polyketides	map00909	Sesquiterpenoid and triterpenoid biosynthesis	1	GH_A05G1164	OSCBPY;	1	GH_A05G1164	OSCBPY	0
Metabolism	Metabolism of terpenoids and polyketides	map00908	Zeatin biosynthesis	5	GH_A11G1700,GH_A10G2505,GH_A12G0142GH_D08G2804,GH_A04G0876	CYP735A1;UGT709C2;UGT85A24;CKX7;UGT73C2	3	GH_A11G1700,GH_A10G2505,GH_A12G0142	CYP735A1;UGT709C2;UGT85A24	2	GH_D08G2804,GH_A04G0876	CKX7;UGT73C2
Metabolism	Metabolism of terpenoids and polyketides	map00906	Carotenoid biosynthesis	3	GH_A12G2213,GH_A08G1746,GH_D08G1767	CYP707A1;CYP707A1;CYP707A1;	3	GH_A12G2213,GH_A08G1746,GH_D08G1767	CYP707A1;CYP707A1;CYP707A1	0
Metabolism	Metabolism of terpenoids and polyketides	map00905	Brassinosteroid biosynthesis	4	GH_D11G1438,GH_A11G1402,GH_A04G1746GH_D07G0879	CYP71A1;CYP71A1;;BA13	3	GH_D11G1438,GH_A11G1402,GH_A04G1746	CYP71A1;CYP71A1;	1	GH_D07G0879	BA13
Metabolism	Metabolism of terpenoids and polyketides	map00904	Diterpenoid biosynthesis	2	GH_D13G1739,GH_D05G1719	GA2OX1;GA2OX8;	2	GH_D13G1739,GH_D05G1719	GA2OX1;GA2OX8	0
Metabolism	Metabolism of terpenoids and polyketides	map00903	Limonene and pinene degradation	1	GH_D07G2428	ALDH2B4;	1	GH_D07G2428	ALDH2B4	0
Metabolism	Metabolism of terpenoids and polyketides	map00902	Monoterpenoid biosynthesis	3	GH_D11G3241,GH_A12G0991GH_D11G0931	CAD;CAD;MNR1	2	GH_D11G3241,GH_A12G0991	CAD;CAD	1	GH_D11G0931	MNR1
Metabolism	Metabolism of terpenoids and polyketides	map00900	Terpenoid backbone biosynthesis	3	GH_D08G0284,GH_A08G0269GH_D08G0282	Os07g0190000;Os07g0190000;Os07g0190000	2	GH_D08G0284,GH_A08G0269	Os07g0190000;Os07g0190000	1	GH_D08G0282	Os07g0190000
Metabolism	Energy metabolism	map00196	Photosynthesis - antenna proteins	1	GH_D06G1603	;CAB21	0			1	GH_D06G1603	CAB21
Metabolism	Energy metabolism	map00190	Oxidative phosphorylation	2	GH_D01G2032GH_A02G0732	PPA6;ndhH	1	GH_D01G2032	PPA6	1	GH_A02G0732	ndhH
Metabolism	Amino acid metabolism	map00220	Arginine biosynthesis	1	GH_A10G1610	;ASP1	0			1	GH_A10G1610	ASP1
Metabolism	Amino acid metabolism	map00340	Histidine metabolism	1	GH_D07G2428	ALDH2B4;	1	GH_D07G2428	ALDH2B4	0
Metabolism	Metabolism of cofactors and vitamins	map00130	Ubiquinone and other terpenoid-quinone biosynthesis	3	GH_D02G1941,GH_D12G1941GH_D03G0525	SUR1;ICS2;	2	GH_D02G1941,GH_D12G1941	SUR1;ICS2	1	GH_D03G0525
Metabolism	Carbohydrate metabolism	map00500	Starch and sucrose metabolism	23	GH_D11G0284,GH_A12G2327,GH_A11G0274,GH_D12G2342,GH_A08G0954,GH_D08G0959,GH_A03G1301,GH_A03G1627,GH_A10G0361,GH_D10G0376,GH_D02G1793,GH_D02G1490,GH_D08G1263,GH_A13G1676,GH_A05G4356,GH_A09G0109,GH_D06G1737,GH_A09G1195GH_D01G1697,GH_A02G1332,GH_A09G0154,GH_A13G1169,GH_D01G2188	BAM3;BAM3;BAM3;BAM3;TPS11;TPS11;TPS6;TPS9;TPS7;TPS7;TPS9;TPS6;WAXY;BGLU41;SS1;PHO1;BGLU46;BACOVA_02659;CEL1;KOR;SS2;BACOVA_02659;BACOVA_02659	18	GH_D11G0284,GH_A12G2327,GH_A11G0274,GH_D12G2342,GH_A08G0954,GH_D08G0959,GH_A03G1301,GH_A03G1627,GH_A10G0361,GH_D10G0376,GH_D02G1793,GH_D02G1490,GH_D08G1263,GH_A13G1676,GH_A05G4356,GH_A09G0109,GH_D06G1737,GH_A09G1195	BAM3;BAM3;BAM3;BAM3;TPS11;TPS11;TPS6;TPS9;TPS7;TPS7;TPS9;TPS6;WAXY;BGLU41;SS1;PHO1;BGLU46;BACOVA_02659	5	GH_D01G1697,GH_A02G1332,GH_A09G0154,GH_A13G1169,GH_D01G2188	CEL1;KOR;SS2;BACOVA_02659;BACOVA_02659
Metabolism	Energy metabolism	map00195	Photosynthesis	7	GH_D12G0041,GH_A08G1187,GH_A12G0591,GH_D08G1326,GH_D07G1195,GH_D13G0350,GH_D02G2344	;psaD;psbA;PETH;psbB;PSAO;FD2;PETF	0			7	GH_D12G0041,GH_A08G1187,GH_A12G0591,GH_D08G1326,GH_D07G1195,GH_D13G0350,GH_D02G2344	psaD;psbA;PETH;psbB;PSAO;FD2;PETF
Metabolism	Carbohydrate metabolism	map00030	Pentose phosphate pathway	2	GH_D06G0426,GH_A06G0451	Os07g0604000;Os07g0604000;	2	GH_D06G0426,GH_A06G0451	Os07g0604000;Os07g0604000	0
Metabolism	Carbohydrate metabolism	map00620	Pyruvate metabolism	2	GH_A07G0594,GH_D07G2428	;ALDH2B4;	2	GH_A07G0594,GH_D07G2428	;ALDH2B4	0
Metabolism	Nucleotide metabolism	map00230	Purine metabolism	3	GH_D09G1347GH_D07G2511,GH_A07G2568	GK-2;At3g01820;At3g01820	1	GH_D09G1347	GK-2	2	GH_D07G2511,GH_A07G2568	At3g01820;At3g01820
Metabolism	Amino acid metabolism	map00330	Arginine and proline metabolism	9	GH_D11G2890,GH_D01G1882,GH_D11G1788,GH_A11G1755,GH_D07G2428,GH_D02G2635,GH_D02G1791,GH_A03G1623GH_A10G1610	ODC;ARB_02965;POX2;POX2;ALDH2B4;P4H1;;SPDSYN1;ASP1	8	GH_D11G2890,GH_D01G1882,GH_D11G1788,GH_A11G1755,GH_D07G2428,GH_D02G2635,GH_D02G1791,GH_A03G1623	ODC;ARB_02965;POX2;POX2;ALDH2B4;P4H1;;SPDSYN1	1	GH_A10G1610	ASP1
Metabolism	Glycan biosynthesis and metabolism	map00531	Glycosaminoglycan degradation	1	GH_D06G0533	At5g34940;	1	GH_D06G0533	At5g34940	0
Metabolism	Carbohydrate metabolism	map00630	Glyoxylate and dicarboxylate metabolism	5	GH_A05G1797,GH_A07G0594GH_D06G1765,GH_A02G1718,GH_D07G1935	CAT1;;GDCST;SHM1;RBCS	2	GH_A05G1797,GH_A07G0594	CAT1;	3	GH_D06G1765,GH_A02G1718,GH_D07G1935	GDCST;SHM1;RBCS
Metabolism	Energy metabolism	map00920	Sulfur metabolism	4	GH_A13G1255GH_A06G1734,GH_D05G1750,GH_D06G1760	;APR3;APR3;APR3	1	GH_A13G1255		3	GH_A06G1734,GH_D05G1750,GH_D06G1760	APR3;APR3;APR3
Metabolism	Metabolism of other amino acids	map00430	Taurine and hypotaurine metabolism	1	GH_D12G1719	GAD4;	1	GH_D12G1719	GAD4	0
Metabolism	Metabolism of cofactors and vitamins	map00730	Thiamine metabolism	5	GH_D08G0284,GH_A08G0269GH_D08G0282,GH_D07G2511,GH_A07G2568	Os07g0190000;Os07g0190000;Os07g0190000;At3g01820;At3g01820	2	GH_D08G0284,GH_A08G0269	Os07g0190000;Os07g0190000	3	GH_D08G0282,GH_D07G2511,GH_A07G2568	Os07g0190000;At3g01820;At3g01820
Metabolism	Lipid metabolism	map01040	Biosynthesis of unsaturated fatty acids	4	GH_D10G1120,GH_A10G0856,GH_A11G2090,GH_D01G1464	Acx;Acx;ACX2;FAD2;	4	GH_D10G1120,GH_A10G0856,GH_A11G2090,GH_D01G1464	Acx;Acx;ACX2;FAD2	0
Metabolism	Metabolism of other amino acids	map00480	Glutathione metabolism	5	GH_A11G1404,GH_D11G2890,GH_D02G1791,GH_A03G1623,GH_A07G0006	;ODC;;SPDSYN1;GGCT2-2;	5	GH_A11G1404,GH_D11G2890,GH_D02G1791,GH_A03G1623,GH_A07G0006	;ODC;;SPDSYN1;GGCT2-2	0
Metabolism	Carbohydrate metabolism	map00520	Amino sugar and nucleotide sugar metabolism	19	GH_A03G2332,GH_D08G1132,GH_D07G1595,GH_A05G3643,GH_A07G1589,GH_D04G0893,GH_D07G0764,GH_A11G0743,GH_A07G0770,GH_D11G0775,GH_D10G0063,GH_D10G2481,GH_D05G0964,GH_A10G2391,GH_A08G2059,GH_D08G2072,GH_A11G0360,GH_D09G0356,GH_A09G0349	;;GAE3;GAE1;GAE3;GAE1;UGD5;UGD1;UGD5;UGD1;MUR4;UXS6;UXS6;UXS6;UGE1;UGE1;UPTG2;GLCAK1;GLCAK1;	19	GH_A03G2332,GH_D08G1132,GH_D07G1595,GH_A05G3643,GH_A07G1589,GH_D04G0893,GH_D07G0764,GH_A11G0743,GH_A07G0770,GH_D11G0775,GH_D10G0063,GH_D10G2481,GH_D05G0964,GH_A10G2391,GH_A08G2059,GH_D08G2072,GH_A11G0360,GH_D09G0356,GH_A09G0349	;;GAE3;GAE1;GAE3;GAE1;UGD5;UGD1;UGD5;UGD1;MUR4;UXS6;UXS6;UXS6;UGE1;UGE1;UPTG2;GLCAK1;GLCAK1	0
Metabolism	Carbohydrate metabolism	map00010	Glycolysis / Gluconeogenesis	2	GH_D07G2428,GH_D04G0512	ALDH2B4;GALM;	2	GH_D07G2428,GH_D04G0512	ALDH2B4;GALM	0
Metabolism	Amino acid metabolism	map00400	Phenylalanine, tyrosine and tryptophan biosynthesis	4	GH_D02G1941,GH_A06G1711GH_A11G2063,GH_A10G1610	SUR1;TSB;SK1;ASP1	2	GH_D02G1941,GH_A06G1711	SUR1;TSB	2	GH_A11G2063,GH_A10G1610	SK1;ASP1
Metabolism	Carbohydrate metabolism	map00640	Propanoate metabolism	3	GH_D10G1120,GH_A10G0856,GH_A11G2090	Acx;Acx;ACX2;	3	GH_D10G1120,GH_A10G0856,GH_A11G2090	Acx;Acx;ACX2	0
Metabolism	Biosynthesis of other secondary metabolites	map00950	Isoquinoline alkaloid biosynthesis	2	GH_D02G1941GH_A10G1610	SUR1;ASP1	1	GH_D02G1941	SUR1	1	GH_A10G1610	ASP1
Genetic Information Processing	Folding, sorting and degradation	map04130	SNARE interactions in vesicular transport	1	GH_D04G1015	SYP121;	1	GH_D04G1015	SYP121	0
Genetic Information Processing	Transcription	map03040	Spliceosome	4	GH_A09G1463,GH_D09G0323,GH_A09G0316,GH_A12G0487	;RH46;RH46;;	4	GH_A09G1463,GH_D09G0323,GH_A09G0316,GH_A12G0487	;RH46;RH46;	0
Genetic Information Processing	Folding, sorting and degradation	map04120	Ubiquitin mediated proteolysis	3	GH_A11G3702,GH_D11G3730,GH_D04G1215	LOG2;LOG2;RZPF34;	3	GH_A11G3702,GH_D11G3730,GH_D04G1215	LOG2;LOG2;RZPF34	0
Genetic Information Processing	Translation	map03010	Ribosome	7	GH_A07G2592GH_D07G2448,GH_A07G2504,GH_A05G4060,GH_D11G3742,GH_A13G1776,GH_A08G2645	RPS5;RPL12A;RPL12A;RPL27C;RPL15;RPL13;RPS19C	1	GH_A07G2592	RPS5	6	GH_D07G2448,GH_A07G2504,GH_A05G4060,GH_D11G3742,GH_A13G1776,GH_A08G2645	RPL12A;RPL12A;RPL27C;RPL15;RPL13;RPS19C
Genetic Information Processing	Folding, sorting and degradation	map03018	RNA degradation	9	GH_A09G1151,GH_A08G0107,GH_D08G0111,GH_D07G1199,GH_A07G1220,GH_D09G1108,GH_A05G0595,GH_A05G1372GH_D10G2164	CAF1-9;CAF1-11;CAF1-11;CAF1-9;CAF1-9;CAF1-9;CAF1-7;At3g13860;SKI2	8	GH_A09G1151,GH_A08G0107,GH_D08G0111,GH_D07G1199,GH_A07G1220,GH_D09G1108,GH_A05G0595,GH_A05G1372	CAF1-9;CAF1-11;CAF1-11;CAF1-9;CAF1-9;CAF1-9;CAF1-7;At3g13860	1	GH_D10G2164	SKI2
Genetic Information Processing	Replication and repair	map03430	Mismatch repair	1	GH_A10G0264	mutS2;	1	GH_A10G0264	mutS2	0
Genetic Information Processing	Translation	map03008	Ribosome biogenesis in eukaryotes	1	GH_A09G1362	CBF5;	1	GH_A09G1362	CBF5	0
Genetic Information Processing	Folding, sorting and degradation	map04141	Protein processing in endoplasmic reticulum	2	GH_A12G1535,GH_A08G1958	;HSP17.3-B;HSP23.9	0			2	GH_A12G1535,GH_A08G1958	HSP17.3-B;HSP23.9
Genetic Information Processing	Replication and repair	map03420	Nucleotide excision repair	5	GH_D01G0684,GH_A13G1679,GH_D13G1634,GH_D13G0658,GH_A01G0684	PBP1;PBP1;PBP1;PBP1;PBP1;	5	GH_D01G0684,GH_A13G1679,GH_D13G1634,GH_D13G0658,GH_A01G0684	PBP1;PBP1;PBP1;PBP1;PBP1	0
Genetic Information Processing	Transcription	map03022	Basal transcription factors	1	GH_D05G3961	;TAF6	0			1	GH_D05G3961	TAF6
Environmental Information Processing	Signal transduction	map04016	MAPK signaling pathway - plant	19	GH_A03G2332,GH_D11G0753,GH_A11G0721,GH_A05G1797,GH_D10G2740,GH_A03G0460,GH_D03G1517,GH_A06G2205,GH_D08G1378,GH_A12G2512,GH_D12G2532,GH_D08G1271,GH_A08G1594,GH_D04G1498GH_D09G2481,GH_A10G2460,GH_A12G2288,GH_D05G1756,GH_D01G0463	;CML45;CML45;CAT1;PYL6;MPK3;MPK3;At1g12280;ACS1;ACS1;ACS1;BHLH14;WRKY22;WRKY33;CML10;PP2CA;PYR1;MAPKKK18;XA21	14	GH_A03G2332,GH_D11G0753,GH_A11G0721,GH_A05G1797,GH_D10G2740,GH_A03G0460,GH_D03G1517,GH_A06G2205,GH_D08G1378,GH_A12G2512,GH_D12G2532,GH_D08G1271,GH_A08G1594,GH_D04G1498	;CML45;CML45;CAT1;PYL6;MPK3;MPK3;At1g12280;ACS1;ACS1;ACS1;BHLH14;WRKY22;WRKY33	5	GH_D09G2481,GH_A10G2460,GH_A12G2288,GH_D05G1756,GH_D01G0463	CML10;PP2CA;PYR1;MAPKKK18;XA21
Environmental Information Processing	Signal transduction	map04070	Phosphatidylinositol signaling system	3	GH_D11G0753,GH_A11G0721GH_D09G2481	CML45;CML45;CML10	2	GH_D11G0753,GH_A11G0721	CML45;CML45	1	GH_D09G2481	CML10
Environmental Information Processing	Membrane transport	map02010	ABC transporters	1	GH_A03G0038	;ABCB2	0			1	GH_A03G0038	ABCB2
Environmental Information Processing	Signal transduction	map04075	Plant hormone signal transduction	45	GH_D07G2303,GH_D05G0258,GH_D13G1941,GH_D09G1588,GH_A09G1643,GH_A08G1194,GH_D02G2430,GH_D10G2740,GH_A10G1852,GH_D01G0277,GH_A11G2927,GH_A13G2009,GH_A05G2025,GH_A06G0169,GH_D08G1534,GH_A08G1518,GH_D02G1023,GH_A02G0984,GH_A05G0056,GH_D05G3276,GH_D05G0061,GH_D03G0528,GH_A02G1658,GH_A08G0268,GH_A08G0267,GH_D08G0283,GH_D02G2639,GH_A02G1657,GH_D08G0287,GH_A08G0273,GH_D06G0835,GH_A06G0856,GH_A10G0570,GH_…	AUX22D;IAA27;AUX22B;;SAUR72;;;PYL6;ARR2;ARR2;AHP5;GID1C;BKI1;BKI1;GH3.5;GH3.5;XTH22;XTH23;XTH22;XTH22;XTH22;XTH22;XTH23;XTH22;XTH23;XTH22;XTH23;XTH22;XTH22;XTH22;TIFY10A;TIFY10A;TIFY11B;TIFY11B;BHLH14;IAA29;SAUR50;SAUR32;SAUR72;SAUR32;PP2CA;PYR1;ARR9;CYCD3-1;CYCD3-1	35	GH_D07G2303,GH_D05G0258,GH_D13G1941,GH_D09G1588,GH_A09G1643,GH_A08G1194,GH_D02G2430,GH_D10G2740,GH_A10G1852,GH_D01G0277,GH_A11G2927,GH_A13G2009,GH_A05G2025,GH_A06G0169,GH_D08G1534,GH_A08G1518,GH_D02G1023,GH_A02G0984,GH_A05G0056,GH_D05G3276,GH_D05G0061,GH_D03G0528,GH_A02G1658,GH_A08G0268,GH_A08G0267,GH_D08G0283,GH_D02G2639,GH_A02G1657,GH_D08G0287,GH_A08G0273,GH_D06G0835,GH_A06G0856,GH_A10G0570,GH_…	AUX22D;IAA27;AUX22B;;SAUR72;;;PYL6;ARR2;ARR2;AHP5;GID1C;BKI1;BKI1;GH3.5;GH3.5;XTH22;XTH23;XTH22;XTH22;XTH22;XTH22;XTH23;XTH22;XTH23;XTH22;XTH23;XTH22;XTH22;XTH22;TIFY10A;TIFY10A;TIFY11B;TIFY11B;BHLH14	10	GH_D05G0151,GH_A03G2246,GH_A08G0385,GH_A01G0933,GH_D08G0407,GH_A10G2460,GH_A12G2288,GH_D10G2118,GH_D13G0417,GH_A13G0422	IAA29;SAUR50;SAUR32;SAUR72;SAUR32;PP2CA;PYR1;ARR9;CYCD3-1;CYCD3-1
Cellular Processes	Transport and catabolism	map04146	Peroxisome	5	GH_A05G1797,GH_D05G2124,GH_D10G1120,GH_A10G0856,GH_A11G2090	CAT1;DDB_G0290631;Acx;Acx;ACX2;	5	GH_A05G1797,GH_D05G2124,GH_D10G1120,GH_A10G0856,GH_A11G2090	CAT1;DDB_G0290631;Acx;Acx;ACX2	0
Cellular Processes	Transport and catabolism	map04144	Endocytosis	4	GH_D12G0336,GH_A03G1127,GH_D02G1250GH_A10G1465	ERD7;DDB_G0289029;DDB_G0289029;EPSIN3	3	GH_D12G0336,GH_A03G1127,GH_D02G1250	ERD7;DDB_G0289029;DDB_G0289029	1	GH_A10G1465	EPSIN3
Cellular Processes	Transport and catabolism	map04145	Phagosome	7	GH_D05G2183,GH_D11G2642,GH_A05G2151,GH_A11G2584,GH_A13G2534,GH_D11G3501GH_A04G0480	;TUBA3;;TUBA3;TUBB1;TUBB5;SAG39	6	GH_D05G2183,GH_D11G2642,GH_A05G2151,GH_A11G2584,GH_A13G2534,GH_D11G3501	;TUBA3;;TUBA3;TUBB1;TUBB5	1	GH_A04G0480	SAG39
Organismal Systems	Environmental adaptation	map04626	Plant-pathogen interaction	38	GH_D09G2362,GH_A03G1939,GH_D02G2110,GH_D03G0092,GH_D01G0778,GH_A11G1835,GH_A06G1565,GH_D11G0753,GH_A11G0721,GH_D10G1397,GH_D05G4052,GH_D11G0405,GH_D07G0851,GH_A12G2892,GH_A07G0848,GH_D12G2915,GH_A11G0375,GH_A10G1494,GH_A13G2088,GH_D09G0471,GH_A03G0460,GH_D03G1517,GH_D11G3227,GH_A01G0189,GH_D01G0171,GH_A01G0185,GH_A01G0184,GH_A01G0411,GH_A01G0186,GH_A08G1594,GH_D04G1498GH_A08G1481,GH_D09G2481,GH_A…	KCS2;CPK4;CPK4;CPK28;CPK9;CPK28;PTI5;CML45;CML45;CML5;CML21;CML19;CML23;CML27;CML23;CML27;CML15;CML7;CNGC14;PBS1;MPK3;MPK3;At4g27220;At5g63020;At1g12280;At5g63020;RPS5;At4g27190;At1g12280;WRKY22;WRKY33;KCS1;CML10;CML44;CML44;CML44;CNGC2;XA21	31	GH_D09G2362,GH_A03G1939,GH_D02G2110,GH_D03G0092,GH_D01G0778,GH_A11G1835,GH_A06G1565,GH_D11G0753,GH_A11G0721,GH_D10G1397,GH_D05G4052,GH_D11G0405,GH_D07G0851,GH_A12G2892,GH_A07G0848,GH_D12G2915,GH_A11G0375,GH_A10G1494,GH_A13G2088,GH_D09G0471,GH_A03G0460,GH_D03G1517,GH_D11G3227,GH_A01G0189,GH_D01G0171,GH_A01G0185,GH_A01G0184,GH_A01G0411,GH_A01G0186,GH_A08G1594,GH_D04G1498	KCS2;CPK4;CPK4;CPK28;CPK9;CPK28;PTI5;CML45;CML45;CML5;CML21;CML19;CML23;CML27;CML23;CML27;CML15;CML7;CNGC14;PBS1;MPK3;MPK3;At4g27220;At5g63020;At1g12280;At5g63020;RPS5;At4g27190;At1g12280;WRKY22;WRKY33	7	GH_A08G1481,GH_D09G2481,GH_A05G2383,GH_D01G2158,GH_D05G2403,GH_D04G0466,GH_D01G0463	KCS1;CML10;CML44;CML44;CML44;CNGC2;XA21
c:The histogram of KEGG in CK0 vs FM0 comparison.
First Category	Second Category	pathway ID	Description	CK0_vs_FM0_G numbers	CK0_vs_FM0_G_Gene_ids	CK0_vs_FM0_G_Gene_names	CK0_vs_FM0_G_up numbers	CK0_vs_FM0_G_up_Gene_ids	CK0_vs_FM0_G_up_Gene_names	CK0_vs_FM0_G_down numbers	CK0_vs_FM0_G_down_Gene_ids	CK0_vs_FM0_G_down_Gene_names
Metabolism	Metabolism of terpenoids and polyketides	map00900	Terpenoid backbone biosynthesis	1	GH_D04G1676	HMG2;	1	GH_D04G1676	HMG2	0
Metabolism	Lipid metabolism	map00071	Fatty acid degradation	2	GH_D10G1120,GH_A10G0856	Acx;Acx;	2	GH_D10G1120,GH_A10G0856	Acx;Acx	0
Metabolism	Amino acid metabolism	map00270	Cysteine and methionine metabolism	1	GH_D13G0427	MTK;	1	GH_D13G0427	MTK	0
Metabolism	Amino acid metabolism	map00330	Arginine and proline metabolism	1	GH_D11G1788	POX2;	1	GH_D11G1788	POX2	0
Metabolism	Amino acid metabolism	map00350	Tyrosine metabolism	1	GH_A01G0164	;TDC	0			1	GH_A01G0164	TDC
Metabolism	Metabolism of cofactors and vitamins	map00750	Vitamin B6 metabolism	4	GH_D05G1364,GH_A05G1360,GH_A05G1359,GH_A05G1361	At1g17710;At1g17710;At1g17710;At1g17710;	4	GH_D05G1364,GH_A05G1360,GH_A05G1359,GH_A05G1361	At1g17710;At1g17710;At1g17710;At1g17710	0
Metabolism	Metabolism of cofactors and vitamins	map00670	One carbon pool by folate	1	GH_A05G2176	;	1	GH_A05G2176		0
Metabolism	Carbohydrate metabolism	map00630	Glyoxylate and dicarboxylate metabolism	1	GH_A05G2176	;	1	GH_A05G2176		0
Metabolism	Metabolism of terpenoids and polyketides	map00908	Zeatin biosynthesis	1	GH_A08G1715	UGT73C1;	1	GH_A08G1715	UGT73C1	0
Metabolism	Metabolism of terpenoids and polyketides	map00906	Carotenoid biosynthesis	2	GH_A08G1746,GH_D08G1767	CYP707A1;CYP707A1;	2	GH_A08G1746,GH_D08G1767	CYP707A1;CYP707A1	0
Metabolism	Lipid metabolism	map00592	alpha-Linolenic acid metabolism	2	GH_D10G1120,GH_A10G0856	Acx;Acx;	2	GH_D10G1120,GH_A10G0856	Acx;Acx	0
Metabolism	Biosynthesis of other secondary metabolites	map00965	Betalain biosynthesis	1	GH_A01G0164	;TDC	0			1	GH_A01G0164	TDC
Metabolism	Biosynthesis of other secondary metabolites	map00901	Indole alkaloid biosynthesis	1	GH_A01G0164	;TDC	0			1	GH_A01G0164	TDC
Metabolism	Metabolism of other amino acids	map00410	beta-Alanine metabolism	2	GH_D10G1120,GH_A10G0856	Acx;Acx;	2	GH_D10G1120,GH_A10G0856	Acx;Acx	0
Metabolism	Biosynthesis of other secondary metabolites	map00941	Flavonoid biosynthesis	2	GH_D07G1302,GH_A07G1318	;CYP75A3;CYP75A3	0			2	GH_D07G1302,GH_A07G1318	CYP75A3;CYP75A3
Metabolism	Biosynthesis of other secondary metabolites	map00940	Phenylpropanoid biosynthesis	2	GH_A03G1966GH_D06G1268	poxN1;PER12	1	GH_A03G1966	poxN1	1	GH_D06G1268	PER12
Metabolism	Lipid metabolism	map01040	Biosynthesis of unsaturated fatty acids	2	GH_D10G1120,GH_A10G0856	Acx;Acx;	2	GH_D10G1120,GH_A10G0856	Acx;Acx	0
Metabolism	Biosynthesis of other secondary metabolites	map00944	Flavone and flavonol biosynthesis	2	GH_D07G1302,GH_A07G1318	;CYP75A3;CYP75A3	0			2	GH_D07G1302,GH_A07G1318	CYP75A3;CYP75A3
Metabolism	Lipid metabolism	map00565	Ether lipid metabolism	1	GH_A11G3025	PLPZETA2;	1	GH_A11G3025	PLPZETA2	0
Metabolism	Lipid metabolism	map00564	Glycerophospholipid metabolism	5	GH_A11G3025,GH_A03G1731,GH_A07G2619,GH_D02G1890,GH_D05G2487	PLPZETA2;GDPD1;GDPD2;GDPD1;CK1;	5	GH_A11G3025,GH_A03G1731,GH_A07G2619,GH_D02G1890,GH_D05G2487	PLPZETA2;GDPD1;GDPD2;GDPD1;CK1	0
Metabolism	Metabolism of other amino acids	map00480	Glutathione metabolism	1	GH_D13G1747	;	1	GH_D13G1747		0
Metabolism	Lipid metabolism	map00561	Glycerolipid metabolism	3	GH_D13G2292,GH_A13G2290,GH_A04G1083	MGD2;MGD2;SQD2;	3	GH_D13G2292,GH_A13G2290,GH_A04G1083	MGD2;MGD2;SQD2	0
Metabolism	Carbohydrate metabolism	map00520	Amino sugar and nucleotide sugar metabolism	4	GH_A06G0558,GH_D04G0893,GH_A05G3643,GH_D08G2072	CHIT1B;GAE1;GAE1;UGE1;	4	GH_A06G0558,GH_D04G0893,GH_A05G3643,GH_D08G2072	CHIT1B;GAE1;GAE1;UGE1	0
Metabolism	Metabolism of cofactors and vitamins	map00130	Ubiquinone and other terpenoid-quinone biosynthesis	1	GH_D12G0672	At4g36750;	1	GH_D12G0672	At4g36750	0
Metabolism	Carbohydrate metabolism	map00052	Galactose metabolism	1	GH_D08G2072	UGE1;	1	GH_D08G2072	UGE1	0
Metabolism	Amino acid metabolism	map00360	Phenylalanine metabolism	1	GH_A01G0164	;TDC	0			1	GH_A01G0164	TDC
Metabolism	Amino acid metabolism	map00260	Glycine, serine and threonine metabolism	1	GH_A05G2176	;	1	GH_A05G2176		0
Metabolism	Carbohydrate metabolism	map00640	Propanoate metabolism	3	GH_A02G0747,GH_D10G1120,GH_A10G0856	At1g21400;Acx;Acx;	3	GH_A02G0747,GH_D10G1120,GH_A10G0856	At1g21400;Acx;Acx	0
Metabolism	Amino acid metabolism	map00380	Tryptophan metabolism	2	GH_D13G0945GH_A01G0164	CYP89A2;TDC	1	GH_D13G0945	CYP89A2	1	GH_A01G0164	TDC
Metabolism	Amino acid metabolism	map00280	Valine, leucine and isoleucine degradation	1	GH_A02G0747	At1g21400;	1	GH_A02G0747	At1g21400	0
Metabolism	Metabolism of other amino acids	map00460	Cyanoamino acid metabolism	1	GH_A05G2176	;	1	GH_A05G2176		0
Metabolism	Energy metabolism	map00910	Nitrogen metabolism	2	GH_A05G2200,GH_A05G3254	BCA5;;	2	GH_A05G2200,GH_A05G3254	BCA5;	0
Metabolism	Biosynthesis of other secondary metabolites	map00950	Isoquinoline alkaloid biosynthesis	1	GH_A01G0164	;TDC	0			1	GH_A01G0164	TDC
Metabolism	Carbohydrate metabolism	map00500	Starch and sucrose metabolism	6	GH_A06G0006,GH_D11G0284,GH_A12G2327,GH_A11G0274,GH_A03G1627,GH_D02G1793	AMY2;BAM3;BAM3;BAM3;TPS9;TPS9;	6	GH_A06G0006,GH_D11G0284,GH_A12G2327,GH_A11G0274,GH_A03G1627,GH_D02G1793	AMY2;BAM3;BAM3;BAM3;TPS9;TPS9	0
Genetic Information Processing	Replication and repair	map03430	Mismatch repair	1	GH_A05G4153	;	1	GH_A05G4153		0
Genetic Information Processing	Transcription	map03040	Spliceosome	1	GH_A12G0487	;	1	GH_A12G0487		0
Genetic Information Processing	Replication and repair	map03410	Base excision repair	1	GH_A05G4153	;	1	GH_A05G4153		0
Genetic Information Processing	Folding, sorting and degradation	map04141	Protein processing in endoplasmic reticulum	1	GH_A10G0270	RMA1H1;	1	GH_A10G0270	RMA1H1	0
Genetic Information Processing	Replication and repair	map03420	Nucleotide excision repair	5	GH_D01G0684,GH_A13G1679,GH_D13G1634,GH_A01G0684,GH_A05G4153	PBP1;PBP1;PBP1;PBP1;;	5	GH_D01G0684,GH_A13G1679,GH_D13G1634,GH_A01G0684,GH_A05G4153	PBP1;PBP1;PBP1;PBP1;	0
Genetic Information Processing	Folding, sorting and degradation	map03018	RNA degradation	2	GH_A08G0107,GH_D08G0111	CAF1-11;CAF1-11;	2	GH_A08G0107,GH_D08G0111	CAF1-11;CAF1-11	0
Genetic Information Processing	Replication and repair	map03440	Homologous recombination	1	GH_A05G4153	;	1	GH_A05G4153		0
Genetic Information Processing	Replication and repair	map03030	DNA replication	1	GH_A05G4153	;	1	GH_A05G4153		0
Environmental Information Processing	Signal transduction	map04016	MAPK signaling pathway - plant	6	GH_A06G0558,GH_D09G0150,GH_A09G0143,GH_A11G0721,GH_D11G0753,GH_D11G1029	CHIT1B;CML45;CML45;CML45;CML45;PYL9;	6	GH_A06G0558,GH_D09G0150,GH_A09G0143,GH_A11G0721,GH_D11G0753,GH_D11G1029	CHIT1B;CML45;CML45;CML45;CML45;PYL9	0
Environmental Information Processing	Signal transduction	map04070	Phosphatidylinositol signaling system	4	GH_D09G0150,GH_A09G0143,GH_A11G0721,GH_D11G0753	CML45;CML45;CML45;CML45;	4	GH_D09G0150,GH_A09G0143,GH_A11G0721,GH_D11G0753	CML45;CML45;CML45;CML45	0
Environmental Information Processing	Signal transduction	map04075	Plant hormone signal transduction	16	GH_D08G0684,GH_A08G0687,GH_D09G2048,GH_D11G1029,GH_D02G1023,GH_A05G0056,GH_D05G3276,GH_D05G0061,GH_D03G0528,GH_A02G1658,GH_A08G0268,GH_A05G3249,GH_D08G0287,GH_A08G0273GH_A01G0933,GH_D13G1007	AUX22D;AUX22B;SAUR36;PYL9;XTH22;XTH22;XTH22;XTH22;XTH22;XTH23;XTH22;XTH22;XTH22;XTH22;SAUR72;	14	GH_D08G0684,GH_A08G0687,GH_D09G2048,GH_D11G1029,GH_D02G1023,GH_A05G0056,GH_D05G3276,GH_D05G0061,GH_D03G0528,GH_A02G1658,GH_A08G0268,GH_A05G3249,GH_D08G0287,GH_A08G0273	AUX22D;AUX22B;SAUR36;PYL9;XTH22;XTH22;XTH22;XTH22;XTH22;XTH23;XTH22;XTH22;XTH22;XTH22	2	GH_A01G0933,GH_D13G1007	SAUR72;
Environmental Information Processing	Membrane transport	map02010	ABC transporters	1	GH_D13G0603	ABCB13;	1	GH_D13G0603	ABCB13	0
Cellular Processes	Transport and catabolism	map04146	Peroxisome	3	GH_D05G2124,GH_D10G1120,GH_A10G0856	DDB_G0290631;Acx;Acx;	3	GH_D05G2124,GH_D10G1120,GH_A10G0856	DDB_G0290631;Acx;Acx	0
Cellular Processes	Transport and catabolism	map04145	Phagosome	1	GH_A11G3422	TUBA3;	1	GH_A11G3422	TUBA3	0
Cellular Processes	Transport and catabolism	map04144	Endocytosis	4	GH_A11G3025,GH_A03G1127,GH_D02G1250GH_D11G0197	PLPZETA2;DDB_G0289029;DDB_G0289029;ARPC5A	3	GH_A11G3025,GH_A03G1127,GH_D02G1250	PLPZETA2;DDB_G0289029;DDB_G0289029	1	GH_D11G0197	ARPC5A
Organismal Systems	Environmental adaptation	map04626	Plant-pathogen interaction	9	GH_D09G0150,GH_A09G0143,GH_A11G0721,GH_D11G0753,GH_A07G0848,GH_A12G2892,GH_D07G0851,GH_A04G0345,GH_D11G3215	CML45;CML45;CML45;CML45;CML23;CML27;CML23;At4g27190;RFL1;	9	GH_D09G0150,GH_A09G0143,GH_A11G0721,GH_D11G0753,GH_A07G0848,GH_A12G2892,GH_D07G0851,GH_A04G0345,GH_D11G3215	CML45;CML45;CML45;CML45;CML23;CML27;CML23;At4g27190;RFL1	0

## Sheet: S4
GO enrichment analysis (CK0 vs FM0)
Number	GO ID	Term Type	Description	Ratio_in_study	Ratio_in_pop	Pvalue	Padjust	Gene_ids	Gene_names
21	GO:0010411	BP	xyloglucan metabolic process	21/2521	85/65488	8.19233e-07	0.000643582	GH_D10G0154;GH_D02G1023;GH_A02G0984;GH_A05G0056;GH_D05G3276;GH_D05G0061;GH_A08G0268;GH_D03G0528;GH_D02G2639;GH_A08G0267;GH_A02G1658;GH_A13G0603;GH_D02G1804;GH_D08G0283;GH_D09G1574;GH_D04G1222;GH_A05G3249;GH_D13G0289;GH_D08G1813;GH_D08G0287;GH_A08G0273	XTH8;XTH22;XTH23;XTH22;XTH22;XTH22;XTH22;XTH22;XTH23;XTH23;XTH23;XTH9;AXY4;XTH22;XTH32;XTH32;XTH22;XTH28;XTH30;XTH22;XTH22
29	GO:0042546	BP	cell wall biogenesis	29/2521	230/65488	1.07681e-06	0.000643582	GH_A05G0056;GH_D05G0061;GH_A13G0603;GH_D13G0256;GH_D09G1574;GH_A05G3249;GH_A13G0259;GH_D02G1023;GH_D01G1909;GH_D03G0528;GH_A02G1658;GH_D08G0283;GH_A07G0207;GH_D08G0287;GH_A08G0273;GH_D10G0321;GH_D12G0337;GH_D10G0154;GH_A10G1631;GH_D05G3276;GH_A09G0833;GH_D04G1222;GH_D02G2639;GH_A06G1861;GH_A02G0984;GH_D08G1813;GH_A08G0268;GH_A08G0267;GH_D13G0289	XTH22;XTH22;XTH9;DIM;XTH32;XTH22;DIM;XTH22;MYB308;XTH22;XTH23;XTH22;TT2;XTH22;XTH22;RAC13;MYB308;XTH8;;XTH22;CTL2;XTH32;XTH23;TBL33;XTH23;XTH30;XTH22;XTH23;XTH28
13	GO:0016036	BP	cellular response to phosphate starvation	13/2521	56/65488	1.19139e-06	0.000643582	GH_D10G0827;GH_D11G0846;GH_A10G0749;GH_A13G1756;GH_A05G1270;GH_D13G1713;GH_D05G1267;GH_D12G1839;GH_D09G0015;GH_A12G1843;GH_D07G0417;GH_A12G1106;GH_A11G0810	SPX1;SPX3;SPX1;PPC16;SPX1;PPC16;SPX2;RNS1;PPC1;RNS1;SPX1;SPX3;SPX3
24	GO:0009415	BP	response to water	24/2521	217/65488	4.01948e-06	0.000643582	GH_D03G1621;GH_D06G0186;GH_A11G0087;GH_A07G1210;GH_A05G1813;GH_D07G1520;GH_D11G0442;GH_D06G1067;GH_A04G1490;GH_A11G0423;GH_D07G1190;GH_A13G2130;GH_A01G0644;GH_D12G0097;GH_A06G0201;GH_D04G1829;GH_A09G0833;GH_D11G0093;GH_D05G1848;GH_A03G0460;GH_D09G1983;GH_D07G0504;GH_D13G2112;GH_A07G0316	EXO70B1;RAP2-1;ERF026;;COR47;LEA14-A;ERF106;CIPK6;;ERF106;;CIPK6;NAC072;ATG18A;ERF008;;CTL2;ERF026;COR47;MPK3;MGL;ERF106;CIPK6;CIPK6
17	GO:0009267	BP	cellular response to starvation	17/2521	121/65488	4.19098e-06	0.000643582	GH_D10G0827;GH_A11G1423;GH_D11G0846;GH_A10G0749;GH_A13G1756;GH_A05G1270;GH_D13G1713;GH_D05G1267;GH_D09G1983;GH_D12G1839;GH_D09G0015;GH_D07G0417;GH_A08G1628;GH_D08G1640;GH_A12G1843;GH_A12G1106;GH_A11G0810	SPX1;SDI1;SPX3;SPX1;PPC16;SPX1;PPC16;SPX2;MGL;RNS1;PPC1;SPX1;ATG8F;ATG8F;RNS1;SPX3;SPX3
56	GO:1901700	BP	response to oxygen-containing compound	56/2521	738/65488	4.45554e-06	0.000643582	GH_D03G1621;GH_D06G0186;GH_D11G0024;GH_D12G0097;GH_D05G3269;GH_A07G0132;GH_D07G1800;GH_A11G0087;GH_D05G1848;GH_A12G2514;GH_A05G1813;GH_D13G2396;GH_D13G0139;GH_A09G0633;GH_D07G1520;GH_A12G1244;GH_D11G0442;GH_A07G0974;GH_D07G0628;GH_D06G1043;GH_D06G1067;GH_A05G1123;GH_A01G0873;GH_A11G0423;GH_D06G1438;GH_A12G2512;GH_D07G1190;GH_A13G2130;GH_A01G0644;GH_D10G0047;GH_D04G0739;GH_A06G1472;GH_D12G2532;GH_…	EXO70B1;RAP2-1;PAP17;ATG18A;CRK2;DGAT1C;XERICO;ERF026;COR47;WRKY22;COR47;;SCL3;MYBS1;LEA14-A;RHA1B;ERF106;XERICO;NRT3.2;;CIPK6;LOL3;FLA1;ERF106;PVA42;ACS1;;CIPK6;NAC072;At4g20940;ELD1;PVA42;ACS1;RHA1B;ERF008;STR15;;UBC18;CTL2;PHS1;ERF026;;;;MPK3;;;STR15;MGL;CBG06644;ERF106;D14;CIPK6;ORC3;CIPK6;LOX1
24	GO:0001101	BP	response to acid chemical	24/2521	219/65488	4.71262e-06	0.000643582	GH_D03G1621;GH_D06G0186;GH_A11G0087;GH_A07G1210;GH_A05G1813;GH_D07G1520;GH_D11G0442;GH_D06G1067;GH_A04G1490;GH_A11G0423;GH_D07G1190;GH_A13G2130;GH_A01G0644;GH_D12G0097;GH_A06G0201;GH_D04G1829;GH_A09G0833;GH_D11G0093;GH_D05G1848;GH_A03G0460;GH_D09G1983;GH_D07G0504;GH_D13G2112;GH_A07G0316	EXO70B1;RAP2-1;ERF026;;COR47;LEA14-A;ERF106;CIPK6;;ERF106;;CIPK6;NAC072;ATG18A;ERF008;;CTL2;ERF026;COR47;MPK3;MGL;ERF106;CIPK6;CIPK6
20	GO:0031667	BP	response to nutrient levels	20/2521	162/65488	4.76787e-06	0.000643582	GH_D10G0827;GH_D05G2282;GH_A11G1423;GH_D11G0846;GH_A10G0749;GH_A13G1756;GH_D12G0097;GH_A05G1270;GH_D13G1713;GH_A05G2260;GH_D05G1267;GH_D09G1983;GH_D12G1839;GH_D09G0015;GH_D07G0417;GH_A08G1628;GH_D08G1640;GH_A12G1843;GH_A12G1106;GH_A11G0810	SPX1;TFT7;SDI1;SPX3;SPX1;PPC16;ATG18A;SPX1;PPC16;TFT7;SPX2;MGL;RNS1;PPC1;SPX1;ATG8F;ATG8F;RNS1;SPX3;SPX3
83	GO:0042221	BP	response to chemical	83/2521	1274/65488	6.27526e-06	0.000643582	GH_D05G2282;GH_D03G1621;GH_D04G0739;GH_D06G0186;GH_D11G0024;GH_D05G1411;GH_D05G3269;GH_A07G0132;GH_D07G1800;GH_A11G0087;GH_A05G1396;GH_D05G1848;GH_A09G0633;GH_D05G2244;GH_D09G2619;GH_A12G1244;GH_A07G1210;GH_D09G2048;GH_A12G2514;GH_D07G1520;GH_D09G0839;GH_D11G0442;GH_A09G1643;GH_A13G0987;GH_D06G1043;GH_D13G1007;GH_D05G1023;GH_D02G0755;GH_D06G1067;GH_D12G0097;GH_A01G0873;GH_A11G0423;GH_A12G2512;GH_…	TFT7;EXO70B1;ELD1;RAP2-1;PAP17;SAUR50;CRK2;DGAT1C;XERICO;ERF026;SAUR50;COR47;MYBS1;PUR7;PHS1;RHA1B;;SAUR36;WRKY22;LEA14-A;OsI_27415;ERF106;SAUR72;SAUR50;;;At1g07170;At1g16350;CIPK6;ATG18A;FLA1;ERF106;ACS1;PVA42;XERICO;Asxl2;COR47;FIP2;UBC18;LOL3;TFT7;SKIP28;ASR3;At4g20940;CUTA;PVA42;SAUR72;ACS1;RHA1B;ERF008;SAUR32;STR15;;;;CTL2;SAUR72;PATL4;UGT76E2;SCL3;ERF026;FIP2;NAC072;SAUR50;;;D14;MPK3;;;NRT3…
18	GO:0042594	BP	response to starvation	18/2521	138/65488	6.45662e-06	0.000643582	GH_D10G0827;GH_A11G1423;GH_D11G0846;GH_A10G0749;GH_A13G1756;GH_D12G0097;GH_A05G1270;GH_D13G1713;GH_D05G1267;GH_D09G1983;GH_D12G1839;GH_D09G0015;GH_D07G0417;GH_A08G1628;GH_D08G1640;GH_A12G1843;GH_A12G1106;GH_A11G0810	SPX1;SDI1;SPX3;SPX1;PPC16;ATG18A;SPX1;PPC16;SPX2;MGL;RNS1;PPC1;SPX1;ATG8F;ATG8F;RNS1;SPX3;SPX3
40	GO:0010035	BP	response to inorganic substance	40/2521	480/65488	6.56086e-06	0.000643582	GH_D03G1621;GH_D06G0186;GH_D11G0024;GH_D12G0097;GH_D05G3269;GH_A01G0644;GH_A11G0087;GH_D05G1848;GH_A05G1813;GH_A09G0633;GH_D07G1520;GH_D11G0442;GH_A12G2512;GH_D07G0628;GH_D06G1043;GH_D06G1067;GH_A05G1123;GH_A11G0423;GH_D07G0103;GH_D07G1190;GH_A13G2130;GH_D10G0047;GH_A05G2210;GH_D12G2532;GH_A06G0201;GH_A04G1490;GH_D04G1829;GH_A09G0833;GH_D11G0093;GH_A01G1044;GH_D13G2396;GH_A07G1210;GH_A03G0460;GH_…	EXO70B1;RAP2-1;PAP17;ATG18A;CRK2;NAC072;ERF026;COR47;COR47;MYBS1;LEA14-A;ERF106;ACS1;NRT3.2;;CIPK6;LOL3;ERF106;Asxl2;;CIPK6;At4g20940;CUTA;ACS1;ERF008;;;CTL2;ERF026;;;;MPK3;;;MGL;ERF106;;CIPK6;CIPK6
43	GO:0005618	CC	cell wall	43/2521	488/65488	2.33485e-06	0.000643582	GH_A12G2063;GH_A05G0056;GH_D04G0739;GH_D05G0061;GH_A13G0603;GH_A05G4238;GH_A11G1526;GH_D10G1486;GH_D09G1574;GH_A05G3249;GH_D02G1023;GH_A03G0340;GH_A02G0984;GH_D11G0408;GH_D03G0528;GH_A13G0812;GH_A02G1658;GH_D07G0101;GH_D08G0283;GH_D08G0287;GH_A08G0273;GH_D10G0154;GH_A12G1843;GH_A08G1487;GH_A03G1966;GH_A11G0486;GH_D05G3276;GH_A09G0833;GH_A02G1949;GH_D04G1222;GH_D02G2639;GH_A11G0391;GH_A08G0854;GH_…	At1g67750;XTH22;ELD1;XTH22;XTH9;EXPA8;atpB;GT14;XTH32;XTH22;XTH22;GSVIVT00023967001;XTH23;KING1;XTH22;EXPA15;XTH23;PME53;XTH22;XTH22;XTH22;XTH8;RNS1;ROPGAP3;poxN1;;XTH22;CTL2;BGAL3;XTH32;XTH23;KING1;pod;EXPA4;PME53;PRP;XTH30;RNS1;SAMS;XTH22;XTH23;EXPA8;XTH28
43	GO:0030312	CC	external encapsulating structure	43/2521	488/65488	2.33485e-06	0.000643582	GH_A12G2063;GH_A05G0056;GH_D04G0739;GH_D05G0061;GH_A13G0603;GH_A05G4238;GH_A11G1526;GH_D10G1486;GH_D09G1574;GH_A05G3249;GH_D02G1023;GH_A03G0340;GH_A02G0984;GH_D11G0408;GH_D03G0528;GH_A13G0812;GH_A02G1658;GH_D07G0101;GH_D08G0283;GH_D08G0287;GH_A08G0273;GH_D10G0154;GH_A12G1843;GH_A08G1487;GH_A03G1966;GH_A11G0486;GH_D05G3276;GH_A09G0833;GH_A02G1949;GH_D04G1222;GH_D02G2639;GH_A11G0391;GH_A08G0854;GH_…	At1g67750;XTH22;ELD1;XTH22;XTH9;EXPA8;atpB;GT14;XTH32;XTH22;XTH22;GSVIVT00023967001;XTH23;KING1;XTH22;EXPA15;XTH23;PME53;XTH22;XTH22;XTH22;XTH8;RNS1;ROPGAP3;poxN1;;XTH22;CTL2;BGAL3;XTH32;XTH23;KING1;pod;EXPA4;PME53;PRP;XTH30;RNS1;SAMS;XTH22;XTH23;EXPA8;XTH28
374	GO:0005634	CC	nucleus	374/2521	6659/65488	6.47599e-06	0.000643582	GH_D10G0121;GH_A04G1218;GH_D12G1957;GH_D05G0863;GH_D12G2465;GH_A07G0872;GH_A05G0234;GH_A08G0330;GH_A09G2020;GH_D04G1551;GH_A07G0207;GH_A05G4243;GH_D06G2141;GH_D11G2108;GH_D11G0494;GH_A08G0529;GH_A08G0687;GH_A05G2337;GH_D07G0225;GH_D02G2119;GH_D05G3018;GH_D12G2364;GH_D06G0186;GH_D12G2366;GH_D12G0140;GH_A05G3010;GH_D07G0087;GH_D07G1566;GH_A11G0683;GH_A03G2014;GH_A13G1980;GH_A10G0804;GH_A10G0803;GH_…	WRKY6;NAC083;MYB306;;DREB1B;HHO5;HSFC1;WOX8;NAC062;NAC083;TT2;WRKY70;WRKY40;MYB44;ATHB-40;SUMO2;AUX22B;ERF012;HSP17.9-D;NAC104;GATA8;ERF1A;RAP2-1;ERF5;NAC104;GATA8;DREB3;ANL2;;SVP;IAA16;ddx11;OFP17;CYCA2-4;At2g30620;WRKY40;RAX3;;ERF017;NAC014;NAC014;BHLH137;NAC079;NAC104;fmt;WRKY22;NAC035;NAC090;NAC081;ERF017;Os10g0418000;WRKY75;ERF5;RAP2-3;KUA1;ODO1;ERF062;DYW7;;UBC16;DIVARICATA;At2g30620;CPRF2;…
20	GO:0016762	MF	xyloglucan:xyloglucosyl transferase activity	20/2521	77/65488	2.14636e-07	0.000643582	GH_D10G0154;GH_D02G1023;GH_A02G0984;GH_A05G0056;GH_D05G3276;GH_D05G0061;GH_A08G0268;GH_D03G0528;GH_D02G2639;GH_A08G0267;GH_A02G1658;GH_A13G0603;GH_D08G0283;GH_D09G1574;GH_D04G1222;GH_A05G3249;GH_D13G0289;GH_D08G1813;GH_D08G0287;GH_A08G0273	XTH8;XTH22;XTH23;XTH22;XTH22;XTH22;XTH22;XTH22;XTH23;XTH23;XTH23;XTH9;XTH22;XTH32;XTH32;XTH22;XTH28;XTH30;XTH22;XTH22
103	GO:0043565	MF	sequence-specific DNA binding	103/2521	1399/65488	2.98066e-06	0.000643582	GH_D10G0121;GH_D12G1376;GH_D07G2123;GH_D12G0897;GH_D12G0162;GH_D05G0600;GH_D11G0898;GH_D11G0425;GH_A05G0234;GH_A09G2620;GH_D06G2368;GH_A05G3892;GH_A05G4243;GH_D06G2141;GH_D03G1119;GH_D11G0494;GH_D11G0153;GH_D11G0093;GH_D07G0225;GH_A06G0672;GH_A06G2073;GH_A02G1606;GH_A13G0537;GH_D05G3018;GH_D02G1607;GH_D07G0876;GH_D13G0081;GH_A05G0297;GH_D05G2208;GH_D13G0720;GH_A03G0431;GH_A07G2432;GH_D07G1566;GH_…	WRKY6;MYB61;NFYB3;HAT22;SVP;WRKY40;SOC1;BHLH137;HSFC1;WRKY23;CPC;WRKY3;WRKY70;WRKY40;;ATHB-40;ATHB-7;ERF026;HSP17.9-D;HSFC1;WRKY70;WRKY51;HHO3;GATA8;WRKY75;CAL;WRKY54;GATA22;MADS27;HHO3;GATA11;ATHB-20;ANL2;CMB1;HSFA2;BHLH162;WRKY23;GT-3A;SVP;WRKY70;WRKY76;WRKY40;HSFA8;WRKY22;WRKY65;WRKY40;WRKY22;HAT5;CMB1;WRKY40;GATA22;RAX3;SCR;AZF1;NFYB5;ATHB-7;WRKY70;MCM5;WRKY75;SVP;WRKY22;WRKY46;GATA15;HAT5;WR…
176	GO:0140110	MF	transcription regulator activity	176/2521	2244/65488	3.21314e-06	0.000643582	GH_A11G0062;GH_D10G0121;GH_A08G1134;GH_D12G1376;GH_D09G1902;GH_D12G0897;GH_D12G0162;GH_D02G1253;GH_D03G0282;GH_D12G0240;GH_D12G2465;GH_D11G2825;GH_D09G2000;GH_A12G0227;GH_D11G0898;GH_A05G4243;GH_D11G0425;GH_D05G3685;GH_A09G2620;GH_A13G0077;GH_D12G0640;GH_D10G1125;GH_A06G0264;GH_A05G3892;GH_A08G2862;GH_D07G0636;GH_A06G0201;GH_D03G1119;GH_A07G0168;GH_D11G0153;GH_A03G0725;GH_D11G0093;GH_D11G0092;GH_…	TCP18;WRKY6;ERF061;MYB61;ERF025;HAT22;SVP;RAV1;BT4;ERF109;DREB1B;CPRF2;ERF061;ERF109;SOC1;WRKY70;BHLH137;ERF4;WRKY23;WRKY70;BZIP44;TINY;ANT;WRKY3;SHN3;RAP2-11;ERF008;;ERF017;ATHB-7;ERF105;ERF026;DREB1D;RAV1;HSP17.9-D;HSFC1;ERF017;WRKY70;WRKY51;ERF106;DREB1D;ERF1A;RAP2-1;ERF5;ERF109;WRKY75;ERF5;CAL;NAC072;ERF5;WRKY54;MADS27;ERF091;ERF1A;ARR2;DREB3;ERF5;ATHB-20;SHN3;CMB1;HSFA2;WRKY23;GT-3A;SVP;WRKY…
172	GO:0003700	MF	DNA-binding transcription factor activity	172/2521	2040/65488	3.45402e-06	0.000643582	GH_A11G0062;GH_D10G0121;GH_A08G1134;GH_D12G1376;GH_D09G1902;GH_D12G0897;GH_D12G0162;GH_D02G1253;GH_D04G0107;GH_D12G0240;GH_D12G2465;GH_D11G2825;GH_D09G2000;GH_A12G0227;GH_D11G0898;GH_A05G4243;GH_D11G0425;GH_D05G3685;GH_A09G2620;GH_A13G0077;GH_D12G0640;GH_D10G1125;GH_A06G0264;GH_A05G3892;GH_A08G2862;GH_D07G0636;GH_A06G0201;GH_D03G1119;GH_A07G0168;GH_D11G0153;GH_A03G0725;GH_D11G0093;GH_D11G0092;GH_…	TCP18;WRKY6;ERF061;MYB61;ERF025;HAT22;SVP;RAV1;NFYA3;ERF109;DREB1B;CPRF2;ERF061;ERF109;SOC1;WRKY70;BHLH137;ERF4;WRKY23;WRKY70;BZIP44;TINY;ANT;WRKY3;SHN3;RAP2-11;ERF008;;ERF017;ATHB-7;ERF105;ERF026;DREB1D;RAV1;HSP17.9-D;HSFC1;ERF017;WRKY70;WRKY51;ERF106;DREB1D;ERF1A;RAP2-1;ERF5;ERF109;WRKY75;ERF5;CAL;ERF5;WRKY54;MADS27;ERF091;ERF1A;ARR2;DREB3;ERF5;ATHB-20;SHN3;CMB1;HSFA2;WRKY23;GT-3A;SVP;WRKY70;ER…
365	GO:0003677	MF	DNA binding	365/2521	6198/65488	6.25883e-06	0.000643582	GH_D10G0121;GH_A11G1419;GH_A04G1218;GH_D12G1957;GH_D05G0863;GH_D12G2465;GH_A07G0872;GH_A05G0234;GH_A08G0330;GH_A09G2020;GH_D04G1551;GH_A07G0207;GH_A05G4243;GH_D06G2141;GH_D08G2693;GH_D11G2108;GH_D11G0494;GH_D04G0133;GH_D07G0225;GH_D02G2119;GH_D05G3018;GH_A05G1390;GH_D12G2364;GH_D06G0186;GH_D12G2366;GH_D12G0140;GH_A05G3010;GH_D13G2630;GH_D07G0087;GH_D07G1566;GH_A11G0683;GH_A03G2014;GH_A10G0804;GH_…	WRKY6;At2g19490;NAC083;MYB306;;DREB1B;HHO5;HSFC1;WOX8;NAC062;NAC083;TT2;WRKY70;WRKY40;HY5;MYB44;ATHB-40;WRKY70;HSP17.9-D;NAC104;GATA8;NFYA3;ERF1A;RAP2-1;ERF5;NAC104;GATA8;OFP3;DREB3;ANL2;;SVP;ddx11;OFP17;HHO2;At2g30620;WRKY40;GATA22;RAX3;NFYA3;ERF017;NAC014;NAC014;WER;NAC079;NAC104;WRKY22;NAC035;NAC090;NAC081;ERF017;WRKY75;ERF5;ERF5;KUA1;ODO1;ERF062;At4g38062;DIVARICATA;At2g30620;CPRF2;MYB4;Os10g…
38	GO:0022412	BP	cellular process involved in reproduction in multicellular organism	38/2521	450/65488	1.03034e-05	0.000853623	GH_D05G2282;GH_A10G1115;GH_D13G1713;GH_D02G2216;GH_D05G1863;GH_A13G2572;GH_D07G2372;GH_D01G1909;GH_A10G1631;GH_A01G0873;GH_D09G1018;GH_D07G1099;GH_D09G0015;GH_D09G2362;GH_A07G0207;GH_A05G2260;GH_D10G0321;GH_D12G0337;GH_A13G1756;GH_D05G2774;GH_A05G4261;GH_A07G1715;GH_A06G0029;GH_D01G1178;GH_D03G1483;GH_A09G0833;GH_D13G1368;GH_D06G0016;GH_D06G1131;GH_A03G2049;GH_A06G1106;GH_A05G2758;GH_D02G0427;GH_…	TFT7;;PPC16;;SMT2;TIP1-3;TUBA;MYB308;;FLA1;SODCP;UGT76E2;PPC1;KCS2;TT2;TFT7;RAC13;MYB308;PPC16;MYB6;WER;XRI1;TUBB1;UBC18;TIP1-3;CTL2;MYB330;TUBB1;WRKY40;;WRKY40;MYB6;PRP;KCS2;MYB6;;TIV1;At1g67750
194	GO:0050896	BP	response to stimulus	194/2521	3666/65488	1.42138e-05	0.00116406	GH_A05G1123;GH_D04G0739;GH_D07G0628;GH_D10G2686;GH_D11G0024;GH_A10G1864;GH_A04G1252;GH_D13G1713;GH_D05G1848;GH_D03G1621;GH_A13G1083;GH_A07G0974;GH_D10G0827;GH_A03G2073;GH_D06G1067;GH_A01G0933;GH_D06G0805;GH_D11G1815;GH_D07G0103;GH_D07G1190;GH_D08G1640;GH_D13G0904;GH_A10G1862;GH_A06G1472;GH_D10G2690;GH_D12G0097;GH_A11G1419;GH_A06G0201;GH_D02G1849;GH_D05G1267;GH_D13G1383;GH_D06G1979;GH_A05G1190;GH_…	LOL3;ELD1;NRT3.2;TRG-31;PAP17;BETV1J;STH-2;PPC16;COR47;EXO70B1;XRCC2;XERICO;SPX1;CBG06644;CIPK6;SAUR72;EFL3;;Asxl2;;ATG8F;XRCC2;;PVA42;HSPRO2;ATG18A;At2g19490;ERF008;MLP31;SPX2;SAUR72;MLO12;ATJ8;XPB2;MLP31;GAE1;ERF026;SPX3;SCRM2;RPT2;BIC1;MGL;ERF106;XERICO;FIP2;HDA19;CML8;POLL;ERF1A;RAP2-1;SAUR50;CRK2;NAC072;UBC36;STR15;DGAT1C;ATG8F;RNS1;SAUR72;PP2A13;;GAE1;MED32;HSPRO2;TRG-31;PER52;;SPX3;NCS2;PH…
31	GO:0044085	BP	cellular component biogenesis	31/2521	347/65488	1.63454e-05	0.00130855	GH_A05G0056;GH_D05G0061;GH_A07G0407;GH_A13G0603;GH_D13G0256;GH_D09G1574;GH_A05G3249;GH_A13G0259;GH_D02G1023;GH_D01G1909;GH_D03G0528;GH_A02G1658;GH_D08G0283;GH_A07G0207;GH_D08G0287;GH_A08G0273;GH_D10G0321;GH_D12G0337;GH_D10G0154;GH_A10G1631;GH_D05G3276;GH_A09G0833;GH_D04G1222;GH_D02G2639;GH_A06G1861;GH_A02G0984;GH_A08G0184;GH_D08G1813;GH_A08G0268;GH_A08G0267;GH_D13G0289	XTH22;XTH22;At2g37990;XTH9;DIM;XTH32;XTH22;DIM;XTH22;MYB308;XTH22;XTH23;XTH22;TT2;XTH22;XTH22;RAC13;MYB308;XTH8;;XTH22;CTL2;XTH32;XTH23;TBL33;XTH23;At2g37990;XTH30;XTH22;XTH23;XTH28
17	GO:0031669	BP	cellular response to nutrient levels	17/2521	136/65488	2.032e-05	0.00160434	GH_D10G0827;GH_A11G1423;GH_D11G0846;GH_A10G0749;GH_A13G1756;GH_A05G1270;GH_D13G1713;GH_D05G1267;GH_D09G1983;GH_D12G1839;GH_D09G0015;GH_D07G0417;GH_A08G1628;GH_D08G1640;GH_A12G1843;GH_A12G1106;GH_A11G0810	SPX1;SDI1;SPX3;SPX1;PPC16;SPX1;PPC16;SPX2;MGL;RNS1;PPC1;SPX1;ATG8F;ATG8F;RNS1;SPX3;SPX3
79	GO:0020037	MF	heme binding	79/2521	1249/65488	2.05248e-05	0.00160434	GH_A03G0630;GH_D13G0649;GH_A01G2038;GH_D12G2263;GH_A09G1594;GH_A10G2603;GH_D08G1767;GH_D10G2619;GH_A03G1966;GH_D10G1977;GH_D07G0623;GH_A08G2310;GH_A05G2082;GH_A12G1077;GH_D07G0031;GH_D12G1324;GH_A11G1882;GH_A07G1318;GH_D12G2872;GH_A01G2119;GH_A12G2213;GH_D04G0204;GH_D01G0859;GH_D13G0176;GH_A03G2425;GH_D09G1074;GH_D05G1993;GH_D13G0800;GH_A12G1305;GH_A01G0398;GH_D11G2399;GH_A08G1746;GH_D11G1492;GH_…	CYB5;;;CYP76B10;CYP76A2;CYP90A1;CYP707A1;CYP81E8;poxN1;PER29;CYP71A9;SCRM2;CYP81E8;PLAT1;CYP734A1;CYP78A6;ROT3;CYP75A3;CYP93A2;CYP93A3;CYP707A1;CYP96A15;CYP71D10;HSPRO2;;CYP94C1;CYP734A1;CYP96A15;CYP78A3;CYP72A15;CYP96A15;CYP707A1;CYP82C2;;PER18;OEP80;;;CYP82A3;;CYP71A1;DOX1;PER12;CYP714A1;PER52;CYP89A2;CYP82A3;NCS1;HSPRO2;CYP71A1;;CYP77A3;CYP71D11;;CYP76C3;CYP77A3;CYP71D10;CYP76B6;HSPRO2;CYP86B1…
20	GO:0009991	BP	response to extracellular stimulus	20/2521	180/65488	2.30809e-05	0.00176829	GH_D10G0827;GH_D05G2282;GH_A11G1423;GH_D11G0846;GH_A10G0749;GH_A13G1756;GH_D12G0097;GH_A05G1270;GH_D13G1713;GH_A05G2260;GH_D05G1267;GH_D09G1983;GH_D12G1839;GH_D09G0015;GH_D07G0417;GH_A08G1628;GH_D08G1640;GH_A12G1843;GH_A12G1106;GH_A11G0810	SPX1;TFT7;SDI1;SPX3;SPX1;PPC16;ATG18A;SPX1;PPC16;TFT7;SPX2;MGL;RNS1;PPC1;SPX1;ATG8F;ATG8F;RNS1;SPX3;SPX3
22	GO:0010410	BP	hemicellulose metabolic process	22/2521	212/65488	2.70189e-05	0.00204798	GH_A05G0056;GH_D05G0061;GH_A13G0603;GH_D09G1574;GH_A05G3249;GH_D02G1023;GH_A02G0984;GH_D03G0528;GH_A02G1658;GH_D02G1804;GH_D08G0283;GH_D08G0287;GH_A08G0273;GH_D10G0154;GH_D05G3276;GH_D04G1222;GH_D02G2639;GH_A06G1861;GH_D08G1813;GH_A08G0268;GH_A08G0267;GH_D13G0289	XTH22;XTH22;XTH9;XTH32;XTH22;XTH22;XTH23;XTH22;XTH23;AXY4;XTH22;XTH22;XTH22;XTH8;XTH22;XTH32;XTH23;TBL33;XTH30;XTH22;XTH23;XTH28
32	GO:0048046	CC	apoplast	32/2521	380/65488	4.1051e-05	0.00304676	GH_A05G0056;GH_A01G1772;GH_D13G1713;GH_A13G0603;GH_D05G3989;GH_D09G1574;GH_A05G3249;GH_D02G1023;GH_A02G0984;GH_D03G0528;GH_A02G1658;GH_D09G0015;GH_D04G1222;GH_D09G0328;GH_D08G0287;GH_A08G0273;GH_D05G2505;GH_D10G0154;GH_A13G1756;GH_D05G0061;GH_D05G3276;GH_A09G0833;GH_A10G1296;GH_D08G0283;GH_D02G2639;GH_A01G0060;GH_A05G2497;GH_D08G1813;GH_A08G0268;GH_A08G0267;GH_A05G2000;GH_D13G0289	XTH22;DIR15;PPC16;XTH9;DIR4;XTH32;XTH22;XTH22;XTH23;XTH22;XTH23;PPC1;XTH32;;XTH22;XTH22;LAC9;XTH8;PPC16;XTH22;XTH22;CTL2;DIR18;XTH22;XTH23;DLO1;LAC14;XTH30;XTH22;XTH23;OSB1;XTH28
28	GO:0030001	BP	metal ion transport	28/2521	315/65488	4.59065e-05	0.00337199	GH_A12G2749;GH_A05G1562;GH_A07G0838;GH_A07G0837;GH_D09G1786;GH_A07G1927;GH_A12G2620;GH_D08G2281;GH_A08G2024;GH_scaffold36-2_objG0001;GH_D09G2009;GH_D01G1921;GH_A12G2747;GH_D11G3249;GH_D07G0840;GH_A03G0485;GH_A05G4368;GH_D10G0083;GH_D03G0092;GH_D05G1590;GH_D12G2777;GH_D12G2775;GH_A05G1764;GH_A01G1806;GH_A08G2273;GH_A09G2070;GH_D12G1873;GH_A10G2177	HIPP14;HIPP28;HIPP21;HIPP21;;HIPP33;HIPP30;HIPP03;CCS;HIPP09;HIPP39;HIPP26;HIPP12;COX17-1;HIPP21;NAKR2;HIPP09;Nipbl;CPK28;HIPP29;HIPP12;HIPP12;HIPP06;HIPP26;HIPP03;HIPP39;HIPP26;ATX1
84	GO:0046906	MF	tetrapyrrole binding	84/2521	1377/65488	4.8888e-05	0.00355436	GH_A06G1891;GH_A03G0630;GH_D13G0649;GH_A01G2038;GH_D12G2263;GH_A09G1594;GH_A10G2602;GH_A10G2603;GH_D07G2108;GH_D10G2619;GH_A03G1966;GH_D10G1977;GH_D07G0623;GH_A08G2310;GH_A05G2082;GH_A12G1077;GH_A05G1952;GH_D07G0031;GH_D12G1324;GH_A11G1882;GH_A07G1318;GH_D12G2872;GH_A01G2119;GH_A12G2213;GH_D04G0204;GH_D01G0859;GH_D13G0176;GH_D08G1767;GH_A03G2425;GH_D09G1074;GH_D13G0800;GH_A12G1305;GH_A01G0398;GH_…	LHCB4.3;CYB5;;;CYP76B10;CYP76A2;LHCB4.3;CYP90A1;CAB-151;CYP81E8;poxN1;PER29;CYP71A9;SCRM2;CYP81E8;PLAT1;CYP734A1;CYP734A1;CYP78A6;ROT3;CYP75A3;CYP93A2;CYP93A3;CYP707A1;CYP96A15;CYP71D10;HSPRO2;CYP707A1;;CYP94C1;CYP96A15;CYP78A3;CYP72A15;CYP96A15;CYP707A1;CYP82C2;CYP77A3;PER18;OEP80;;;CYP82A3;;CYP71A1;DOX1;PER12;CYP714A1;PER52;CYP89A2;CYP82A3;NCS1;HSPRO2;CYP71A1;;LHCB4.3;CYP77A3;CYP71D11;;;CYP76C3…
27	GO:0090378	BP	seed trichome elongation	27/2521	302/65488	5.8276e-05	0.00419411	GH_D05G2282;GH_D13G1713;GH_D02G2216;GH_D05G1863;GH_A13G2572;GH_D07G2372;GH_D05G2774;GH_D09G1018;GH_D07G1099;GH_D09G0015;GH_D09G2362;GH_A05G2260;GH_A13G1756;GH_A10G1631;GH_A05G4261;GH_A06G0029;GH_D01G1178;GH_D03G1483;GH_D13G1368;GH_D06G0016;GH_A03G2049;GH_A05G2758;GH_D02G0427;GH_A09G2422;GH_A11G1683;GH_D12G2209;GH_A12G2063	TFT7;PPC16;;SMT2;TIP1-3;TUBA;MYB6;SODCP;UGT76E2;PPC1;KCS2;TFT7;PPC16;;WER;TUBB1;UBC18;TIP1-3;MYB330;TUBB1;;MYB6;PRP;KCS2;MYB6;TIV1;At1g67750
23	GO:0010383	BP	cell wall polysaccharide metabolic process	23/2521	241/65488	6.68689e-05	0.00476441	GH_A05G0056;GH_D05G0061;GH_A13G0603;GH_D09G1574;GH_A05G3249;GH_D02G1023;GH_A02G0984;GH_D03G0528;GH_A02G1658;GH_D02G1804;GH_D08G0283;GH_D08G0287;GH_A08G0273;GH_D10G0154;GH_D05G3276;GH_A09G0833;GH_D04G1222;GH_D02G2639;GH_A06G1861;GH_D08G1813;GH_A08G0268;GH_A08G0267;GH_D13G0289	XTH22;XTH22;XTH9;XTH32;XTH22;XTH22;XTH23;XTH22;XTH23;AXY4;XTH22;XTH22;XTH22;XTH8;XTH22;CTL2;XTH32;XTH23;TBL33;XTH30;XTH22;XTH23;XTH28
26	GO:0044036	BP	cell wall macromolecule metabolic process	26/2521	288/65488	7.15913e-05	0.00505038	GH_A05G0056;GH_D05G0061;GH_A13G0603;GH_A09G2290;GH_D09G1574;GH_A05G3249;GH_D02G1023;GH_A02G0984;GH_D03G0528;GH_A06G0558;GH_D02G1804;GH_D08G0283;GH_D08G0287;GH_A08G0273;GH_D10G0154;GH_A02G1658;GH_D05G3276;GH_A09G0833;GH_D04G1222;GH_D02G2639;GH_A06G1861;GH_D08G1813;GH_D06G0527;GH_A08G0268;GH_A08G0267;GH_D13G0289	XTH22;XTH22;XTH9;EP3;XTH32;XTH22;XTH22;XTH23;XTH22;CHIT1B;AXY4;XTH22;XTH22;XTH22;XTH8;XTH23;XTH22;CTL2;XTH32;XTH23;TBL33;XTH30;CHIT1B;XTH22;XTH23;XTH28
17	GO:0031668	BP	cellular response to extracellular stimulus	17/2521	154/65488	9.95462e-05	0.00688608	GH_D10G0827;GH_A11G1423;GH_D11G0846;GH_A10G0749;GH_A13G1756;GH_A05G1270;GH_D13G1713;GH_D05G1267;GH_D09G1983;GH_D12G1839;GH_D09G0015;GH_D07G0417;GH_A08G1628;GH_D08G1640;GH_A12G1843;GH_A12G1106;GH_A11G0810	SPX1;SDI1;SPX3;SPX1;PPC16;SPX1;PPC16;SPX2;MGL;RNS1;PPC1;SPX1;ATG8F;ATG8F;RNS1;SPX3;SPX3
20	GO:0009414	BP	response to water deprivation	20/2521	200/65488	0.000102653	0.00698569	GH_A07G1210;GH_A01G0644;GH_D03G1621;GH_D06G0186;GH_D12G0097;GH_D06G1067;GH_D11G0442;GH_A06G0201;GH_A09G0833;GH_A11G0087;GH_A11G0423;GH_A03G0460;GH_D09G1983;GH_D07G0504;GH_D07G1520;GH_D07G1190;GH_A13G2130;GH_D11G0093;GH_A07G0316;GH_D13G2112	;NAC072;EXO70B1;RAP2-1;ATG18A;CIPK6;ERF106;ERF008;CTL2;ERF026;ERF106;MPK3;MGL;ERF106;LEA14-A;;CIPK6;ERF026;CIPK6;CIPK6
18	GO:0007154	BP	cell communication	18/2521	175/65488	0.000156448	0.0101336	GH_D10G0827;GH_A11G1423;GH_D11G0846;GH_A10G0749;GH_A13G1756;GH_A05G1270;GH_D13G1713;GH_A11G0924;GH_D05G1267;GH_D09G1983;GH_D12G1839;GH_D09G0015;GH_D07G0417;GH_A08G1628;GH_D08G1640;GH_A12G1843;GH_A12G1106;GH_A11G0810	SPX1;SDI1;SPX3;SPX1;PPC16;SPX1;PPC16;GL3;SPX2;MGL;RNS1;PPC1;SPX1;ATG8F;ATG8F;RNS1;SPX3;SPX3
17	GO:0071496	BP	cellular response to external stimulus	17/2521	161/65488	0.000171599	0.0109164	GH_D10G0827;GH_A11G1423;GH_D11G0846;GH_A10G0749;GH_A13G1756;GH_A05G1270;GH_D13G1713;GH_D05G1267;GH_D09G1983;GH_D12G1839;GH_D09G0015;GH_D07G0417;GH_A08G1628;GH_D08G1640;GH_A12G1843;GH_A12G1106;GH_A11G0810	SPX1;SDI1;SPX3;SPX1;PPC16;SPX1;PPC16;SPX2;MGL;RNS1;PPC1;SPX1;ATG8F;ATG8F;RNS1;SPX3;SPX3
11	GO:0009611	BP	response to wounding	11/2521	78/65488	0.00019492	0.0120766	GH_A03G1926;GH_A11G0879;GH_A12G1843;GH_D12G2532;GH_A12G0580;GH_D12G0600;GH_D02G2096;GH_A11G1332;GH_D12G1839;GH_D11G0914;GH_A12G2512	HDA19;PP2A13;RNS1;ACS1;STR15;STR15;HDA19;;RNS1;PP2A13;ACS1
57	GO:0005509	MF	calcium ion binding	57/2521	887/65488	0.00020099	0.0123453	GH_D07G1839;GH_D11G2045;GH_D10G2027;GH_D04G0489;GH_A09G0143;GH_A05G2383;GH_D05G2341;GH_D11G3014;GH_D12G1319;GH_A05G1676;GH_D10G2163;GH_D13G1634;GH_D12G2915;GH_A11G0388;GH_D09G0150;GH_A09G1198;GH_A11G2983;GH_D11G0405;GH_A12G1300;GH_A02G0765;GH_A06G0120;GH_A05G3877;GH_A13G1679;GH_A07G0858;GH_A05G3872;GH_D08G1478;GH_A11G0271;GH_D01G0543;GH_D11G0281;GH_A06G0006;GH_A10G1889;GH_D12G0334;GH_A08G2713;GH_…	MICU;CML1;CRSH;CML45;CML45;CML44;CML29;PPD7;KIC;PBP1;WAK2;PBP1;CML27;CML19;CML45;;PPD7;CML19;KIC;CML44;CML41;CML45;PBP1;PQL3;CML45;TPK5;CBL1;NCL;CBL1;AMY2;CML8;;CML5;CML45;CPK4;CML42;WAK2;WAK2;CPK28;WAK2;CML44;CML23;CML23;PQL3;NCL;At1g66430;CPK28;CML45;WAK2;PBP1;CML21;CML49;WAK5;CML27;PBP1;CPK4;AMY3
30	GO:0009826	BP	unidimensional cell growth	30/2521	375/65488	0.000203935	0.0124191	GH_D05G2282;GH_D04G0739;GH_D13G1713;GH_D02G2216;GH_D05G1863;GH_D13G0256;GH_A13G0259;GH_A13G2572;GH_D07G2372;GH_D05G2774;GH_D09G1018;GH_D07G1099;GH_D09G0015;GH_D09G2362;GH_A05G2260;GH_A13G1756;GH_A10G1631;GH_A05G4261;GH_A06G0029;GH_D01G1178;GH_D03G1483;GH_D13G1368;GH_D06G0016;GH_A03G2049;GH_A05G2758;GH_D02G0427;GH_A09G2422;GH_A11G1683;GH_D12G2209;GH_A12G2063	TFT7;ELD1;PPC16;;SMT2;DIM;DIM;TIP1-3;TUBA;MYB6;SODCP;UGT76E2;PPC1;KCS2;TFT7;PPC16;;WER;TUBB1;UBC18;TIP1-3;MYB330;TUBB1;;MYB6;PRP;KCS2;MYB6;TIV1;At1g67750
3	GO:0055073	BP	cadmium ion homeostasis	3/2521	4/65488	0.000221354	0.0126172	GH_A07G0837;GH_D07G0840;GH_A07G0838	HIPP21;HIPP21;HIPP21
3	GO:0061687	BP	detoxification of inorganic compound	3/2521	4/65488	0.000221354	0.0126172	GH_A07G0837;GH_D07G0840;GH_A07G0838	HIPP21;HIPP21;HIPP21
3	GO:0071585	BP	detoxification of cadmium ion	3/2521	4/65488	0.000221354	0.0126172	GH_A07G0837;GH_D07G0840;GH_A07G0838	HIPP21;HIPP21;HIPP21
7	GO:0004535	MF	poly(A)-specific ribonuclease activity	7/2521	33/65488	0.000219766	0.0126172	GH_A09G1151;GH_A08G0107;GH_D08G0111;GH_D07G1199;GH_D09G1108;GH_A07G1219;GH_D06G1314	CAF1-9;CAF1-11;CAF1-11;CAF1-9;CAF1-9;CAF1-9;CAF1-6
5	GO:0010540	BP	basipetal auxin transport	5/2521	17/65488	0.000353392	0.0190751	GH_D06G1067;GH_D09G2355;GH_D13G2112;GH_A07G0316;GH_A13G2130	CIPK6;GG2;CIPK6;CIPK6;CIPK6
50	GO:0009605	BP	response to external stimulus	50/2521	777/65488	0.000472556	0.0242227	GH_A03G1926;GH_D05G2282;GH_D03G1621;GH_D11G0846;GH_D03G0326;GH_D13G1713;GH_D02G2096;GH_A01G1878;GH_A11G1423;GH_A12G2349;GH_A08G1628;GH_D12G2364;GH_A11G0810;GH_D10G0827;GH_A05G3643;GH_A03G0340;GH_D13G0025;GH_A05G0312;GH_A05G1123;GH_D06G0805;GH_D09G0015;GH_D05G3844;GH_D07G0417;GH_A05G2260;GH_D01G0209;GH_D13G1938;GH_A12G1843;GH_A13G1756;GH_D12G0097;GH_A03G1966;GH_A13G1977;GH_A10G0865;GH_D05G1267;GH_…	HDA19;TFT7;EXO70B1;SPX3;HSL2;PPC16;HDA19;LAZ1;SDI1;ERF1A;ATG8F;ERF1A;SPX3;SPX1;GAE1;GSVIVT00023967001;ERD15;RPS2;LOL3;EFL3;PPC1;;SPX1;TFT7;ASR3;;RNS1;PPC16;ATG18A;poxN1;;TET8;SPX2;ERD15;ATG8F;GAE1;SPX3;At1g07170;SPX1;SPX1;atpB;EFL4;RPT2;MPK3;MGL;RNS1;HEV1;SCR;;LOX1
30	GO:0060560	BP	developmental growth involved in morphogenesis	30/2521	395/65488	0.000514142	0.0259806	GH_D05G2282;GH_D04G0739;GH_D13G1713;GH_D02G2216;GH_D05G1863;GH_D13G0256;GH_A13G0259;GH_A13G2572;GH_D07G2372;GH_D05G2774;GH_D09G1018;GH_D07G1099;GH_D09G0015;GH_D09G2362;GH_A05G2260;GH_A13G1756;GH_A10G1631;GH_A05G4261;GH_A06G0029;GH_D01G1178;GH_D03G1483;GH_D13G1368;GH_D06G0016;GH_A03G2049;GH_A05G2758;GH_D02G0427;GH_A09G2422;GH_A11G1683;GH_D12G2209;GH_A12G2063	TFT7;ELD1;PPC16;;SMT2;DIM;DIM;TIP1-3;TUBA;MYB6;SODCP;UGT76E2;PPC1;KCS2;TFT7;PPC16;;WER;TUBB1;UBC18;TIP1-3;MYB330;TUBB1;;MYB6;PRP;KCS2;MYB6;TIV1;At1g67750
7	GO:0042538	BP	hyperosmotic salinity response	7/2521	38/65488	0.000548819	0.0273891	GH_A10G1889;GH_D06G0186;GH_D06G1067;GH_A06G0201;GH_A13G2130;GH_D13G2112;GH_A07G0316	CML8;RAP2-1;CIPK6;ERF008;CIPK6;CIPK6;CIPK6
14	GO:0008081	MF	phosphoric diester hydrolase activity	14/2521	131/65488	0.000549703	0.0273891	GH_A05G2491;GH_A05G2490;GH_A07G0758;GH_A03G2274;GH_A03G1731;GH_A11G3025;GH_D02G1890;GH_A10G0709;GH_D07G2563;GH_A06G1491;GH_D06G1588;GH_A07G2619;GH_A12G2361;GH_D11G3054	SPS4;GDPD4;GDPD5;plcA;GDPD1;PLPZETA2;GDPD1;GDPD1;GDPD2;At4g18930;At4g18930;GDPD2;smpd4;PLPZETA2
6	GO:0042555	CC	MCM complex	6/2521	28/65488	0.000587042	0.0287392	GH_D02G2609;GH_A13G2142;GH_D10G0426;GH_A09G0030;GH_D13G2127;GH_D09G0029	MCM6;MCM5;MCM3;OsI_36121;MCM5;MCM2
27	GO:0046527	MF	glucosyltransferase activity	27/2521	353/65488	0.000743953	0.0358153	GH_A05G0056;GH_D05G0061;GH_A13G0603;GH_A11G2596;GH_D07G0188;GH_A12G2259;GH_D09G1574;GH_A05G3249;GH_D02G1023;GH_A02G0984;GH_D03G0528;GH_A08G1286;GH_A02G1658;GH_D08G0283;GH_D08G0287;GH_A08G0273;GH_D10G0154;GH_D05G3276;GH_D04G1222;GH_D02G2639;GH_A05G2491;GH_A05G2490;GH_D01G0904;GH_D08G1813;GH_A08G0268;GH_A08G0267;GH_D13G0289	XTH22;XTH22;XTH9;CSLE6;SS;CSLD3;XTH32;XTH22;XTH22;XTH23;XTH22;WAXY;XTH23;XTH22;XTH22;XTH22;XTH8;XTH22;XTH32;XTH23;SPS4;GDPD4;CSLE6;XTH30;XTH22;XTH23;XTH28
4	GO:0051091	BP	positive regulation of DNA-binding transcription factor activity	4/2521	12/65488	0.000845777	0.0401744	GH_D10G2155;GH_D11G3509;GH_A10G2044;GH_A05G4197	SIB1;SIB2;SIB1;SIB1
7	GO:0006972	BP	hyperosmotic response	7/2521	42/65488	0.00102608	0.0471399	GH_A10G1889;GH_D06G0186;GH_D06G1067;GH_A06G0201;GH_A13G2130;GH_D13G2112;GH_A07G0316	CML8;RAP2-1;CIPK6;ERF008;CIPK6;CIPK6;CIPK6
3	GO:0032508	BP	DNA duplex unwinding	3/2521	6/65488	0.00104404	0.0471399	GH_A09G0030;GH_A10G0804;GH_D09G0029	OsI_36121;ddx11;MCM2
31	GO:0006073	BP	cellular glucan metabolic process	31/2521	435/65488	0.00104535	0.0471399	GH_A02G1132;GH_A05G0056;GH_D04G0739;GH_D05G0061;GH_A13G0603;GH_A11G2596;GH_A12G2259;GH_D09G1574;GH_A05G3249;GH_D02G1023;GH_A02G0984;GH_D11G1214;GH_D03G0528;GH_A08G1286;GH_A02G1658;GH_D02G1804;GH_D08G0283;GH_D08G0287;GH_A08G0273;GH_D10G0154;GH_D05G3276;GH_D11G3478;GH_A09G0833;GH_D04G1222;GH_D02G2639;GH_A11G1184;GH_D01G0904;GH_D08G1813;GH_A08G0268;GH_A08G0267;GH_D13G0289	At1g64390;XTH22;ELD1;XTH22;XTH9;CSLE6;CSLD3;XTH32;XTH22;XTH22;XTH23;At4g02290;XTH22;WAXY;XTH23;AXY4;XTH22;XTH22;XTH22;XTH8;XTH22;BGLU42;CTL2;XTH32;XTH23;At4g02290;CSLE6;XTH30;XTH22;XTH23;XTH28
3	GO:0046905	MF	phytoene synthase activity	3/2521	6/65488	0.00104404	0.0471399	GH_D09G0092;GH_A09G0088;GH_D07G0817	PSY;PSY;PSY
3	GO:0016767	MF	geranylgeranyl-diphosphate geranylgeranyltransferase activity	3/2521	6/65488	0.00104404	0.0471399	GH_D09G0092;GH_A09G0088;GH_D07G0817	PSY;PSY;PSY
431	GO:0043231	CC	intracellular membrane-bounded organelle	431/2521	9683/65488	0.00109948	0.0483567	GH_D10G0121;GH_A04G1218;GH_D12G1957;GH_D05G0863;GH_D12G2465;GH_A07G0872;GH_A05G0234;GH_A08G0330;GH_A09G2020;GH_D04G1551;GH_A07G0207;GH_A05G4243;GH_D06G2141;GH_D11G2108;GH_D11G0494;GH_A08G0529;GH_A08G0687;GH_A05G2337;GH_D07G0225;GH_D02G2119;GH_D05G3018;GH_D12G2364;GH_D06G0186;GH_D12G2366;GH_D12G0140;GH_A05G3010;GH_D07G0087;GH_D04G1137;GH_D07G1566;GH_A11G0683;GH_A03G2014;GH_A13G1980;GH_A10G0804;GH_…	WRKY6;NAC083;MYB306;;DREB1B;HHO5;HSFC1;WOX8;NAC062;NAC083;TT2;WRKY70;WRKY40;MYB44;ATHB-40;SUMO2;AUX22B;ERF012;HSP17.9-D;NAC104;GATA8;ERF1A;RAP2-1;ERF5;NAC104;GATA8;DREB3;klc-2;ANL2;;SVP;IAA16;ddx11;OFP17;HMGCL;CYCA2-4;At2g30620;WRKY40;RAX3;WRKY65;TIV1;SSR2;;PATL4;NAC014;NAC014;BHLH137;NAC079;NAC104;fmt;WRKY22;NAC035;NAC090;NAC081;GC6;ERF017;WRKY22;WAXY;ERF5;RAP2-3;POLL;KUA1;ODO1;;CTL2;ERF062;DYW7…
15	GO:0009617	BP	response to bacterium	15/2521	158/65488	0.00122098	0.0530456	GH_D03G1621;GH_A05G3643;GH_A03G0340;GH_D03G0326;GH_D13G0025;GH_A03G0460;GH_A05G0312;GH_A13G1977;GH_A03G1966;GH_D13G1938;GH_A13G0029;GH_A11G2839;GH_D04G0893;GH_A04G0516;GH_D05G1023	EXO70B1;GAE1;GSVIVT00023967001;HSL2;ERD15;MPK3;RPS2;;poxN1;;ERD15;HEV1;GAE1;LOX1;At1g07170
30	GO:0048589	BP	developmental growth	30/2521	418/65488	0.00123073	0.053145	GH_D05G2282;GH_D04G0739;GH_D13G1713;GH_D02G2216;GH_D05G1863;GH_D13G0256;GH_A13G0259;GH_A13G2572;GH_D07G2372;GH_D05G2774;GH_D09G1018;GH_D07G1099;GH_D09G0015;GH_D09G2362;GH_A05G2260;GH_A13G1756;GH_A10G1631;GH_A05G4261;GH_A06G0029;GH_D01G1178;GH_D03G1483;GH_D13G1368;GH_D06G0016;GH_A03G2049;GH_A05G2758;GH_D02G0427;GH_A09G2422;GH_A11G1683;GH_D12G2209;GH_A12G2063	TFT7;ELD1;PPC16;;SMT2;DIM;DIM;TIP1-3;TUBA;MYB6;SODCP;UGT76E2;PPC1;KCS2;TFT7;PPC16;;WER;TUBB1;UBC18;TIP1-3;MYB330;TUBB1;;MYB6;PRP;KCS2;MYB6;TIV1;At1g67750
46	GO:0009725	BP	response to hormone	46/2521	731/65488	0.00131203	0.0556441	GH_A13G0987;GH_D05G1411;GH_D04G0739;GH_A07G0132;GH_D07G1800;GH_A11G0087;GH_A05G1396;GH_D05G2244;GH_A07G0176;GH_D13G0139;GH_A09G0633;GH_D09G2048;GH_D11G0442;GH_A09G1643;GH_A03G2073;GH_D13G1007;GH_D05G1023;GH_D02G0755;GH_A01G0933;GH_A01G0873;GH_A11G0423;GH_A12G2512;GH_D06G1438;GH_A07G0974;GH_A12G2292;GH_A01G1590;GH_A01G0644;GH_D10G0047;GH_A06G1472;GH_D12G2532;GH_D12G1247;GH_D08G1199;GH_D12G0600;GH_…	SAUR50;SAUR50;ELD1;DGAT1C;XERICO;ERF026;SAUR50;PUR7;SAUR72;SCL3;MYBS1;SAUR36;ERF106;SAUR72;CBG06644;;At1g07170;At1g16350;SAUR72;FLA1;ERF106;ACS1;PVA42;XERICO;FIP2;SKIP28;NAC072;At4g20940;PVA42;ACS1;RHA1B;SAUR32;STR15;UBC18;CTL2;SAUR72;PATL4;PHS1;ERF026;SAUR50;RHA1B;STR15;ERF106;SAUR36;FIP2;LOX1
6	GO:0016128	BP	phytosteroid metabolic process	6/2521	33/65488	0.00146433	0.0586366	GH_A09G0088;GH_D09G0092;GH_D07G0817;GH_D13G0256;GH_A06G2064;GH_A13G0259	PSY;PSY;PSY;DIM;;DIM
6	GO:0016129	BP	phytosteroid biosynthetic process	6/2521	33/65488	0.00146433	0.0586366	GH_A09G0088;GH_D09G0092;GH_D07G0817;GH_D13G0256;GH_A06G2064;GH_A13G0259	PSY;PSY;PSY;DIM;;DIM
2	GO:0036377	BP	arbuscular mycorrhizal association	2/2521	2/65488	0.00148135	0.0586366	GH_A12G2223;GH_D12G2241	CNTRL;CNTRL
2	GO:0046475	BP	glycerophospholipid catabolic process	2/2521	2/65488	0.00148135	0.0586366	GH_A03G1731;GH_D02G1890	GDPD1;GDPD1
2	GO:0009852	BP	auxin catabolic process	2/2521	2/65488	0.00148135	0.0586366	GH_D07G2032;GH_A07G2040	DAO;DAO
2	GO:0042447	BP	hormone catabolic process	2/2521	2/65488	0.00148135	0.0586366	GH_D07G2032;GH_A07G2040	DAO;DAO
102	GO:0016757	MF	transferase activity, transferring glycosyl groups	102/2521	1925/65488	0.0013929	0.0586366	GH_D01G1740;GH_A11G0891;GH_D04G1421;GH_A13G0603;GH_D02G2588;GH_A08G1726;GH_A13G2290;GH_A12G2259;GH_D13G2617;GH_D10G0821;GH_D03G1678;GH_D04G1222;GH_D01G1589;GH_D09G1755;GH_D10G0154;GH_D05G2278;GH_D05G3276;GH_D01G0904;GH_D08G1813;GH_D07G0188;GH_D13G0289;GH_A09G0452;GH_A07G2528;GH_A05G0056;GH_D02G1455;GH_A13G2434;GH_D09G1574;GH_A08G1827;GH_A04G0874;GH_D08G1946;GH_A05G3818;GH_D06G2326;GH_A11G0747;GH_…	QPT;DGD2;SQD2;XTH9;GT17;At1g04910;MGD2;CSLD3;UGT87A2;CjBAp12;B3GLCT;XTH32;UGT74B1;At4g19900;XTH8;UGT85A24;XTH22;CSLE6;XTH30;SS;XTH28;UKL1;UGT90A1;XTH22;SKIV2L;FTIP1;XTH32;At1g61280;UGT73C5;At5g03795;GATL10;FG3;UGT83A1;ALG11;MGD2;UGT84A13;UGT92A1;UGT75L6;UGT74F2;XYLT;SPS4;GDPD4;XTH22;UGT43;TTC37;UGT76B1;UGT92A1;RFS2;XTH22;XTH23;MGD2;At1g04910;RFS2;GT14;XTH22;UGT73C3;lfng;XTH22;UGT85A24;XTH23;At1g6…
2	GO:0036033	MF	mediator complex binding	2/2521	2/65488	0.00148135	0.0586366	GH_A12G0247;GH_D12G0254	MEE14;MEE14
2	GO:0050302	MF	indole-3-acetaldehyde oxidase activity	2/2521	2/65488	0.00148135	0.0586366	GH_D07G2032;GH_A07G2040	DAO;DAO
2	GO:0004031	MF	aldehyde oxidase activity	2/2521	2/65488	0.00148135	0.0586366	GH_D07G2032;GH_A07G2040	DAO;DAO
2	GO:0018488	MF	aryl-aldehyde oxidase activity	2/2521	2/65488	0.00148135	0.0586366	GH_D07G2032;GH_A07G2040	DAO;DAO
2	GO:0004112	MF	cyclic-nucleotide phosphodiesterase activity	2/2521	2/65488	0.00148135	0.0586366	GH_D06G1588;GH_A06G1491	At4g18930;At4g18930
12	GO:0005200	MF	structural constituent of cytoskeleton	12/2521	114/65488	0.0015162	0.0596847	GH_D07G2372;GH_D11G2642;GH_A03G2049;GH_D03G0326;GH_A11G3422;GH_A06G0029;GH_A03G0258;GH_A11G2584;GH_D03G1710;GH_D05G1898;GH_D02G2216;GH_D06G0016	TUBA;TUBA3;;HSL2;TUBA3;TUBB1;TUBB1;TUBA3;;;;TUBB1
129	GO:0006355	BP	regulation of transcription, DNA-templated	129/2521	2534/65488	0.00154113	0.0598133	GH_D11G1094;GH_D02G1383;GH_D11G0026;GH_A09G0043;GH_A04G1218;GH_D07G2127;GH_D10G2211;GH_D12G0162;GH_A05G3749;GH_D04G1385;GH_D10G2603;GH_A10G0251;GH_D07G2195;GH_D11G0898;GH_D11G0425;GH_D08G2239;GH_D12G0375;GH_D04G1551;GH_D07G1191;GH_D07G2123;GH_D05G2774;GH_A05G1357;GH_D03G1119;GH_D12G0624;GH_D11G0494;GH_D03G1589;GH_D11G0093;GH_D08G0300;GH_A08G0687;GH_D05G1074;GH_D02G2119;GH_A13G0537;GH_D05G3018;GH_…	NAC096;NAC029;CDCA7L;pof4;NAC083;MTERF8;MTERF9;SVP;At3g25440;BLH9;BLH9;DOF5.4;NAC091;SOC1;BHLH137;NAC091;NAC035;NAC083;NAC090;NFYB3;MYB6;DOF1.7;;NAC037;ATHB-40;MAPKKK18;ERF026;VHA-e1;AUX22B;MAPKKK18;NAC104;HHO3;GATA8;HDA19;SIB2;ERF1A;CAL;NAC072;NAC104;NAC096;GATA22;MADS27;NTL9;NAC029;OFP3;NAC062;NAC083;IAA20;BT4;MED32;HHO2;NAC021;ANL2;;CMB1;BHLH162;SVP;IAA16;NAC079;NTL9;SIB1;CMB1;At2g30620;GATA22…
129	GO:2001141	BP	regulation of RNA biosynthetic process	129/2521	2535/65488	0.00154483	0.0598133	GH_D11G1094;GH_D02G1383;GH_D11G0026;GH_A09G0043;GH_A04G1218;GH_D07G2127;GH_D10G2211;GH_D12G0162;GH_A05G3749;GH_D04G1385;GH_D10G2603;GH_A10G0251;GH_D07G2195;GH_D11G0898;GH_D11G0425;GH_D08G2239;GH_D12G0375;GH_D04G1551;GH_D07G1191;GH_D07G2123;GH_D05G2774;GH_A05G1357;GH_D03G1119;GH_D12G0624;GH_D11G0494;GH_D03G1589;GH_D11G0093;GH_D08G0300;GH_A08G0687;GH_D05G1074;GH_D02G2119;GH_A13G0537;GH_D05G3018;GH_…	NAC096;NAC029;CDCA7L;pof4;NAC083;MTERF8;MTERF9;SVP;At3g25440;BLH9;BLH9;DOF5.4;NAC091;SOC1;BHLH137;NAC091;NAC035;NAC083;NAC090;NFYB3;MYB6;DOF1.7;;NAC037;ATHB-40;MAPKKK18;ERF026;VHA-e1;AUX22B;MAPKKK18;NAC104;HHO3;GATA8;HDA19;SIB2;ERF1A;CAL;NAC072;NAC104;NAC096;GATA22;MADS27;NTL9;NAC029;OFP3;NAC062;NAC083;IAA20;BT4;MED32;HHO2;NAC021;ANL2;;CMB1;BHLH162;SVP;IAA16;NAC079;NTL9;SIB1;CMB1;At2g30620;GATA22…
129	GO:1903506	BP	regulation of nucleic acid-templated transcription	129/2521	2535/65488	0.00154483	0.0598133	GH_D11G1094;GH_D02G1383;GH_D11G0026;GH_A09G0043;GH_A04G1218;GH_D07G2127;GH_D10G2211;GH_D12G0162;GH_A05G3749;GH_D04G1385;GH_D10G2603;GH_A10G0251;GH_D07G2195;GH_D11G0898;GH_D11G0425;GH_D08G2239;GH_D12G0375;GH_D04G1551;GH_D07G1191;GH_D07G2123;GH_D05G2774;GH_A05G1357;GH_D03G1119;GH_D12G0624;GH_D11G0494;GH_D03G1589;GH_D11G0093;GH_D08G0300;GH_A08G0687;GH_D05G1074;GH_D02G2119;GH_A13G0537;GH_D05G3018;GH_…	NAC096;NAC029;CDCA7L;pof4;NAC083;MTERF8;MTERF9;SVP;At3g25440;BLH9;BLH9;DOF5.4;NAC091;SOC1;BHLH137;NAC091;NAC035;NAC083;NAC090;NFYB3;MYB6;DOF1.7;;NAC037;ATHB-40;MAPKKK18;ERF026;VHA-e1;AUX22B;MAPKKK18;NAC104;HHO3;GATA8;HDA19;SIB2;ERF1A;CAL;NAC072;NAC104;NAC096;GATA22;MADS27;NTL9;NAC029;OFP3;NAC062;NAC083;IAA20;BT4;MED32;HHO2;NAC021;ANL2;;CMB1;BHLH162;SVP;IAA16;NAC079;NTL9;SIB1;CMB1;At2g30620;GATA22…
31	GO:0044042	BP	glucan metabolic process	31/2521	437/65488	0.00156144	0.0598133	GH_A02G1132;GH_A05G0056;GH_D04G0739;GH_D05G0061;GH_A13G0603;GH_A11G2596;GH_A12G2259;GH_D09G1574;GH_A05G3249;GH_D02G1023;GH_A02G0984;GH_D11G1214;GH_D03G0528;GH_A08G1286;GH_A02G1658;GH_D02G1804;GH_D08G0283;GH_D08G0287;GH_A08G0273;GH_D10G0154;GH_D05G3276;GH_D11G3478;GH_A09G0833;GH_D04G1222;GH_D02G2639;GH_A11G1184;GH_D01G0904;GH_D08G1813;GH_A08G0268;GH_A08G0267;GH_D13G0289	At1g64390;XTH22;ELD1;XTH22;XTH9;CSLE6;CSLD3;XTH32;XTH22;XTH22;XTH23;At4g02290;XTH22;WAXY;XTH23;AXY4;XTH22;XTH22;XTH22;XTH8;XTH22;BGLU42;CTL2;XTH32;XTH23;At4g02290;CSLE6;XTH30;XTH22;XTH23;XTH28
7	GO:0019210	MF	kinase inhibitor activity	7/2521	45/65488	0.00156129	0.0598133	GH_A05G2025;GH_D10G1039;GH_A06G0169;GH_D05G2057;GH_D06G0153;GH_A10G0924;GH_A09G2353	BKI1;KRP3;BKI1;BKI1;BKI1;KRP3;MAKR1
31	GO:0000902	BP	cell morphogenesis	31/2521	438/65488	0.00157846	0.0601418	GH_D05G2282;GH_D04G0739;GH_D13G1713;GH_D02G2216;GH_D05G1863;GH_D13G0256;GH_A13G0259;GH_A13G2572;GH_D07G2372;GH_A10G1631;GH_D09G1018;GH_D07G1099;GH_D09G0015;GH_D09G2362;GH_A05G2260;GH_D10G0321;GH_A13G1756;GH_D05G2774;GH_A05G4261;GH_A06G0029;GH_D01G1178;GH_D03G1483;GH_D13G1368;GH_D06G0016;GH_A03G2049;GH_A05G2758;GH_D02G0427;GH_A09G2422;GH_A11G1683;GH_D12G2209;GH_A12G2063	TFT7;ELD1;PPC16;;SMT2;DIM;DIM;TIP1-3;TUBA;;SODCP;UGT76E2;PPC1;KCS2;TFT7;RAC13;PPC16;MYB6;WER;TUBB1;UBC18;TIP1-3;MYB330;TUBB1;;MYB6;PRP;KCS2;MYB6;TIV1;At1g67750
27	GO:0000904	BP	cell morphogenesis involved in differentiation	27/2521	370/65488	0.00159509	0.0604521	GH_D05G2282;GH_D13G1713;GH_D02G2216;GH_D05G1863;GH_A13G2572;GH_D07G2372;GH_D05G2774;GH_D09G1018;GH_D07G1099;GH_D09G0015;GH_D09G2362;GH_A05G2260;GH_A13G1756;GH_A10G1631;GH_A05G4261;GH_A06G0029;GH_D01G1178;GH_D03G1483;GH_D13G1368;GH_D06G0016;GH_A03G2049;GH_A05G2758;GH_D02G0427;GH_A09G2422;GH_A11G1683;GH_D12G2209;GH_A12G2063	TFT7;PPC16;;SMT2;TIP1-3;TUBA;MYB6;SODCP;UGT76E2;PPC1;KCS2;TFT7;PPC16;;WER;TUBB1;UBC18;TIP1-3;MYB330;TUBB1;;MYB6;PRP;KCS2;MYB6;TIV1;At1g67750
4	GO:0008430	MF	selenium binding	4/2521	14/65488	0.00160794	0.060617	GH_A02G0204;GH_D10G1489;GH_A10G1398;GH_A02G0209	SBP1;SBP2;SBP2;SBP2
126	GO:0006950	BP	response to stress	126/2521	2471/65488	0.00162231	0.0608365	GH_D02G1564;GH_D10G2686;GH_D11G0024;GH_A10G1864;GH_D13G1713;GH_A13G1083;GH_A11G0810;GH_D10G0827;GH_D06G1067;GH_A05G1123;GH_D11G1815;GH_D07G0103;GH_D07G1190;GH_D08G1640;GH_D13G0904;GH_A10G1862;GH_D10G2690;GH_D12G0097;GH_A11G1419;GH_A06G0201;GH_D02G1849;GH_D05G1267;GH_D06G1979;GH_A03G0286;GH_D02G1565;GH_D04G0893;GH_D11G0093;GH_A12G1106;GH_A08G2310;GH_D09G1983;GH_D07G0504;GH_A03G1926;GH_D01G1577;GH_…	MLP31;TRG-31;PAP17;BETV1J;PPC16;XRCC2;SPX3;SPX1;CIPK6;LOL3;;Asxl2;;ATG8F;XRCC2;;HSPRO2;ATG18A;At2g19490;ERF008;MLP31;SPX2;MLO12;XPB2;MLP31;GAE1;ERF026;SPX3;SCRM2;MGL;ERF106;HDA19;POLL;ERF1A;RAP2-1;CRK2;UBC36;DGAT1C;ATG8F;RNS1;PP2A13;GAE1;MED32;HSPRO2;TRG-31;XERICO;NCS2;PHR1;CIPK6;MLP28;PP2A13;PPC16;PER52;;TET8;STR15;PER53;SPX1;NCS1;ERF1A;SAMS;HEV1;CIPK6;CIPK6;EXO70B1;SPX3;HSL2;HDA19;NCS2;ACS1;Ser…
31	GO:0016049	BP	cell growth	31/2521	442/65488	0.00166291	0.0620327	GH_D05G2282;GH_D04G0739;GH_D13G1713;GH_D02G2216;GH_D05G1863;GH_D13G0256;GH_A13G0259;GH_A13G2572;GH_D07G2372;GH_D05G2774;GH_D09G1018;GH_D07G1099;GH_D09G0015;GH_D09G2362;GH_A05G2260;GH_A13G1756;GH_A10G1631;GH_A05G4261;GH_A06G0029;GH_D01G1178;GH_D03G1483;GH_A09G0833;GH_D13G1368;GH_D06G0016;GH_A03G2049;GH_A05G2758;GH_D02G0427;GH_A09G2422;GH_A11G1683;GH_D12G2209;GH_A12G2063	TFT7;ELD1;PPC16;;SMT2;DIM;DIM;TIP1-3;TUBA;MYB6;SODCP;UGT76E2;PPC1;KCS2;TFT7;PPC16;;WER;TUBB1;UBC18;TIP1-3;CTL2;MYB330;TUBB1;;MYB6;PRP;KCS2;MYB6;TIV1;At1g67750
131	GO:0051252	BP	regulation of RNA metabolic process	131/2521	2591/65488	0.00173492	0.0643818	GH_D11G1094;GH_D02G1383;GH_D11G0026;GH_A09G0043;GH_A04G1218;GH_D07G2127;GH_D10G2211;GH_D12G0162;GH_A05G3749;GH_D04G1385;GH_D10G2603;GH_A10G0251;GH_D07G2195;GH_D11G0898;GH_D11G0425;GH_D08G2239;GH_D12G0375;GH_D04G1551;GH_D07G1191;GH_D07G2123;GH_D05G2774;GH_A05G1357;GH_D03G1119;GH_D12G0624;GH_D11G0494;GH_D03G1589;GH_D11G0093;GH_D08G0300;GH_A08G0687;GH_D05G1074;GH_D02G2119;GH_A13G0537;GH_D05G3018;GH_…	NAC096;NAC029;CDCA7L;pof4;NAC083;MTERF8;MTERF9;SVP;At3g25440;BLH9;BLH9;DOF5.4;NAC091;SOC1;BHLH137;NAC091;NAC035;NAC083;NAC090;NFYB3;MYB6;DOF1.7;;NAC037;ATHB-40;MAPKKK18;ERF026;VHA-e1;AUX22B;MAPKKK18;NAC104;HHO3;GATA8;HDA19;SIB2;ERF1A;CAL;NAC072;NAC104;NAC096;GATA22;MADS27;NTL9;NAC029;OFP3;NAC062;NAC083;IAA20;BT4;MED32;HHO2;NAC021;ANL2;;CMB1;BHLH162;SVP;IAA16;NAC079;NTL9;SIB1;At5g56260;CMB1;At2g30…
3	GO:0032392	BP	DNA geometric change	3/2521	7/65488	0.00177469	0.0655164	GH_A09G0030;GH_A10G0804;GH_D09G0029	OsI_36121;ddx11;MCM2
46	GO:0009719	BP	response to endogenous stimulus	46/2521	738/65488	0.00191392	0.0695748	GH_A13G0987;GH_D05G1411;GH_D04G0739;GH_A07G0132;GH_D07G1800;GH_A11G0087;GH_A05G1396;GH_D05G2244;GH_A07G0176;GH_D13G0139;GH_A09G0633;GH_D09G2048;GH_D11G0442;GH_A09G1643;GH_A03G2073;GH_D13G1007;GH_D05G1023;GH_D02G0755;GH_A01G0933;GH_A01G0873;GH_A11G0423;GH_A12G2512;GH_D06G1438;GH_A07G0974;GH_A12G2292;GH_A01G1590;GH_A01G0644;GH_D10G0047;GH_A06G1472;GH_D12G2532;GH_D12G1247;GH_D08G1199;GH_D12G0600;GH_…	SAUR50;SAUR50;ELD1;DGAT1C;XERICO;ERF026;SAUR50;PUR7;SAUR72;SCL3;MYBS1;SAUR36;ERF106;SAUR72;CBG06644;;At1g07170;At1g16350;SAUR72;FLA1;ERF106;ACS1;PVA42;XERICO;FIP2;SKIP28;NAC072;At4g20940;PVA42;ACS1;RHA1B;SAUR32;STR15;UBC18;CTL2;SAUR72;PATL4;PHS1;ERF026;SAUR50;RHA1B;STR15;ERF106;SAUR36;FIP2;LOX1
53	GO:0010033	BP	response to organic substance	53/2521	885/65488	0.00194229	0.0698931	GH_D05G2282;GH_A05G1123;GH_A13G0987;GH_D05G1411;GH_D04G0739;GH_A07G0132;GH_D07G1800;GH_A11G0087;GH_A05G1396;GH_A12G2514;GH_D05G2244;GH_A07G0176;GH_D13G0139;GH_A09G0633;GH_D09G2048;GH_D11G0442;GH_A09G1643;GH_A03G2073;GH_D13G1007;GH_D05G1023;GH_D02G0755;GH_A01G0933;GH_A01G0873;GH_A11G0423;GH_A12G2512;GH_D06G1438;GH_A07G0974;GH_A12G2292;GH_A05G2260;GH_A01G1590;GH_D01G0209;GH_D10G0047;GH_A06G1472;GH_…	TFT7;LOL3;SAUR50;SAUR50;ELD1;DGAT1C;XERICO;ERF026;SAUR50;WRKY22;PUR7;SAUR72;SCL3;MYBS1;SAUR36;ERF106;SAUR72;CBG06644;;At1g07170;At1g16350;SAUR72;FLA1;ERF106;ACS1;PVA42;XERICO;FIP2;TFT7;SKIP28;ASR3;At4g20940;PVA42;ACS1;RHA1B;SAUR32;STR15;UBC18;CTL2;SAUR72;PATL4;PHS1;ERF026;FIP2;SAUR50;RHA1B;STR15;ERF106;NAC072;SAUR36;D14;ORC3;LOX1
15	GO:0010817	BP	regulation of hormone levels	15/2521	166/65488	0.00199448	0.0714105	GH_A05G1810;GH_D07G2032;GH_D06G1067;GH_D03G1550;GH_D13G0256;GH_A01G1437;GH_A07G2040;GH_A01G1048;GH_A13G2130;GH_D09G2355;GH_A06G2064;GH_D13G2112;GH_A13G0259;GH_A07G0316;GH_D05G1845	LOG5;DAO;CIPK6;LOG3;DIM;LOG3;DAO;LOG5;CIPK6;GG2;;CIPK6;DIM;CIPK6;LOG5
10	GO:0003993	MF	acid phosphatase activity	10/2521	89/65488	0.00224636	0.0788438	GH_D04G1115;GH_D11G0024;GH_A04G0764;GH_D10G1241;GH_A13G0308;GH_D13G0307;GH_D13G0265;GH_D02G0024;GH_A12G1803;GH_A02G0245	PAP22;PAP17;PAP22;APS1;PAP2;PAP2;VSPA;APS1;PAP1;PAP15
32	GO:0051213	MF	dioxygenase activity	32/2521	470/65488	0.00232062	0.081051	GH_D10G0585;GH_D12G0616;GH_D08G2186;GH_A08G2666;GH_D08G2661;GH_D06G1800;GH_A12G0596;GH_A10G0553;GH_A07G2040;GH_D05G1513;GH_D13G2329;GH_D13G2328;GH_D07G2032;GH_A04G0272;GH_D04G0549;GH_A11G3319;GH_D06G2184;GH_D05G0874;GH_A01G0371;GH_D05G2251;GH_A05G3675;GH_D09G0711;GH_D10G0440;GH_D13G2318;GH_D04G0239;GH_A08G0997;GH_D01G0359;GH_A01G0060;GH_A09G2399;GH_A13G2332;GH_D09G2339;GH_A04G0516	LOX3.1;AN3;H6H;NCED3;NCED3;ACO3;AN3;LOX3.1;DAO;NCED5;AOP1;AOP1;DAO;AOP1.2;DOX1;F6'H1;LE;GA2OX8;GA2OX1;DLO2;SRG1;At1g06620;GA2OX1;AOP1.2;FLS;SRG1;GA2OX1;DLO1;VIT_05s0020g04070;AOP1;VIT_05s0020g04070;LOX1
10	GO:0019207	MF	kinase regulator activity	10/2521	90/65488	0.00244153	0.0844461	GH_A05G2025;GH_A06G0738;GH_D11G0408;GH_D10G1039;GH_A06G0169;GH_A09G2353;GH_D06G0153;GH_A11G0391;GH_A10G0924;GH_D05G2057	BKI1;glyS;KING1;KRP3;BKI1;MAKR1;BKI1;KING1;KRP3;BKI1
132	GO:0019219	BP	regulation of nucleobase-containing compound metabolic process	132/2521	2641/65488	0.00269638	0.0923638	GH_D11G1094;GH_D02G1383;GH_D11G0026;GH_A09G0043;GH_A04G1218;GH_D07G2127;GH_D10G2211;GH_D12G0162;GH_A05G3749;GH_D04G1385;GH_D10G2603;GH_A10G0251;GH_D07G2195;GH_D11G0898;GH_D11G0425;GH_D08G2239;GH_D12G0375;GH_D04G1551;GH_D07G1191;GH_D07G2123;GH_D05G2774;GH_A05G1357;GH_D03G1119;GH_D12G0624;GH_D11G0494;GH_D03G1589;GH_D11G0093;GH_D08G0300;GH_A08G0687;GH_D05G1074;GH_D02G2119;GH_A13G0537;GH_D05G3018;GH_…	NAC096;NAC029;CDCA7L;pof4;NAC083;MTERF8;MTERF9;SVP;At3g25440;BLH9;BLH9;DOF5.4;NAC091;SOC1;BHLH137;NAC091;NAC035;NAC083;NAC090;NFYB3;MYB6;DOF1.7;;NAC037;ATHB-40;MAPKKK18;ERF026;VHA-e1;AUX22B;MAPKKK18;NAC104;HHO3;GATA8;HDA19;SIB2;ERF1A;CAL;NAC072;NAC104;NAC096;GATA22;MADS27;NTL9;NAC029;OFP3;NAC062;NAC083;IAA20;BT4;MED32;HHO2;NAC021;ANL2;;CMB1;BHLH162;SVP;IAA16;NAC079;NTL9;SIB1;At5g56260;CMB1;At2g30…
4	GO:0051513	BP	regulation of monopolar cell growth	4/2521	16/65488	0.00274898	0.0931406	GH_A05G3931;GH_A11G1309;GH_D09G2574;GH_A09G2652	LNG1;LNG1;LNG2;LNG1
438	GO:0043227	CC	membrane-bounded organelle	438/2521	9982/65488	0.00273646	0.0931406	GH_D10G0121;GH_A04G1218;GH_D12G1957;GH_D05G0863;GH_D12G2465;GH_A07G0872;GH_D04G2040;GH_A05G0234;GH_A08G0330;GH_A09G2020;GH_D04G1551;GH_A07G0207;GH_A05G4243;GH_D06G2141;GH_D11G2108;GH_D11G0494;GH_A08G0529;GH_A08G0687;GH_A05G2337;GH_D07G0225;GH_D02G2119;GH_D05G3018;GH_D12G2364;GH_D06G0186;GH_D12G2366;GH_D12G0140;GH_A05G3010;GH_D07G0087;GH_D04G1137;GH_D07G1566;GH_A11G0683;GH_A03G2014;GH_A13G1980;GH_…	WRKY6;NAC083;MYB306;;DREB1B;HHO5;gloB;HSFC1;WOX8;NAC062;NAC083;TT2;WRKY70;WRKY40;MYB44;ATHB-40;SUMO2;AUX22B;ERF012;HSP17.9-D;NAC104;GATA8;ERF1A;RAP2-1;ERF5;NAC104;GATA8;DREB3;klc-2;ANL2;;SVP;IAA16;ddx11;OFP17;HMGCL;CYCA2-4;At2g30620;WRKY40;RAX3;WRKY65;TIV1;SSR2;;PATL4;EXO70B1;NAC014;NAC014;BHLH137;NAC079;NAC104;fmt;WRKY22;NAC035;NAC090;NAC081;GC6;ERF017;WRKY22;WAXY;ERF5;RAP2-3;POLL;KUA1;ODO1;;CTL…
3	GO:0009512	CC	cytochrome b6f complex	3/2521	8/65488	0.00275827	0.0931406	GH_A06G0145;GH_D06G0128;GH_D01G2069	petM;petM;petM
7	GO:0000175	MF	3'-5'-exoribonuclease activity	7/2521	50/65488	0.00290907	0.0968558	GH_A09G1151;GH_A08G0107;GH_D08G0111;GH_D07G1199;GH_D09G1108;GH_A07G1219;GH_D06G1314	CAF1-9;CAF1-11;CAF1-11;CAF1-9;CAF1-9;CAF1-9;CAF1-6
7	GO:0061631	MF	ubiquitin conjugating enzyme activity	7/2521	50/65488	0.00290907	0.0968558	GH_A02G1147;GH_A12G2716;GH_A12G0621;GH_D12G2744;GH_D04G2065;GH_A01G0518;GH_A03G1390	;UBC28;UBC16;UBC28;UEV1A;UBC36;UEV1A
25	GO:0033993	BP	response to lipid	25/2521	348/65488	0.00296327	0.0982012	GH_D04G0739;GH_A07G0132;GH_D07G1800;GH_A11G0087;GH_D13G0139;GH_A09G0633;GH_D11G0442;GH_A07G0974;GH_A03G2073;GH_A01G0873;GH_A11G0423;GH_D06G1438;GH_A12G2512;GH_D09G2619;GH_A01G0644;GH_D10G0047;GH_A06G1472;GH_D12G2532;GH_D12G1247;GH_D01G1178;GH_D11G0093;GH_A12G1244;GH_D07G0504;GH_D06G0223;GH_A04G0516	ELD1;DGAT1C;XERICO;ERF026;SCL3;MYBS1;ERF106;XERICO;CBG06644;FLA1;ERF106;PVA42;ACS1;PHS1;NAC072;At4g20940;PVA42;ACS1;RHA1B;UBC18;ERF026;RHA1B;ERF106;D14;LOX1
39	GO:0006952	BP	defense response	39/2521	617/65488	0.00298599	0.0984963	GH_A03G1926;GH_D03G1621;GH_D11G3465;GH_D03G0326;GH_D12G0097;GH_A03G1966;GH_D02G2096;GH_A01G1878;GH_A11G1526;GH_A01G1629;GH_D12G2364;GH_A05G3643;GH_A03G0340;GH_D13G0176;GH_A05G0312;GH_A05G1123;GH_D05G3108;GH_A03G1689;GH_D01G1717;GH_A10G1862;GH_D13G1938;GH_D10G2690;GH_A10G1864;GH_A11G3456;GH_A13G1977;GH_D02G1849;GH_A10G0865;GH_A04G0291;GH_D06G1979;GH_D02G1564;GH_D02G1565;GH_A13G0168;GH_D05G1023;GH_…	HDA19;EXO70B1;NCS2;HSL2;ATG18A;poxN1;HDA19;LAZ1;atpB;MLP28;ERF1A;GAE1;GSVIVT00023967001;HSPRO2;RPS2;LOL3;HSPRO2;MLP28;MLP28;;;HSPRO2;BETV1J;NCS2;;MLP31;TET8;NCS2;MLO12;MLP31;MLP31;HSPRO2;At1g07170;GAE1;MPK3;STH-2;ERF1A;HEV1;BETV1F
6	GO:0005315	MF	inorganic phosphate transmembrane transporter activity	6/2521	38/65488	0.00309905	0.101754	GH_A10G1372;GH_D10G1509;GH_A09G0772;GH_A02G0227;GH_A02G0226;GH_D02G0246	PHT1-5;PHT1-5;PHT1-7;PHT1-5;PHT1-5;PHT1-5
70	GO:0004553	MF	hydrolase activity, hydrolyzing O-glycosyl compounds	70/2521	1271/65488	0.00312937	0.102279	GH_A02G1132;GH_D12G1383;GH_D05G1370;GH_D12G0937;GH_D13G0840;GH_D05G0061;GH_A13G0603;GH_D06G2326;GH_D09G1316;GH_D09G1574;GH_D13G1370;GH_A05G3249;GH_A10G1668;GH_A08G0268;GH_D02G1023;GH_D06G0527;GH_A06G0505;GH_A02G0984;GH_A12G0878;GH_D11G1214;GH_D07G0123;GH_D03G0528;GH_A11G2578;GH_A11G0274;GH_A02G1658;GH_D11G3478;GH_A05G0056;GH_D11G0284;GH_D08G0283;GH_D09G2495;GH_D08G0287;GH_A08G0273;GH_A04G1325;GH_…	At1g64390;GSVIVT00026920001;BGAL1;At1g66250;BGLU40;XTH22;XTH9;FG3;GNS1;XTH32;CINV2;XTH22;MAN6;XTH22;XTH22;CHIT1B;BGAL16;XTH23;At1g66250;At4g02290;;XTH22;BACOVA_02659;BAM3;XTH23;BGLU42;XTH22;BAM3;XTH22;BXL1;XTH22;XTH22;AGAL1;;XTH22;XTH8;GNS1;BGAL16;BACOVA_02659;PBL2;BACOVA_02659;CHIT1B;BXL1;CTL2;PSL5;BXL1;PSL5;BGAL3;XTH32;AMY3;XTH23;GSVIVT00026920001;;Wdr11;BXL1;XTH28;MAN6;ABCB13;At4g02290;BAM3;IN…
29	GO:0044419	BP	interspecies interaction between organisms	29/2521	429/65488	0.00350073	0.10981	GH_A03G1926;GH_D12G2241;GH_D03G1621;GH_D12G2364;GH_D03G0326;GH_A03G1966;GH_D02G2096;GH_A01G1878;GH_D13G1938;GH_A05G3643;GH_A03G0340;GH_D13G0025;GH_A05G0312;GH_A05G1123;GH_D05G3844;GH_A11G1526;GH_D12G0097;GH_A13G1977;GH_A10G0865;GH_A13G0029;GH_A12G2223;GH_D05G1023;GH_D04G0893;GH_A03G0460;GH_A02G0186;GH_A12G2349;GH_A11G2839;GH_A04G0220;GH_A04G0516	HDA19;CNTRL;EXO70B1;ERF1A;HSL2;poxN1;HDA19;LAZ1;;GAE1;GSVIVT00023967001;ERD15;RPS2;LOL3;;atpB;ATG18A;;TET8;ERD15;CNTRL;At1g07170;GAE1;MPK3;;ERF1A;HEV1;;LOX1
12	GO:0042742	BP	defense response to bacterium	12/2521	126/65488	0.00351393	0.10981	GH_D13G1938;GH_A05G3643;GH_A03G0340;GH_D03G0326;GH_A03G0460;GH_A05G0312;GH_A13G1977;GH_A03G1966;GH_D03G1621;GH_A11G2839;GH_D04G0893;GH_D05G1023	;GAE1;GSVIVT00023967001;HSL2;MPK3;RPS2;;poxN1;EXO70B1;HEV1;GAE1;At1g07170
54	GO:0042578	MF	phosphoric ester hydrolase activity	54/2521	935/65488	0.00346945	0.10981	GH_D05G1365;GH_A05G1362;GH_D10G2027;GH_A05G1361;GH_D11G0024;GH_A03G2081;GH_A03G1731;GH_A07G0758;GH_D02G1890;GH_A07G0936;GH_D04G1574;GH_D13G0444;GH_A02G1268;GH_A07G2619;GH_A05G2024;GH_D02G0024;GH_D11G3054;GH_A05G1754;GH_A12G2190;GH_D02G2249;GH_D04G1115;GH_A05G1360;GH_D10G1241;GH_D05G0277;GH_A04G0764;GH_A05G4343;GH_A06G1491;GH_A13G0308;GH_D06G1588;GH_D09G2619;GH_D01G2115;GH_A03G2274;GH_A05G1359;GH_…	At1g17710;At1g17710;CRSH;At1g17710;PAP17;At4g33920;GDPD1;GDPD5;GDPD1;At1g05000;WSD1;At4g33920;;GDPD2;At1g47380;APS1;PLPZETA2;IMP3;TPPA;At4g33920;PAP22;At1g17710;APS1;DSP8;PAP22;Os01g0656200;At4g18930;PAP2;At4g18930;PHS1;TPPD;plcA;At1g17710;hddc2;PAP1;At1g17710;PLPZETA2;At4g33920;GDPD1;At2g30020;SAC9;VSPA;PPC6-7;TPP4;SPS4;GDPD4;SGPP;PAP2;At2g30020;GDPD2;At4g28400;TPPA;smpd4;PAP15
31	GO:0040007	BP	growth	31/2521	469/65488	0.00360782	0.112252	GH_D05G2282;GH_D04G0739;GH_D13G1713;GH_D02G2216;GH_D05G1863;GH_D13G0256;GH_A13G0259;GH_A13G2572;GH_D07G2372;GH_D05G2774;GH_D09G1018;GH_D07G1099;GH_D09G0015;GH_D09G2362;GH_A05G2260;GH_A13G1756;GH_A10G1631;GH_A05G4261;GH_A06G0029;GH_D01G1178;GH_D03G1483;GH_A09G0833;GH_D13G1368;GH_D06G0016;GH_A03G2049;GH_A05G2758;GH_D02G0427;GH_A09G2422;GH_A11G1683;GH_D12G2209;GH_A12G2063	TFT7;ELD1;PPC16;;SMT2;DIM;DIM;TIP1-3;TUBA;MYB6;SODCP;UGT76E2;PPC1;KCS2;TFT7;PPC16;;WER;TUBB1;UBC18;TIP1-3;CTL2;MYB330;TUBB1;;MYB6;PRP;KCS2;MYB6;TIV1;At1g67750
33	GO:0009653	BP	anatomical structure morphogenesis	33/2521	509/65488	0.00364882	0.113034	GH_D05G2282;GH_D03G0326;GH_D04G0739;GH_D13G1713;GH_D02G2216;GH_D05G1863;GH_D13G0256;GH_A13G0259;GH_D07G2372;GH_D05G2774;GH_D09G1018;GH_D07G1099;GH_D09G0015;GH_D09G2362;GH_A05G2260;GH_D10G0321;GH_A13G1756;GH_A10G1631;GH_A05G4261;GH_A06G0029;GH_D01G1178;GH_D03G1483;GH_D13G1368;GH_D06G0016;GH_A03G2049;GH_A05G2758;GH_D02G0427;GH_A09G2422;GH_A13G2572;GH_D12G2209;GH_A12G2063;GH_D06G0223;GH_A11G1683	TFT7;HSL2;ELD1;PPC16;;SMT2;DIM;DIM;TUBA;MYB6;SODCP;UGT76E2;PPC1;KCS2;TFT7;RAC13;PPC16;;WER;TUBB1;UBC18;TIP1-3;MYB330;TUBB1;;MYB6;PRP;KCS2;TIP1-3;TIV1;At1g67750;D14;MYB6
3	GO:0070534	BP	protein K63-linked ubiquitination	3/2521	9/65488	0.00401928	0.122907	GH_A03G1390;GH_D04G2065;GH_A01G0518	UEV1A;UEV1A;UBC36
4	GO:0015976	BP	carbon utilization	4/2521	18/65488	0.00434673	0.130128	GH_A05G2200;GH_D12G2968;GH_A12G2944;GH_A05G3254	BCA5;;BCA2;
4	GO:0010112	BP	regulation of systemic acquired resistance	4/2521	18/65488	0.00434673	0.130128	GH_D13G2029;GH_A11G1116;GH_A12G1390;GH_A13G2055	RH2;NIMIN-1;NIMIN-1;RH2
2	GO:0005657	CC	replication fork	2/2521	3/65488	0.00433007	0.130128	GH_A13G1083;GH_D13G0904	XRCC2;XRCC2
7	GO:0061650	MF	ubiquitin-like protein conjugating enzyme activity	7/2521	54/65488	0.00451619	0.134635	GH_A02G1147;GH_A12G2716;GH_A12G0621;GH_D12G2744;GH_D04G2065;GH_A01G0518;GH_A03G1390	;UBC28;UBC16;UBC28;UEV1A;UBC36;UEV1A
6	GO:2001251	BP	negative regulation of chromosome organization	6/2521	41/65488	0.00457712	0.135883	GH_D11G1361;GH_A11G1327;GH_A05G2848;GH_A09G0030;GH_D09G0029;GH_A01G1684	At2g30620;At2g30620;BUBR1;OsI_36121;MCM2;MAD2
13	GO:0009620	BP	response to fungus	13/2521	147/65488	0.00461838	0.136054	GH_D03G1621;GH_A05G3643;GH_D12G0097;GH_A03G0460;GH_A11G1526;GH_A13G1977;GH_D13G1938;GH_A12G2349;GH_D05G3844;GH_A11G2839;GH_D12G2364;GH_D04G0893;GH_A04G0220	EXO70B1;GAE1;ATG18A;MPK3;atpB;;;ERF1A;;HEV1;ERF1A;GAE1;
5	GO:0009926	BP	auxin polar transport	5/2521	29/65488	0.00462106	0.136054	GH_D06G1067;GH_A13G2130;GH_D13G2112;GH_D09G2355;GH_A07G0316	CIPK6;CIPK6;CIPK6;GG2;CIPK6
14	GO:1901698	BP	response to nitrogen compound	14/2521	158/65488	0.00531698	0.153374	GH_D05G2282;GH_D06G1043;GH_D07G0628;GH_A12G1244;GH_D12G1247;GH_A06G1027;GH_D07G1800;GH_D13G2396;GH_A09G0833;GH_A05G2260;GH_A12G2514;GH_A02G1987;GH_A07G0974;GH_A01G1044	TFT7;;NRT3.2;RHA1B;RHA1B;;XERICO;;CTL2;TFT7;WRKY22;;XERICO;
4	GO:1902074	BP	response to salt	4/2521	19/65488	0.0053398	0.153412	GH_A11G0423;GH_D07G1099;GH_D11G0442;GH_D07G0504	ERF106;UGT76E2;ERF106;ERF106
3	GO:0072351	BP	tricarboxylic acid biosynthetic process	3/2521	10/65488	0.00557822	0.157094	GH_D13G2016;GH_D11G3091;GH_A11G3064	CHLN;CHLN;CHLN
3	GO:0030417	BP	nicotianamine metabolic process	3/2521	10/65488	0.00557822	0.157094	GH_D13G2016;GH_D11G3091;GH_A11G3064	CHLN;CHLN;CHLN
3	GO:0030418	BP	nicotianamine biosynthetic process	3/2521	10/65488	0.00557822	0.157094	GH_D13G2016;GH_D11G3091;GH_A11G3064	CHLN;CHLN;CHLN
3	GO:0004337	MF	geranyltranstransferase activity	3/2521	10/65488	0.00557822	0.157094	GH_D09G0092;GH_A09G0088;GH_D07G0817	PSY;PSY;PSY
3	GO:0030410	MF	nicotianamine synthase activity	3/2521	10/65488	0.00557822	0.157094	GH_D13G2016;GH_D11G3091;GH_A11G3064	CHLN;CHLN;CHLN
45	GO:0044262	BP	cellular carbohydrate metabolic process	45/2521	765/65488	0.00581492	0.161842	GH_A02G1132;GH_A10G0361;GH_A05G0056;GH_D04G0739;GH_D05G0061;GH_D01G2115;GH_A13G0603;GH_A11G2596;GH_D07G0188;GH_A12G2259;GH_D09G1574;GH_A05G3249;GH_D02G2639;GH_A05G1754;GH_A12G2190;GH_D08G0959;GH_D02G1023;GH_A02G0984;GH_D11G1214;GH_D03G0528;GH_A08G1286;GH_A02G1658;GH_D02G1804;GH_D08G0283;GH_D08G0287;GH_A08G0273;GH_D07G0599;GH_D10G0154;GH_D05G3276;GH_A03G1627;GH_A08G0268;GH_D11G3478;GH_A09G0833;GH_…	At1g64390;TPS7;XTH22;ELD1;XTH22;TPPD;XTH9;CSLE6;SS;CSLD3;XTH32;XTH22;XTH23;IMP3;TPPA;TPS11;XTH22;XTH23;At4g02290;XTH22;WAXY;XTH23;AXY4;XTH22;XTH22;XTH22;;XTH8;XTH22;TPS9;XTH22;BGLU42;CTL2;XTH32;TPS9;TPP4;SPS4;GDPD4;TBL33;At4g02290;CSLE6;XTH30;TPPA;XTH23;XTH28
6	GO:0006270	BP	DNA replication initiation	6/2521	43/65488	0.00581496	0.161842	GH_D02G2609;GH_A13G2142;GH_D10G0426;GH_A09G0030;GH_D13G2127;GH_D09G0029	MCM6;MCM5;MCM3;OsI_36121;MCM5;MCM2
8	GO:0015698	BP	inorganic anion transport	8/2521	71/65488	0.00589344	0.163388	GH_A10G1372;GH_D10G1509;GH_A09G0772;GH_A02G0227;GH_A02G0226;GH_D12G1645;GH_D02G0246;GH_D07G0628	PHT1-5;PHT1-5;PHT1-7;PHT1-5;PHT1-5;NRT2.5;PHT1-5;NRT3.2
133	GO:2000112	BP	regulation of cellular macromolecule biosynthetic process	133/2521	2732/65488	0.00602718	0.166039	GH_D11G1094;GH_D02G1383;GH_D11G0026;GH_A09G0043;GH_A04G1218;GH_D07G2127;GH_D10G2211;GH_D12G0162;GH_A05G3749;GH_D04G1385;GH_D10G2603;GH_A10G0251;GH_D07G2195;GH_D11G0898;GH_D11G0425;GH_D08G2239;GH_D12G0375;GH_D04G1551;GH_D07G1191;GH_D07G2123;GH_D05G2774;GH_A05G1357;GH_D03G1119;GH_D12G0624;GH_D11G0494;GH_D03G1589;GH_D11G0093;GH_D08G0300;GH_A08G0687;GH_D05G1074;GH_D02G2119;GH_A13G0537;GH_D05G3018;GH_…	NAC096;NAC029;CDCA7L;pof4;NAC083;MTERF8;MTERF9;SVP;At3g25440;BLH9;BLH9;DOF5.4;NAC091;SOC1;BHLH137;NAC091;NAC035;NAC083;NAC090;NFYB3;MYB6;DOF1.7;;NAC037;ATHB-40;MAPKKK18;ERF026;VHA-e1;AUX22B;MAPKKK18;NAC104;HHO3;GATA8;HDA19;SIB2;ERF1A;CAL;ELD1;NAC072;NAC104;NAC096;GATA22;MADS27;NTL9;NAC029;OFP3;NAC062;NAC083;IAA20;BT4;MED32;HHO2;NAC021;ANL2;;CMB1;BHLH162;SVP;IAA16;NAC079;NTL9;SIB1;CMB1;At2g30620;G…
133	GO:0010556	BP	regulation of macromolecule biosynthetic process	133/2521	2734/65488	0.00605895	0.166039	GH_D11G1094;GH_D02G1383;GH_D11G0026;GH_A09G0043;GH_A04G1218;GH_D07G2127;GH_D10G2211;GH_D12G0162;GH_A05G3749;GH_D04G1385;GH_D10G2603;GH_A10G0251;GH_D07G2195;GH_D11G0898;GH_D11G0425;GH_D08G2239;GH_D12G0375;GH_D04G1551;GH_D07G1191;GH_D07G2123;GH_D05G2774;GH_A05G1357;GH_D03G1119;GH_D12G0624;GH_D11G0494;GH_D03G1589;GH_D11G0093;GH_D08G0300;GH_A08G0687;GH_D05G1074;GH_D02G2119;GH_A13G0537;GH_D05G3018;GH_…	NAC096;NAC029;CDCA7L;pof4;NAC083;MTERF8;MTERF9;SVP;At3g25440;BLH9;BLH9;DOF5.4;NAC091;SOC1;BHLH137;NAC091;NAC035;NAC083;NAC090;NFYB3;MYB6;DOF1.7;;NAC037;ATHB-40;MAPKKK18;ERF026;VHA-e1;AUX22B;MAPKKK18;NAC104;HHO3;GATA8;HDA19;SIB2;ERF1A;CAL;ELD1;NAC072;NAC104;NAC096;GATA22;MADS27;NTL9;NAC029;OFP3;NAC062;NAC083;IAA20;BT4;MED32;HHO2;NAC021;ANL2;;CMB1;BHLH162;SVP;IAA16;NAC079;NTL9;SIB1;CMB1;At2g30620;G…
135	GO:0031326	BP	regulation of cellular biosynthetic process	135/2521	2776/65488	0.00639791	0.173989	GH_D11G1094;GH_D02G1383;GH_D11G0026;GH_A09G0043;GH_A04G1218;GH_D07G2127;GH_D10G2211;GH_D12G0162;GH_A05G3749;GH_D04G1385;GH_D10G2603;GH_A10G0251;GH_D07G2195;GH_D11G0898;GH_D11G0425;GH_D02G1400;GH_D08G2239;GH_D12G0375;GH_D04G1551;GH_D07G1191;GH_D07G2123;GH_D05G2774;GH_A05G1357;GH_D03G1119;GH_D12G0624;GH_D11G0494;GH_D03G1589;GH_D11G0093;GH_D08G0300;GH_A08G0687;GH_D05G1074;GH_D02G2119;GH_A13G0537;GH_…	NAC096;NAC029;CDCA7L;pof4;NAC083;MTERF8;MTERF9;SVP;At3g25440;BLH9;BLH9;DOF5.4;NAC091;SOC1;BHLH137;NRP1;NAC091;NAC035;NAC083;NAC090;NFYB3;MYB6;DOF1.7;;NAC037;ATHB-40;MAPKKK18;ERF026;VHA-e1;AUX22B;MAPKKK18;NAC104;HHO3;GATA8;HDA19;SIB2;ERF1A;CAL;ELD1;NAC072;NAC104;NAC096;GATA22;MADS27;NTL9;NAC029;OFP3;NAC062;NAC083;IAA20;BT4;MED32;HHO2;NAC021;ANL2;;CMB1;BHLH162;SVP;IAA16;NAC079;NTL9;SIB1;CMB1;At2g30…
258	GO:0050794	BP	regulation of cellular process	258/2521	5703/65488	0.00686071	0.183081	GH_D12G0082;GH_D11G1094;GH_A08G1635;GH_D07G0876;GH_D12G1376;GH_D02G1383;GH_D11G0026;GH_A09G0043;GH_A04G1218;GH_D10G1039;GH_D11G1075;GH_D10G2211;GH_A13G2290;GH_D12G0162;GH_A05G3749;GH_D04G1385;GH_D10G2603;GH_A10G0301;GH_A11G1223;GH_A05G3931;GH_A03G1117;GH_D11G1253;GH_D06G1067;GH_D11G0898;GH_A05G1123;GH_D11G0425;GH_D02G1400;GH_D12G1971;GH_D12G0375;GH_D05G2431;GH_D04G1551;GH_D07G1191;GH_D08G2239;GH_…	GRXC13;NAC096;CYCU2-2;CAL;MYB61;NAC029;CDCA7L;pof4;NAC083;KRP3;CIPK9;MTERF9;MGD2;SVP;At3g25440;BLH9;BLH9;GRXC9;GRXS9;LNG1;BHLH162;GRXS9;CIPK6;SOC1;LOL3;BHLH137;NRP1;At5g61440;NAC035;;NAC083;NAC090;NAC091;;NFYB3;ATG18A;DOF1.7;;NAC037;AKT1;ATHB-40;MAPKKK18;BUBR1;LIPK;At4g38062;ERF026;VHA-e1;GRXC9;AUX22B;N;;N;PPP6R1;FTSHI5;Os03g0405500;MAPKKK18;NAC104;LNG1;HHO3;GATA8;HDA19;TFT7;SIB2;ERF1A;AUX22B;;SC…
6	GO:0016892	MF	endoribonuclease activity, producing 3'-phosphomonoesters	6/2521	45/65488	0.00728042	0.192836	GH_A12G1843;GH_A12G1842;GH_D12G1839;GH_D12G1838;GH_D05G1790;GH_D13G0026	RNS1;RNS3;RNS1;RNS3;;SEN2
135	GO:0009889	BP	regulation of biosynthetic process	135/2521	2791/65488	0.00760501	0.199756	GH_D11G1094;GH_D02G1383;GH_D11G0026;GH_A09G0043;GH_A04G1218;GH_D07G2127;GH_D10G2211;GH_D12G0162;GH_A05G3749;GH_D04G1385;GH_D10G2603;GH_A10G0251;GH_D07G2195;GH_D11G0898;GH_D11G0425;GH_D02G1400;GH_D08G2239;GH_D12G0375;GH_D04G1551;GH_D07G1191;GH_D07G2123;GH_D05G2774;GH_A05G1357;GH_D03G1119;GH_D12G0624;GH_D11G0494;GH_D03G1589;GH_D11G0093;GH_D08G0300;GH_A08G0687;GH_D05G1074;GH_D02G2119;GH_A13G0537;GH_…	NAC096;NAC029;CDCA7L;pof4;NAC083;MTERF8;MTERF9;SVP;At3g25440;BLH9;BLH9;DOF5.4;NAC091;SOC1;BHLH137;NRP1;NAC091;NAC035;NAC083;NAC090;NFYB3;MYB6;DOF1.7;;NAC037;ATHB-40;MAPKKK18;ERF026;VHA-e1;AUX22B;MAPKKK18;NAC104;HHO3;GATA8;HDA19;SIB2;ERF1A;CAL;ELD1;NAC072;NAC104;NAC096;GATA22;MADS27;NTL9;NAC029;OFP3;NAC062;NAC083;IAA20;BT4;MED32;HHO2;NAC021;ANL2;;CMB1;BHLH162;SVP;IAA16;NAC079;NTL9;SIB1;CMB1;At2g30…
32	GO:0009607	BP	response to biotic stimulus	32/2521	512/65488	0.00761074	0.199756	GH_A03G1926;GH_D03G1621;GH_D12G2364;GH_D03G0326;GH_D12G0097;GH_A03G1966;GH_D02G2096;GH_A01G1878;GH_A11G1526;GH_A05G3643;GH_A03G0340;GH_D13G0025;GH_A05G0312;GH_A05G1123;GH_D05G3844;GH_D01G0209;GH_A10G1862;GH_D13G1938;GH_A10G1864;GH_A13G1977;GH_A10G0865;GH_A13G0029;GH_D05G1023;GH_A04G0220;GH_D04G0893;GH_A03G0460;GH_A04G1252;GH_A12G2349;GH_A11G2839;GH_D06G1979;GH_A04G0516;GH_A10G1855	HDA19;EXO70B1;ERF1A;HSL2;ATG18A;poxN1;HDA19;LAZ1;atpB;GAE1;GSVIVT00023967001;ERD15;RPS2;LOL3;;ASR3;;;BETV1J;;TET8;ERD15;At1g07170;;GAE1;MPK3;STH-2;ERF1A;HEV1;MLO12;LOX1;BETV1F
4	GO:0019441	BP	tryptophan catabolic process to kynurenine	4/2521	21/65488	0.00775648	0.199756	GH_A13G0168;GH_D13G0176;GH_D10G2690;GH_D05G3108	HSPRO2;HSPRO2;HSPRO2;HSPRO2
4	GO:0042436	BP	indole-containing compound catabolic process	4/2521	21/65488	0.00775648	0.199756	GH_A13G0168;GH_D13G0176;GH_D10G2690;GH_D05G3108	HSPRO2;HSPRO2;HSPRO2;HSPRO2
4	GO:0046218	BP	indolalkylamine catabolic process	4/2521	21/65488	0.00775648	0.199756	GH_A13G0168;GH_D13G0176;GH_D10G2690;GH_D05G3108	HSPRO2;HSPRO2;HSPRO2;HSPRO2
4	GO:0006569	BP	tryptophan catabolic process	4/2521	21/65488	0.00775648	0.199756	GH_A13G0168;GH_D13G0176;GH_D10G2690;GH_D05G3108	HSPRO2;HSPRO2;HSPRO2;HSPRO2
4	GO:0070189	BP	kynurenine metabolic process	4/2521	21/65488	0.00775648	0.199756	GH_A13G0168;GH_D13G0176;GH_D10G2690;GH_D05G3108	HSPRO2;HSPRO2;HSPRO2;HSPRO2
10	GO:0042445	BP	hormone metabolic process	10/2521	106/65488	0.00784932	0.199756	GH_A05G1810;GH_D07G2032;GH_A07G2040;GH_A01G1437;GH_A01G1048;GH_D13G0256;GH_A06G2064;GH_A13G0259;GH_D03G1550;GH_D05G1845	LOG5;DAO;DAO;LOG3;LOG5;DIM;;DIM;LOG3;LOG5
2	GO:0046503	BP	glycerolipid catabolic process	2/2521	4/65488	0.0084388	0.199756	GH_A03G1731;GH_D02G1890	GDPD1;GDPD1
2	GO:1902459	BP	positive regulation of stem cell population maintenance	2/2521	4/65488	0.0084388	0.199756	GH_A03G1926;GH_D02G2096	HDA19;HDA19
2	GO:2000036	BP	regulation of stem cell population maintenance	2/2521	4/65488	0.0084388	0.199756	GH_A03G1926;GH_D02G2096	HDA19;HDA19
2	GO:1905463	BP	negative regulation of DNA duplex unwinding	2/2521	4/65488	0.0084388	0.199756	GH_A09G0030;GH_D09G0029	OsI_36121;MCM2
2	GO:1905462	BP	regulation of DNA duplex unwinding	2/2521	4/65488	0.0084388	0.199756	GH_A09G0030;GH_D09G0029	OsI_36121;MCM2
2	GO:0051097	BP	negative regulation of helicase activity	2/2521	4/65488	0.0084388	0.199756	GH_A09G0030;GH_D09G0029	OsI_36121;MCM2
2	GO:0051095	BP	regulation of helicase activity	2/2521	4/65488	0.0084388	0.199756	GH_A09G0030;GH_D09G0029	OsI_36121;MCM2
2	GO:0009861	BP	jasmonic acid and ethylene-dependent systemic resistance	2/2521	4/65488	0.0084388	0.199756	GH_A03G1926;GH_D02G2096	HDA19;HDA19
2	GO:1905775	BP	negative regulation of DNA helicase activity	2/2521	4/65488	0.0084388	0.199756	GH_A09G0030;GH_D09G0029	OsI_36121;MCM2
2	GO:1905774	BP	regulation of DNA helicase activity	2/2521	4/65488	0.0084388	0.199756	GH_A09G0030;GH_D09G0029	OsI_36121;MCM2
2	GO:0032780	BP	negative regulation of ATPase activity	2/2521	4/65488	0.0084388	0.199756	GH_A09G0030;GH_D09G0029	OsI_36121;MCM2
2	GO:0033355	BP	ascorbate glutathione cycle	2/2521	4/65488	0.0084388	0.199756	GH_A10G2326;GH_D10G2422	DHAR2;DHAR2
2	GO:0010258	BP	NADH dehydrogenase complex (plastoquinone) assembly	2/2521	4/65488	0.0084388	0.199756	GH_A06G1474;GH_D06G1437	;bioB
2	GO:0006268	BP	DNA unwinding involved in DNA replication	2/2521	4/65488	0.0084388	0.199756	GH_A09G0030;GH_D09G0029	OsI_36121;MCM2
2	GO:0033566	BP	gamma-tubulin complex localization	2/2521	4/65488	0.0084388	0.199756	GH_A07G1255;GH_D07G1232	GIP1;GIP1
2	GO:0008274	CC	gamma-tubulin ring complex	2/2521	4/65488	0.0084388	0.199756	GH_A07G1255;GH_D07G1232	GIP1;GIP1
2	GO:0033063	CC	Rad51B-Rad51C-Rad51D-XRCC2 complex	2/2521	4/65488	0.0084388	0.199756	GH_A13G1083;GH_D13G0904	XRCC2;XRCC2
2	GO:0033061	CC	DNA recombinase mediator complex	2/2521	4/65488	0.0084388	0.199756	GH_A13G1083;GH_D13G0904	XRCC2;XRCC2
2	GO:0000931	CC	gamma-tubulin large complex	2/2521	4/65488	0.0084388	0.199756	GH_A07G1255;GH_D07G1232	GIP1;GIP1
65	GO:0016758	MF	transferase activity, transferring hexosyl groups	65/2521	1204/65488	0.00790153	0.199756	GH_D07G0188;GH_A12G2259;GH_A05G0056;GH_D02G1455;GH_D05G0061;GH_D05G0690;GH_A11G2596;GH_A13G2290;GH_A02G0068;GH_D09G1574;GH_A08G1827;GH_A04G0874;GH_D11G3717;GH_D03G0388;GH_D08G1946;GH_A02G1674;GH_D02G1023;GH_D04G0449;GH_A12G0142;GH_A02G0984;GH_D08G1844;GH_D07G2467;GH_D03G0528;GH_A08G1286;GH_A02G1658;GH_D07G1099;GH_D06G2326;GH_D04G1222;GH_D01G1589;GH_D08G0287;GH_D07G2157;GH_A08G0273;GH_D13G2617;GH_…	SS;CSLD3;XTH22;SKIV2L;XTH22;UGT71K2;CSLE6;MGD2;UGT74F2;XTH32;At1g61280;UGT73C5;UGT73C3;UGT85A24;At5g03795;UGT85A8;XTH22;UGT83A1;UGT85A24;XTH23;At1g61280;UGT90A1;XTH22;WAXY;XTH23;UGT76E2;FG3;XTH32;UGT74B1;XTH22;UGT74G1;XTH22;UGT87A2;XTH8;UGT83A1;UGT85A24;ALG11;Mgat3;XTH22;UGT79B2;UGT43;UGT84A13;MGD2;UGT92A1;UGT75L6;XTH9;XTH22;UGT74F2;XTH23;SPS4;GDPD4;UGT709C2;XTH22;UGT43;UGT73C1;CSLE6;UGT73C5;UGT7…
14	GO:0005516	MF	calmodulin binding	14/2521	172/65488	0.00813127	0.199756	GH_D03G1090;GH_D13G1247;GH_A12G2973;GH_A03G0750;GH_D11G3493;GH_A11G3487;GH_D12G2996;GH_A09G0666;GH_D08G2346;GH_D06G1979;GH_A01G0705;GH_D13G0256;GH_A13G0259;GH_A08G2342	;CBP60C;CBP60A;CBP60A;CAMBP25;CAMBP25;CBP60A;SARD1;CBP60B;MLO12;CRLK1;DIM;DIM;CBP60B
2	GO:0008353	MF	RNA polymerase II CTD heptapeptide repeat kinase activity	2/2521	4/65488	0.0084388	0.199756	GH_D01G1019;GH_A01G0989	CDC2D;CDC2D
2	GO:0003942	MF	N-acetyl-gamma-glutamyl-phosphate reductase activity	2/2521	4/65488	0.0084388	0.199756	GH_D02G2320;GH_A03G2148	KIN12D;KIN12D
11	GO:0006694	BP	steroid biosynthetic process	11/2521	124/65488	0.00855992	0.201952	GH_A04G1557;GH_A02G1518;GH_A08G1030;GH_A11G3372;GH_A09G0088;GH_D09G0092;GH_D07G0817;GH_D05G1863;GH_D13G0256;GH_A06G2064;GH_A13G0259	;SNL6;SNL6;At5g27450;PSY;PSY;PSY;SMT2;DIM;;DIM
33	GO:0004842	MF	ubiquitin-protein transferase activity	33/2521	532/65488	0.00865543	0.203531	GH_A03G2125;GH_D01G0330;GH_A07G1092;GH_D12G2744;GH_D05G1459;GH_D13G0403;GH_D06G0003;GH_A01G2376;GH_A13G1201;GH_D07G1077;GH_D02G0717;GH_D13G0273;GH_A05G2185;GH_D09G1451;GH_A02G0703;GH_D04G2065;GH_A13G0276;GH_A02G1147;GH_D02G1918;GH_D07G0430;GH_D08G1095;GH_A03G1762;GH_A09G1498;GH_D01G0202;GH_A01G2185;GH_D01G2268;GH_A01G0518;GH_A12G2716;GH_A12G0621;GH_A09G0938;GH_A05G1441;GH_A01G1883;GH_A03G1390	PUB26;BRG3;RDUF1;UBC28;At5g10370;PUB26;BRG3;CERBERUS;SIRP1;RDUF1;PUB29;PUB21;UPL1;PUB23;PUB29;UEV1A;PUB21;;PUB43;BRAP;RHY1A;PUB43;PUB23;PUB42;PUB23;PUB23;UBC36;UBC28;UBC16;PUB17;RNF144A;PUB15;UEV1A
8	GO:0042446	BP	hormone biosynthetic process	8/2521	76/65488	0.00883336	0.205809	GH_A05G1810;GH_A01G1437;GH_A01G1048;GH_D13G0256;GH_A06G2064;GH_A13G0259;GH_D03G1550;GH_D05G1845	LOG5;LOG3;LOG5;DIM;;DIM;LOG3;LOG5
149	GO:0031323	BP	regulation of cellular metabolic process	149/2521	3137/65488	0.00883897	0.205809	GH_D11G1094;GH_D02G1383;GH_D11G0026;GH_A09G0043;GH_A04G1218;GH_D07G2127;GH_D10G2211;GH_D12G0162;GH_A05G3749;GH_D04G1385;GH_D10G2603;GH_A10G0251;GH_A03G1117;GH_D11G0898;GH_A05G1123;GH_D11G0425;GH_D02G1400;GH_D08G2239;GH_D12G0375;GH_D04G1551;GH_D07G1191;GH_D07G2123;GH_D12G0097;GH_A05G1357;GH_D03G1119;GH_D12G0624;GH_D11G0494;GH_D03G1589;GH_A08G1635;GH_D11G0093;GH_D08G0300;GH_A08G0687;GH_D04G0317;GH_…	NAC096;NAC029;CDCA7L;pof4;NAC083;MTERF8;MTERF9;SVP;At3g25440;BLH9;BLH9;DOF5.4;BHLH162;SOC1;LOL3;BHLH137;NRP1;NAC091;NAC035;NAC083;NAC090;NFYB3;ATG18A;DOF1.7;;NAC037;ATHB-40;MAPKKK18;CYCU2-2;ERF026;VHA-e1;AUX22B;PPP6R1;FTSHI5;MAPKKK18;NAC104;HHO3;GATA8;HDA19;SIB2;ERF1A;CAL;ELD1;NAC072;NAC104;NAC096;GATA22;MADS27;NTL9;NAC029;OFP3;NAC062;NAC083;IAA20;BT4;MED32;HHO2;NAC021;ANL2;;CMB1;NAC091;SVP;IAA16…
4	GO:0051090	BP	regulation of DNA-binding transcription factor activity	4/2521	22/65488	0.00919548	0.210783	GH_D10G2155;GH_D11G3509;GH_A10G2044;GH_A05G4197	SIB1;SIB2;SIB1;SIB1
4	GO:0051262	BP	protein tetramerization	4/2521	22/65488	0.00919548	0.210783	GH_D09G1983;GH_D13G1713;GH_D09G0015;GH_A13G1756	MGL;PPC16;PPC1;PPC16
60	GO:0005506	MF	iron ion binding	60/2521	1111/65488	0.00925964	0.210783	GH_D12G2263;GH_A09G1594;GH_A10G2603;GH_D08G1767;GH_A12G0960;GH_D10G0148;GH_D07G0623;GH_A12G1305;GH_A05G2082;GH_D06G0129;GH_D07G0031;GH_A08G2017;GH_A11G1882;GH_A07G1318;GH_D12G2872;GH_D12G2727;GH_A12G2213;GH_D04G0204;GH_D01G0859;GH_D13G0649;GH_D09G1074;GH_D05G1993;GH_D13G0800;GH_A05G1952;GH_A01G0398;GH_A02G1186;GH_A08G1746;GH_D11G1492;GH_A06G2064;GH_D12G1024;GH_D11G2399;GH_D05G3216;GH_D07G0626;GH_…	CYP76B10;CYP76A2;CYP90A1;CYP707A1;DJC76;CYP77A3;CYP71A9;CYP78A3;CYP81E8;P4H7;CYP734A1;CYP76B6;ROT3;CYP75A3;CYP93A2;GLT1;CYP707A1;CYP96A15;CYP71D10;;CYP94C1;CYP734A1;CYP96A15;CYP734A1;CYP72A15;ISU1;CYP707A1;CYP82C2;;DJC76;CYP96A15;CYP82A3;CYP71A1;CYP93A3;CYP714A1;CYP89A2;CYP82A3;CYP78A6;CYP71A1;;CYP71D11;;CYP76C3;CYP77A3;CYP71D10;;CYP81E8;CYP86B1;;CYP81D1;ISU1;VIT_05s0020g04070;glyS;CYP71A1;CYP75A…
3	GO:0043473	BP	pigmentation	3/2521	12/65488	0.00965403	0.216308	GH_D12G0616;GH_A12G0596;GH_A05G1681	AN3;AN3;ANR
3	GO:0051996	MF	squalene synthase activity	3/2521	12/65488	0.00965403	0.216308	GH_D09G0092;GH_A09G0088;GH_D07G0817	PSY;PSY;PSY
3	GO:0004310	MF	farnesyl-diphosphate farnesyltransferase activity	3/2521	12/65488	0.00965403	0.216308	GH_D09G0092;GH_A09G0088;GH_D07G0817	PSY;PSY;PSY
33	GO:0019787	MF	ubiquitin-like protein transferase activity	33/2521	542/65488	0.00965417	0.216308	GH_A03G2125;GH_D01G0330;GH_A07G1092;GH_D12G2744;GH_D05G1459;GH_D13G0403;GH_D06G0003;GH_A01G2376;GH_A13G1201;GH_D07G1077;GH_D02G0717;GH_D13G0273;GH_A05G2185;GH_D09G1451;GH_A02G0703;GH_D04G2065;GH_A13G0276;GH_A02G1147;GH_D02G1918;GH_D07G0430;GH_D08G1095;GH_A03G1762;GH_A09G1498;GH_D01G0202;GH_A01G2185;GH_D01G2268;GH_A01G0518;GH_A12G2716;GH_A12G0621;GH_A09G0938;GH_A05G1441;GH_A01G1883;GH_A03G1390	PUB26;BRG3;RDUF1;UBC28;At5g10370;PUB26;BRG3;CERBERUS;SIRP1;RDUF1;PUB29;PUB21;UPL1;PUB23;PUB29;UEV1A;PUB21;;PUB43;BRAP;RHY1A;PUB43;PUB23;PUB42;PUB23;PUB23;UBC36;UBC28;UBC16;PUB17;RNF144A;PUB15;UEV1A
143	GO:0080090	BP	regulation of primary metabolic process	143/2521	3001/65488	0.00994143	0.222046	GH_D11G1094;GH_D02G1383;GH_D11G0026;GH_A09G0043;GH_A04G1218;GH_D07G2127;GH_D10G2211;GH_D12G0162;GH_A05G3749;GH_D04G1385;GH_D10G2603;GH_A10G0251;GH_A03G1117;GH_D11G0898;GH_A05G1123;GH_D11G0425;GH_D02G1400;GH_D08G2239;GH_D12G0375;GH_D04G1551;GH_D07G1191;GH_D07G2123;GH_D05G2774;GH_A05G1357;GH_D03G1119;GH_D12G0624;GH_D11G0494;GH_D03G1589;GH_A08G1635;GH_D11G0093;GH_D08G0300;GH_A08G0687;GH_D04G0317;GH_…	NAC096;NAC029;CDCA7L;pof4;NAC083;MTERF8;MTERF9;SVP;At3g25440;BLH9;BLH9;DOF5.4;BHLH162;SOC1;LOL3;BHLH137;NRP1;NAC091;NAC035;NAC083;NAC090;NFYB3;MYB6;DOF1.7;;NAC037;ATHB-40;MAPKKK18;CYCU2-2;ERF026;VHA-e1;AUX22B;PPP6R1;MAPKKK18;NAC104;HHO3;GATA8;HDA19;SIB2;ERF1A;CAL;ELD1;NAC072;NAC104;NAC096;GATA22;MADS27;NTL9;NAC029;OFP3;NAC062;NAC083;IAA20;BT4;MED32;HHO2;NAC021;ANL2;;CMB1;NAC091;SVP;IAA16;NAC079;N…
27	GO:0043207	BP	response to external biotic stimulus	27/2521	422/65488	0.0104842	0.233438	GH_A03G1926;GH_D03G1621;GH_D12G2364;GH_D03G0326;GH_A03G1966;GH_D02G2096;GH_A01G1878;GH_D13G1938;GH_A05G3643;GH_A03G0340;GH_D13G0025;GH_A05G0312;GH_A05G1123;GH_D05G3844;GH_D01G0209;GH_A11G1526;GH_D12G0097;GH_A11G2839;GH_A10G0865;GH_A13G0029;GH_D05G1023;GH_D04G0893;GH_A03G0460;GH_A12G2349;GH_A13G1977;GH_A04G0220;GH_A04G0516	HDA19;EXO70B1;ERF1A;HSL2;poxN1;HDA19;LAZ1;;GAE1;GSVIVT00023967001;ERD15;RPS2;LOL3;;ASR3;atpB;ATG18A;HEV1;TET8;ERD15;At1g07170;GAE1;MPK3;ERF1A;;;LOX1
4	GO:0042753	BP	positive regulation of circadian rhythm	4/2521	23/65488	0.0107976	0.236717	GH_A05G0893;GH_D06G0805;GH_A05G1418;GH_D05G0336	EFL1;EFL3;EFL4;EFL4
141	GO:0051171	BP	regulation of nitrogen compound metabolic process	141/2521	2968/65488	0.0110266	0.240154	GH_D11G1094;GH_D02G1383;GH_D11G0026;GH_A09G0043;GH_A04G1218;GH_D07G2127;GH_D10G2211;GH_D12G0162;GH_A05G3749;GH_D04G1385;GH_D10G2603;GH_A10G0251;GH_A03G1117;GH_D11G0898;GH_A05G1123;GH_D11G0425;GH_D08G2239;GH_D12G0375;GH_D04G1551;GH_D07G1191;GH_D07G2123;GH_D05G2774;GH_A05G1357;GH_D03G1119;GH_D12G0624;GH_D11G0494;GH_D03G1589;GH_A08G1635;GH_D11G0093;GH_D08G0300;GH_A08G0687;GH_D04G0317;GH_D05G1074;GH_…	NAC096;NAC029;CDCA7L;pof4;NAC083;MTERF8;MTERF9;SVP;At3g25440;BLH9;BLH9;DOF5.4;BHLH162;SOC1;LOL3;BHLH137;NAC091;NAC035;NAC083;NAC090;NFYB3;MYB6;DOF1.7;;NAC037;ATHB-40;MAPKKK18;CYCU2-2;ERF026;VHA-e1;AUX22B;PPP6R1;MAPKKK18;NAC104;HHO3;GATA8;HDA19;SIB2;ERF1A;CAL;NAC072;NAC104;NAC096;GATA22;MADS27;NTL9;NAC029;OFP3;NAC062;NAC083;IAA20;BT4;MED32;HHO2;NAC021;ANL2;;CMB1;NAC091;SVP;IAA16;NAC079;NTL9;SIB1;A…
8	GO:0005992	BP	trehalose biosynthetic process	8/2521	79/65488	0.0110555	0.240154	GH_A12G2190;GH_D01G2115;GH_D08G0959;GH_A03G1627;GH_A10G0361;GH_D12G2208;GH_D02G1793;GH_D09G1938	TPPA;TPPD;TPS11;TPS9;TPS7;TPPA;TPS9;TPP4
53	GO:0004497	MF	monooxygenase activity	53/2521	967/65488	0.0112256	0.242371	GH_D12G2263;GH_A09G1594;GH_A10G2603;GH_D08G1767;GH_D07G0626;GH_D10G0148;GH_D07G0623;GH_A05G2082;GH_D12G1324;GH_A11G1882;GH_A07G1318;GH_D12G2872;GH_D07G0031;GH_A12G2213;GH_A04G1557;GH_D04G0204;GH_D01G0859;GH_D13G0649;GH_A12G1305;GH_D13G0800;GH_D04G0074;GH_A05G1952;GH_A01G0398;GH_D11G2399;GH_A08G1746;GH_D11G1492;GH_A06G1717;GH_D06G2104;GH_D05G3216;GH_A01G2119;GH_D05G0643;GH_A03G0102;GH_D13G0945;GH_…	CYP76B10;CYP76A2;CYP90A1;CYP707A1;CYP71A1;CYP77A3;CYP71A9;CYP81E8;CYP78A6;ROT3;CYP75A3;CYP93A2;CYP734A1;CYP707A1;;CYP96A15;CYP71D10;;CYP78A3;CYP96A15;4CLL7;CYP734A1;CYP72A15;CYP96A15;CYP707A1;CYP82C2;CYP77A3;;CYP82A3;CYP93A3;CYP714A1;hpxO;CYP89A2;CYP82A3;CYP71A1;CYP81D1;;;CYP76C3;CYP734A1;CYP71D10;CYP76B6;CYP81E8;CYP86B1;;CYP71D11;CYP71A1;CYP75A3;AOS3;YUC10;CYP76A2;ATL1;CYP71A1
7	GO:0006555	BP	methionine metabolic process	7/2521	64/65488	0.0113841	0.243578	GH_D13G0427;GH_D04G1574;GH_A08G2472;GH_A02G0616;GH_A13G0431;GH_A09G2399;GH_D09G2339	MTK;WSD1;METE;SAMS;MTK;VIT_05s0020g04070;VIT_05s0020g04070
7	GO:0016896	MF	exoribonuclease activity, producing 5'-phosphomonoesters	7/2521	64/65488	0.0113841	0.243578	GH_A09G1151;GH_A08G0107;GH_D08G0111;GH_D07G1199;GH_D09G1108;GH_A07G1219;GH_D06G1314	CAF1-9;CAF1-11;CAF1-11;CAF1-9;CAF1-9;CAF1-9;CAF1-6
7	GO:0004532	MF	exoribonuclease activity	7/2521	64/65488	0.0113841	0.243578	GH_A09G1151;GH_A08G0107;GH_D08G0111;GH_D07G1199;GH_D09G1108;GH_A07G1219;GH_D06G1314	CAF1-9;CAF1-11;CAF1-11;CAF1-9;CAF1-9;CAF1-9;CAF1-6
63	GO:0005576	CC	extracellular region	63/2521	1185/65488	0.0116271	0.248033	GH_D01G2343;GH_A03G0627;GH_A05G0056;GH_A01G1772;GH_D13G1713;GH_D10G1977;GH_A13G0603;GH_A05G4238;GH_D12G1839;GH_D10G2061;GH_A03G0547;GH_D05G3989;GH_D09G1574;GH_A05G3249;GH_D02G1023;GH_A03G0340;GH_A02G0984;GH_D03G0448;GH_A05G2122;GH_A01G0060;GH_D03G0528;GH_A13G0812;GH_A02G1658;GH_D09G0015;GH_D01G1965;GH_D08G0283;GH_D09G0328;GH_D08G0287;GH_A08G0273;GH_D12G1383;GH_D05G2505;GH_D05G3276;GH_D10G0154;GH_…	PSK6;;XTH22;DIR15;PPC16;PER29;XTH9;EXPA8;RNS1;EXPA8;EXPA4;DIR4;XTH32;XTH22;XTH22;GSVIVT00023967001;XTH23;;PSK3;DLO1;XTH22;EXPA15;XTH23;PPC1;EXLA1;XTH22;;XTH22;XTH22;GSVIVT00026920001;LAC9;XTH22;XTH8;RNS1;PER12;PPC16;PER52;GLP10;poxN1;XTH22;PER46;CTL2;GLP10;DIR18;XTH32;EXLA1;XTH23;PER18;PER53;PR-1;pod;LAC14;EXLA1;;SCRM2;;;XTH30;At1g48100;XTH22;XTH23;OSB1;XTH28
6	GO:0010287	CC	plastoglobule	6/2521	50/65488	0.0120814	0.25619	GH_A11G1526;GH_A09G0088;GH_A07G0704;GH_D09G0092;GH_D07G0817;GH_D10G2712	atpB;PSY;At1g28150;PSY;PSY;LHCB4.3
3	GO:0050829	BP	defense response to Gram-negative bacterium	3/2521	13/65488	0.0121949	0.25783	GH_D04G0893;GH_A05G3643;GH_D03G0326	GAE1;GAE1;HSL2
4	GO:0042044	BP	fluid transport	4/2521	24/65488	0.0125693	0.264177	GH_A13G2572;GH_D03G1483;GH_D13G0177;GH_D10G2686	TIP1-3;TIP1-3;TRG-31;TRG-31
4	GO:0006833	BP	water transport	4/2521	24/65488	0.0125693	0.264177	GH_A13G2572;GH_D03G1483;GH_D13G0177;GH_D10G2686	TIP1-3;TIP1-3;TRG-31;TRG-31
6	GO:0009637	BP	response to blue light	6/2521	51/65488	0.0132574	0.277005	GH_A06G1891;GH_D04G1103;GH_A10G2602;GH_A08G2313;GH_A04G0775;GH_D10G2712	LHCB4.3;BIC1;LHCB4.3;RPT2;BIC1;LHCB4.3
2	GO:2000123	BP	positive regulation of stomatal complex development	2/2521	5/65488	0.0137064	0.279822	GH_D11G1520;GH_D07G1760	EPFL9;EPFL9
2	GO:2000038	BP	regulation of stomatal complex development	2/2521	5/65488	0.0137064	0.279822	GH_D11G1520;GH_D07G1760	EPFL9;EPFL9
2	GO:0009395	BP	phospholipid catabolic process	2/2521	5/65488	0.0137064	0.279822	GH_A03G1731;GH_D02G1890	GDPD1;GDPD1
2	GO:0010275	BP	NAD(P)H dehydrogenase complex assembly	2/2521	5/65488	0.0137064	0.279822	GH_A06G1474;GH_D06G1437	;bioB
2	GO:0016623	MF	oxidoreductase activity, acting on the aldehyde or oxo group of donors, oxygen as acceptor	2/2521	5/65488	0.0137064	0.279822	GH_D07G2032;GH_A07G2040	DAO;DAO
2	GO:0008531	MF	riboflavin kinase activity	2/2521	5/65488	0.0137064	0.279822	GH_A05G1663;GH_D05G1693	FHY;FHY
26	GO:0051707	BP	response to other organism	26/2521	412/65488	0.0139798	0.282971	GH_A03G1926;GH_D03G1621;GH_D12G2364;GH_D03G0326;GH_A03G1966;GH_D02G2096;GH_A01G1878;GH_D13G1938;GH_A05G3643;GH_A03G0340;GH_D13G0025;GH_A05G0312;GH_A05G1123;GH_D05G3844;GH_A11G1526;GH_D12G0097;GH_A11G2839;GH_A10G0865;GH_A13G0029;GH_D05G1023;GH_D04G0893;GH_A03G0460;GH_A12G2349;GH_A13G1977;GH_A04G0516;GH_A04G0220	HDA19;EXO70B1;ERF1A;HSL2;poxN1;HDA19;LAZ1;;GAE1;GSVIVT00023967001;ERD15;RPS2;LOL3;;atpB;ATG18A;HEV1;TET8;ERD15;At1g07170;GAE1;MPK3;ERF1A;;LOX1;
62	GO:0009628	BP	response to abiotic stimulus	62/2521	1180/65488	0.0143657	0.286503	GH_A06G1891;GH_A05G1123;GH_D05G1190;GH_D03G1621;GH_D06G0186;GH_D10G2686;GH_A10G2602;GH_A06G1196;GH_D04G0739;GH_A07G0132;GH_D07G1800;GH_A11G0087;GH_D05G1848;GH_A05G1813;GH_A09G0633;GH_D07G1520;GH_A08G1270;GH_A01G0264;GH_A07G0974;GH_D07G1190;GH_A12G0166;GH_D13G0177;GH_D06G1067;GH_D11G0442;GH_D12G0097;GH_A01G0873;GH_D02G1400;GH_A11G0423;GH_A02G0446;GH_A11G0547;GH_A03G0183;GH_A13G2130;GH_A10G1889;GH_…	LHCB4.3;LOL3;ATJ8;EXO70B1;RAP2-1;TRG-31;LHCB4.3;UVR3;ELD1;DGAT1C;XERICO;ERF026;COR47;COR47;MYBS1;LEA14-A;At1g01500;PGR5;XERICO;;MED32;TRG-31;CIPK6;ERF106;ATG18A;FLA1;NRP1;ERF106;;yugF;PHR1;CIPK6;CML8;At4g20940;atpB;PRIN2;IFRD1;ERF008;;XRI1;;;LHCB4.3;CTL2;ERD15;ATJ8;CRLK1;NAC072;ERF026;CIPK6;;BIC1;MPK3;ERD15;RPT2;BIC1;MGL;ERF106;RFS6;SAMS;SCR;CIPK6
7	GO:0010167	BP	response to nitrate	7/2521	67/65488	0.01444	0.286503	GH_D06G1043;GH_D07G0628;GH_A06G1027;GH_D13G2396;GH_A09G0833;GH_A02G1987;GH_A01G1044	;NRT3.2;;;CTL2;;
6	GO:0090379	BP	secondary cell wall biogenesis involved in seed trichome differentiation	6/2521	52/65488	0.0145111	0.286503	GH_D10G0321;GH_D12G0337;GH_A10G1631;GH_D01G1909;GH_A09G0833;GH_A07G0207	RAC13;MYB308;;MYB308;CTL2;TT2
6	GO:0006817	BP	phosphate ion transport	6/2521	52/65488	0.0145111	0.286503	GH_A10G1372;GH_D10G1509;GH_A09G0772;GH_A02G0227;GH_A02G0226;GH_D02G0246	PHT1-5;PHT1-5;PHT1-7;PHT1-5;PHT1-5;PHT1-5
7	GO:0030014	CC	CCR4-NOT complex	7/2521	67/65488	0.01444	0.286503	GH_A09G1151;GH_A08G0107;GH_D08G0111;GH_D07G1199;GH_D09G1108;GH_A07G1219;GH_D06G1314	CAF1-9;CAF1-11;CAF1-11;CAF1-9;CAF1-9;CAF1-9;CAF1-6
4	GO:0070069	CC	cytochrome complex	4/2521	25/65488	0.0145161	0.286503	GH_A06G0145;GH_A01G2234;GH_D01G2069;GH_D06G0128	petM;;petM;petM
6	GO:0019203	MF	carbohydrate phosphatase activity	6/2521	52/65488	0.0145111	0.286503	GH_A12G2190;GH_D01G2115;GH_A08G1859;GH_A02G1268;GH_D12G2208;GH_D09G1938	TPPA;TPPD;SGPP;;TPPA;TPP4
3	GO:2001057	BP	reactive nitrogen species metabolic process	3/2521	14/65488	0.0150822	0.288605	GH_D01G2177;GH_D07G0628;GH_A01G2038	;NRT3.2;
3	GO:0097384	BP	cellular lipid biosynthetic process	3/2521	14/65488	0.0150822	0.288605	GH_D09G0092;GH_A09G0088;GH_D07G0817	PSY;PSY;PSY
3	GO:0008204	BP	ergosterol metabolic process	3/2521	14/65488	0.0150822	0.288605	GH_D09G0092;GH_A09G0088;GH_D07G0817	PSY;PSY;PSY
3	GO:0006696	BP	ergosterol biosynthetic process	3/2521	14/65488	0.0150822	0.288605	GH_D09G0092;GH_A09G0088;GH_D07G0817	PSY;PSY;PSY
3	GO:0042126	BP	nitrate metabolic process	3/2521	14/65488	0.0150822	0.288605	GH_D01G2177;GH_D07G0628;GH_A01G2038	;NRT3.2;
3	GO:0042128	BP	nitrate assimilation	3/2521	14/65488	0.0150822	0.288605	GH_D01G2177;GH_D07G0628;GH_A01G2038	;NRT3.2;
3	GO:0044107	BP	cellular alcohol metabolic process	3/2521	14/65488	0.0150822	0.288605	GH_D09G0092;GH_A09G0088;GH_D07G0817	PSY;PSY;PSY
3	GO:0044108	BP	cellular alcohol biosynthetic process	3/2521	14/65488	0.0150822	0.288605	GH_D09G0092;GH_A09G0088;GH_D07G0817	PSY;PSY;PSY
3	GO:0004311	MF	farnesyltranstransferase activity	3/2521	14/65488	0.0150822	0.288605	GH_D09G0092;GH_A09G0088;GH_D07G0817	PSY;PSY;PSY
5	GO:0010200	BP	response to chitin	5/2521	39/65488	0.0163375	0.300977	GH_A12G2514;GH_D12G1247;GH_D07G1800;GH_A07G0974;GH_A12G1244	WRKY22;RHA1B;XERICO;XERICO;RHA1B
71	GO:0016798	MF	hydrolase activity, acting on glycosyl bonds	71/2521	1388/65488	0.0163202	0.300977	GH_A02G1132;GH_D12G1383;GH_D05G1370;GH_D12G0937;GH_D13G0840;GH_D05G0061;GH_A13G0603;GH_D06G2326;GH_D09G1316;GH_D09G1574;GH_D13G1370;GH_D10G2603;GH_A10G1668;GH_A08G0268;GH_D02G1023;GH_D06G0527;GH_A06G0505;GH_A02G0984;GH_A12G0878;GH_D11G1214;GH_D07G0123;GH_D03G0528;GH_A11G2578;GH_A11G0274;GH_A02G1658;GH_D11G3478;GH_A05G0056;GH_D11G0284;GH_D08G0283;GH_D09G2495;GH_D08G0287;GH_A08G0273;GH_A04G1325;GH_…	At1g64390;GSVIVT00026920001;BGAL1;At1g66250;BGLU40;XTH22;XTH9;FG3;GNS1;XTH32;CINV2;BLH9;MAN6;XTH22;XTH22;CHIT1B;BGAL16;XTH23;At1g66250;At4g02290;;XTH22;BACOVA_02659;BAM3;XTH23;BGLU42;XTH22;BAM3;XTH22;BXL1;XTH22;XTH22;AGAL1;;XTH22;XTH8;GNS1;BGAL16;BACOVA_02659;PBL2;BACOVA_02659;CHIT1B;BXL1;CTL2;PSL5;BXL1;PSL5;BGAL3;XTH32;AMY3;XTH23;GSVIVT00026920001;;Wdr11;BXL1;XTH28;MAN6;XTH22;ABCB13;At4g02290;BA…
54	GO:0065008	BP	regulation of biological quality	54/2521	1011/65488	0.0166135	0.303493	GH_A05G1810;GH_D12G0082;GH_D05G1622;GH_A05G1685;GH_D07G0840;GH_D11G0024;GH_D05G2431;GH_A07G0838;GH_A13G2290;GH_A08G1232;GH_D13G0256;GH_A07G0837;GH_D13G2112;GH_A13G0259;GH_A10G0301;GH_D05G1845;GH_D05G0254;GH_D11G1253;GH_A07G2040;GH_D05G2999;GH_D03G0996;GH_D12G1971;GH_D07G2092;GH_A09G1416;GH_A06G2064;GH_D09G0328;GH_A11G3421;GH_D07G2032;GH_D10G0321;GH_D02G1929;GH_A02G1062;GH_D12G0212;GH_A01G1437;GH_…	LOG5;GRXC13;GRXC9;CXXS1;HIPP21;PAP17;;HIPP21;MGD2;SLAH3;DIM;HIPP21;CIPK6;DIM;GRXC9;LOG5;PRXIIB;GRXS9;DAO;WCRKC2;At4g31240;At5g61440;FTSHI5;At3g57810;;;APRL5;DAO;RAC13;GRXC9;At4g31240;At5g06290;LOG3;CBSX5;WCRKC2;;GRXC9;SLAH3;NHX2;CHX15;ARPC5A;GRXS9;;APR3;NHX2;CIPK6;LOG5;CIPK6;GG2;CIPK6;SCR;LOG3;WCRKC1;ptges2
48	GO:0006811	BP	ion transport	48/2521	878/65488	0.01667	0.303493	GH_D07G0628;GH_A07G1233;GH_D10G1509;GH_A09G0772;GH_A12G2749;GH_A05G1562;GH_A03G0485;GH_D01G1921;GH_A07G0838;GH_A07G0837;GH_A07G1927;GH_A12G2620;GH_A05G4368;GH_D08G2281;GH_A01G1806;GH_A08G2024;GH_scaffold36-2_objG0001;GH_D05G2585;GH_D09G2009;GH_D06G0132;GH_A12G2747;GH_D05G0039;GH_D11G3249;GH_D02G0246;GH_D12G1645;GH_D07G0840;GH_A11G1526;GH_A11G0668;GH_A04G0929;GH_D10G0083;GH_D03G0092;GH_D04G1536;GH…	NRT3.2;ALMT2;PHT1-5;PHT1-7;HIPP14;HIPP28;NAKR2;HIPP26;HIPP21;HIPP21;HIPP33;HIPP30;HIPP09;HIPP03;HIPP26;CCS;HIPP09;VHA-B2;HIPP39;AATL1;HIPP12;PMA4;COX17-1;PHT1-5;NRT2.5;HIPP21;atpB;MPC1;VATG;Nipbl;CPK28;BAT1;HIPP29;HIPP12;ALMT10;HIPP12;HIPP06;;VHA-e1;HIPP03;PMA4;ATX1;PHT1-5;HIPP26;ALMT10;PHT1-5;PHT1-5;HIPP39
8	GO:0009739	BP	response to gibberellin	8/2521	85/65488	0.0166974	0.303493	GH_D07G1800;GH_A06G1472;GH_A01G0873;GH_D01G1178;GH_D06G1438;GH_D13G0139;GH_A09G0633;GH_A07G0974	XERICO;PVA42;FLA1;UBC18;PVA42;SCL3;MYBS1;XERICO
4	GO:0004805	MF	trehalose-phosphatase activity	4/2521	26/65488	0.0166434	0.303493	GH_A12G2190;GH_D01G2115;GH_D09G1938;GH_D12G2208	TPPA;TPPD;TPP4;TPPA
58	GO:0016705	MF	oxidoreductase activity, acting on paired donors, with incorporation or reduction of molecular oxygen	58/2521	1093/65488	0.0169737	0.305397	GH_D12G2869;GH_D12G2263;GH_A09G1594;GH_A10G2603;GH_D08G1767;GH_D10G2619;GH_D10G0148;GH_D07G0623;GH_A12G1305;GH_A05G2082;GH_D06G0129;GH_D12G1324;GH_A11G1882;GH_A07G1318;GH_D12G2872;GH_D07G0031;GH_A12G2213;GH_A04G1557;GH_D04G0204;GH_D01G1464;GH_D01G0859;GH_A05G0311;GH_D13G0649;GH_D09G1074;GH_D05G1993;GH_D13G0800;GH_A05G1952;GH_A01G0398;GH_D06G2104;GH_A08G1746;GH_D11G1492;GH_A06G2064;GH_D11G2399;GH_…	CYP76C3;CYP76B10;CYP76A2;CYP90A1;CYP707A1;CYP81E8;CYP77A3;CYP71A9;CYP78A3;CYP81E8;P4H7;CYP78A6;ROT3;CYP75A3;CYP93A2;CYP734A1;CYP707A1;;CYP96A15;FAD2;CYP71D10;LUT2;;CYP94C1;CYP734A1;CYP96A15;CYP734A1;CYP72A15;;CYP707A1;CYP82C2;;CYP96A15;CYP82A3;CYP71A1;CYP93A3;CYP714A1;CYP89A2;CYP82A3;CYP71A1;CYP71D11;;FAD2;CYP77A3;CYP71D10;CYP76B6;SERAC1;CYP86B1;;CYP81D1;glyS;CYP71A1;CYP75A3;AOS3;YUC10;CYP76A2;CY…
11	GO:0050832	BP	defense response to fungus	11/2521	128/65488	0.017274	0.310018	GH_D03G1621;GH_A05G3643;GH_D12G0097;GH_A03G0460;GH_A11G1526;GH_A13G1977;GH_D13G1938;GH_A12G2349;GH_D04G0893;GH_A11G2839;GH_D12G2364	EXO70B1;GAE1;ATG18A;MPK3;atpB;;;ERF1A;GAE1;HEV1;ERF1A
52	GO:0071554	BP	cell wall organization or biogenesis	52/2521	966/65488	0.017852	0.319444	GH_A02G0699;GH_A05G0056;GH_D04G0739;GH_D05G0061;GH_A13G0603;GH_A05G4238;GH_A11G2596;GH_D10G2061;GH_A06G0731;GH_A12G2259;GH_D13G0256;GH_D09G1574;GH_A05G3249;GH_A13G0259;GH_D02G0712;GH_A05G0373;GH_D02G1023;GH_D01G1909;GH_A08G1487;GH_A13G0812;GH_D03G0528;GH_D02G0713;GH_D05G0377;GH_A02G1658;GH_D09G0137;GH_D07G0101;GH_D08G0283;GH_A07G0207;GH_A07G0182;GH_A08G0273;GH_D12G1383;GH_D10G0321;GH_D12G0337;GH_…	EXT3;XTH22;ELD1;XTH22;XTH9;EXPA8;CSLE6;EXPA8;PME53;CSLD3;DIM;XTH32;XTH22;DIM;EXT3;PME13;XTH22;MYB308;ROPGAP3;EXPA15;XTH22;EXT3;MPE3;XTH23;PME31;PME53;XTH22;TT2;PME54;XTH22;GSVIVT00026920001;RAC13;MYB308;XTH8;;XTH22;PME7;CTL2;XTH32;XTH23;;TBL33;PME40;EXPA4;CSLE6;XTH22;XTH23;XTH30;At1g48100;XTH22;XTH23;XTH28
5	GO:0080167	BP	response to karrikin	5/2521	40/65488	0.0180948	0.319914	GH_A04G0775;GH_A11G0486;GH_A08G1270;GH_D04G1103;GH_D08G0999	BIC1;;At1g01500;BIC1;RFS6
5	GO:0051704	BP	multi-organism process	5/2521	40/65488	0.0180948	0.319914	GH_A03G1926;GH_D02G2096;GH_A03G2326;GH_D01G1965;GH_A01G1848	HDA19;HDA19;EXLA1;EXLA1;EXLA1
5	GO:0060918	BP	auxin transport	5/2521	40/65488	0.0180948	0.319914	GH_D06G1067;GH_A13G2130;GH_D13G2112;GH_D09G2355;GH_A07G0316	CIPK6;CIPK6;CIPK6;GG2;CIPK6
5	GO:0009914	BP	hormone transport	5/2521	40/65488	0.0180948	0.319914	GH_D06G1067;GH_A13G2130;GH_D13G2112;GH_D09G2355;GH_A07G0316	CIPK6;CIPK6;CIPK6;GG2;CIPK6
3	GO:1902653	BP	secondary alcohol biosynthetic process	3/2521	15/65488	0.0183213	0.322318	GH_D09G0092;GH_A09G0088;GH_D07G0817	PSY;PSY;PSY
3	GO:0010218	BP	response to far red light	3/2521	15/65488	0.0183213	0.322318	GH_A06G1891;GH_A10G2602;GH_D10G2712	LHCB4.3;LHCB4.3;LHCB4.3
4	GO:0006771	BP	riboflavin metabolic process	4/2521	27/65488	0.0189558	0.324312	GH_A05G1663;GH_D03G1487;GH_D05G1693;GH_A03G0489	FHY;RIBA3;FHY;RIBA3
4	GO:0042727	BP	flavin-containing compound biosynthetic process	4/2521	27/65488	0.0189558	0.324312	GH_A05G1663;GH_D03G1487;GH_D05G1693;GH_A03G0489	FHY;RIBA3;FHY;RIBA3
4	GO:0009231	BP	riboflavin biosynthetic process	4/2521	27/65488	0.0189558	0.324312	GH_A05G1663;GH_D03G1487;GH_D05G1693;GH_A03G0489	FHY;RIBA3;FHY;RIBA3
8	GO:0046351	BP	disaccharide biosynthetic process	8/2521	87/65488	0.0189706	0.324312	GH_A12G2190;GH_D01G2115;GH_D08G0959;GH_A03G1627;GH_A10G0361;GH_D12G2208;GH_D02G1793;GH_D09G1938	TPPA;TPPD;TPS11;TPS9;TPS7;TPPA;TPS9;TPP4
11	GO:0008202	BP	steroid metabolic process	11/2521	134/65488	0.0199216	0.324312	GH_A04G1557;GH_A02G1518;GH_A08G1030;GH_A11G3372;GH_A09G0088;GH_D09G0092;GH_D07G0817;GH_D05G1863;GH_D13G0256;GH_A06G2064;GH_A13G0259	;SNL6;SNL6;At5g27450;PSY;PSY;PSY;SMT2;DIM;;DIM
2	GO:0019586	BP	galacturonate metabolic process	2/2521	6/65488	0.0200375	0.324312	GH_A05G3643;GH_D04G0893	GAE1;GAE1
2	GO:0046209	BP	nitric oxide metabolic process	2/2521	6/65488	0.0200375	0.324312	GH_D01G2177;GH_A01G2038	;
2	GO:0048480	BP	stigma development	2/2521	6/65488	0.0200375	0.324312	GH_D06G1131;GH_A06G1106	WRKY40;WRKY40
2	GO:0006809	BP	nitric oxide biosynthetic process	2/2521	6/65488	0.0200375	0.324312	GH_D01G2177;GH_A01G2038	;
2	GO:0080170	BP	hydrogen peroxide transmembrane transport	2/2521	6/65488	0.0200375	0.324312	GH_D03G1483;GH_A13G2572	TIP1-3;TIP1-3
2	GO:0033481	BP	galacturonate biosynthetic process	2/2521	6/65488	0.0200375	0.324312	GH_A05G3643;GH_D04G0893	GAE1;GAE1
2	GO:0015840	BP	urea transport	2/2521	6/65488	0.0200375	0.324312	GH_D03G1483;GH_A13G2572	TIP1-3;TIP1-3
2	GO:0071918	BP	urea transmembrane transport	2/2521	6/65488	0.0200375	0.324312	GH_D03G1483;GH_A13G2572	TIP1-3;TIP1-3
2	GO:0006063	BP	uronic acid metabolic process	2/2521	6/65488	0.0200375	0.324312	GH_A05G3643;GH_D04G0893	GAE1;GAE1
2	GO:0016584	BP	nucleosome positioning	2/2521	6/65488	0.0200375	0.324312	GH_A11G1327;GH_D11G1361	At2g30620;At2g30620
2	GO:0019852	BP	L-ascorbic acid metabolic process	2/2521	6/65488	0.0200375	0.324312	GH_D10G2422;GH_A10G2326	DHAR2;DHAR2
299	GO:0065007	BP	biological regulation	299/2521	6843/65488	0.0200727	0.324312	GH_D12G0082;GH_D11G1094;GH_D13G2112;GH_A08G1635;GH_D07G0876;GH_D11G0024;GH_D02G1383;GH_D11G0026;GH_A09G0043;GH_A07G0132;GH_A04G1218;GH_D10G1039;GH_D11G1075;GH_D04G0347;GH_A05G1441;GH_D10G2211;GH_A13G2290;GH_A08G1232;GH_D12G0162;GH_A05G3749;GH_D04G1385;GH_D10G2603;GH_A10G0301;GH_A11G1223;GH_A05G3931;GH_A03G1117;GH_A07G1208;GH_A09G1548;GH_D11G1253;GH_D06G1067;GH_D11G0898;GH_A05G1123;GH_D05G4052;GH_…	GRXC13;NAC096;CIPK6;CYCU2-2;CAL;PAP17;NAC029;CDCA7L;pof4;DGAT1C;NAC083;KRP3;CIPK9;NAC081;RNF144A;MTERF9;MGD2;SLAH3;SVP;At3g25440;BLH9;BLH9;GRXC9;GRXS9;LNG1;BHLH162;ROPGAP1;AHP1;GRXS9;CIPK6;SOC1;LOL3;CML21;BHLH137;EFL3;MYB61;NAC035;;NAC083;NAC090;RH2;;RAC13;NFYB3;BRAP;ATG18A;DOF1.7;;NAC037;AKT1;ATHB-40;MAPKKK18;NIMIN-1;BUBR1;LIPK;AUX22D;ERF026;VHA-e1;MAD2;GRXC9;AUX22B;N;;N;PPP6R1;FTSHI5;Os03g04055…
2	GO:0042807	CC	central vacuole	2/2521	6/65488	0.0200375	0.324312	GH_D03G1483;GH_A13G2572	TIP1-3;TIP1-3
5	GO:0008083	MF	growth factor activity	5/2521	41/65488	0.0199722	0.324312	GH_A02G1616;GH_D03G0487;GH_D05G2152;GH_D01G2343;GH_A05G2122	RGF9;RGF9;;PSK6;PSK3
5	GO:0033897	MF	ribonuclease T2 activity	5/2521	41/65488	0.0199722	0.324312	GH_D05G1790;GH_D12G1839;GH_A12G1843;GH_A12G1842;GH_D12G1838	;RNS1;RNS1;RNS3;RNS3
2	GO:0010309	MF	acireductone dioxygenase [iron(II)-requiring] activity	2/2521	6/65488	0.0200375	0.324312	GH_A09G2399;GH_D09G2339	VIT_05s0020g04070;VIT_05s0020g04070
2	GO:0043546	MF	molybdopterin cofactor binding	2/2521	6/65488	0.0200375	0.324312	GH_D01G2177;GH_A01G2038	;
2	GO:0046522	MF	S-methyl-5-thioribose kinase activity	2/2521	6/65488	0.0200375	0.324312	GH_D13G0427;GH_A13G0431	MTK;MTK
2	GO:0001227	MF	DNA-binding transcription repressor activity, RNA polymerase II-specific	2/2521	6/65488	0.0200375	0.324312	GH_A06G0201;GH_D06G0186	ERF008;RAP2-1
2	GO:0045174	MF	glutathione dehydrogenase (ascorbate) activity	2/2521	6/65488	0.0200375	0.324312	GH_D10G2422;GH_A10G2326	DHAR2;DHAR2
2	GO:0016672	MF	oxidoreductase activity, acting on a sulfur group of donors, quinone or similar compound as acceptor	2/2521	6/65488	0.0200375	0.324312	GH_D10G2422;GH_A10G2326	DHAR2;DHAR2
2	GO:0008940	MF	nitrate reductase activity	2/2521	6/65488	0.0200375	0.324312	GH_D01G2177;GH_A01G2038	;
2	GO:0001217	MF	DNA-binding transcription repressor activity	2/2521	6/65488	0.0200375	0.324312	GH_A06G0201;GH_D06G0186	ERF008;RAP2-1
2	GO:0004792	MF	thiosulfate sulfurtransferase activity	2/2521	6/65488	0.0200375	0.324312	GH_D12G0600;GH_A12G0580	STR15;STR15
2	GO:0050463	MF	nitrate reductase [NAD(P)H] activity	2/2521	6/65488	0.0200375	0.324312	GH_D01G2177;GH_A01G2038	;
2	GO:0050464	MF	nitrate reductase (NADPH) activity	2/2521	6/65488	0.0200375	0.324312	GH_D01G2177;GH_A01G2038	;
2	GO:0008428	MF	ribonuclease inhibitor activity	2/2521	6/65488	0.0200375	0.324312	GH_D08G0320;GH_A08G0302	At5g56260;At5g56260
2	GO:0047443	MF	4-hydroxy-4-methyl-2-oxoglutarate aldolase activity	2/2521	6/65488	0.0200375	0.324312	GH_D08G0320;GH_A08G0302	At5g56260;At5g56260
8	GO:0005991	BP	trehalose metabolic process	8/2521	88/65488	0.0201862	0.3254	GH_A12G2190;GH_D01G2115;GH_D08G0959;GH_A03G1627;GH_A10G0361;GH_D12G2208;GH_D02G1793;GH_D09G1938	TPPA;TPPD;TPS11;TPS9;TPS7;TPPA;TPS9;TPP4
7	GO:0010243	BP	response to organonitrogen compound	7/2521	72/65488	0.0207639	0.333204	GH_D05G2282;GH_D07G1800;GH_A12G1244;GH_D12G1247;GH_A07G0974;GH_A12G2514;GH_A05G2260	TFT7;XERICO;RHA1B;RHA1B;XERICO;WRKY22;TFT7
4	GO:1901567	MF	fatty acid derivative binding	4/2521	28/65488	0.0214571	0.339737	GH_D06G0213;GH_D11G3480;GH_A06G0229;GH_A11G3474	ACBP3;;ACBP3;
4	GO:0000062	MF	fatty-acyl-CoA binding	4/2521	28/65488	0.0214571	0.339737	GH_D06G0213;GH_D11G3480;GH_A06G0229;GH_A11G3474	ACBP3;;ACBP3;
4	GO:0120227	MF	acyl-CoA binding	4/2521	28/65488	0.0214571	0.339737	GH_D06G0213;GH_D11G3480;GH_A06G0229;GH_A11G3474	ACBP3;;ACBP3;
3	GO:0006556	BP	S-adenosylmethionine biosynthetic process	3/2521	16/65488	0.0219149	0.341824	GH_D07G1411;GH_D11G3723;GH_A02G0616	SAMS1;SAMS2;SAMS
3	GO:0071941	BP	nitrogen cycle metabolic process	3/2521	16/65488	0.0219149	0.341824	GH_D01G2177;GH_D07G0628;GH_A01G2038	;NRT3.2;
5	GO:0007568	BP	aging	5/2521	42/65488	0.0219727	0.341824	GH_A12G0580;GH_D12G0600;GH_A07G0132;GH_A12G0166;GH_D12G0097	STR15;STR15;DGAT1C;MED32;ATG18A
3	GO:0004478	MF	methionine adenosyltransferase activity	3/2521	16/65488	0.0219149	0.341824	GH_D07G1411;GH_D11G3723;GH_A02G0616	SAMS1;SAMS2;SAMS
6	GO:0032440	MF	2-alkenal reductase [NAD(P)+] activity	6/2521	58/65488	0.0237909	0.360731	GH_D06G0688;GH_A09G1548;GH_A06G0709;GH_D02G2282;GH_D09G0015;GH_A03G2111	STP14;AHP1;STP14;RD21B;PPC1;RD21B
11	GO:0005984	BP	disaccharide metabolic process	11/2521	140/65488	0.023899	0.360763	GH_A05G2491;GH_A05G2490;GH_D01G2115;GH_D08G0959;GH_A03G1627;GH_A12G2190;GH_D07G0188;GH_A10G0361;GH_D12G2208;GH_D02G1793;GH_D09G1938	SPS4;GDPD4;TPPD;TPS11;TPS9;TPPA;SS;TPS7;TPPA;TPS9;TPP4
5	GO:0009691	BP	cytokinin biosynthetic process	5/2521	43/65488	0.0240987	0.361502	GH_A05G1810;GH_A01G1048;GH_D03G1550;GH_D05G1845;GH_A01G1437	LOG5;LOG5;LOG3;LOG5;LOG3
4	GO:0042402	BP	cellular biogenic amine catabolic process	4/2521	29/65488	0.0241508	0.361502	GH_A13G0168;GH_D10G2690;GH_D13G0176;GH_D05G3108	HSPRO2;HSPRO2;HSPRO2;HSPRO2
4	GO:0006536	BP	glutamate metabolic process	4/2521	29/65488	0.0241508	0.361502	GH_A08G1059;GH_A12G1722;GH_D12G1719;GH_D12G2727	nusG;GAD4;GAD4;GLT1
4	GO:0009310	BP	amine catabolic process	4/2521	29/65488	0.0241508	0.361502	GH_A13G0168;GH_D10G2690;GH_D13G0176;GH_D05G3108	HSPRO2;HSPRO2;HSPRO2;HSPRO2
7	GO:0016796	MF	exonuclease activity, active with either ribo- or deoxyribonucleic acids and producing 5'-phosphomonoesters	7/2521	75/65488	0.0253659	0.375742	GH_A09G1151;GH_A08G0107;GH_D08G0111;GH_D07G1199;GH_D09G1108;GH_A07G1219;GH_D06G1314	CAF1-9;CAF1-11;CAF1-11;CAF1-9;CAF1-9;CAF1-9;CAF1-6
37	GO:0042592	BP	homeostatic process	37/2521	665/65488	0.0254818	0.376677	GH_D12G0082;GH_D05G1622;GH_A05G1685;GH_D11G0024;GH_D05G2431;GH_D02G1929;GH_A08G1232;GH_A07G0838;GH_A07G0837;GH_A09G2336;GH_A10G0301;GH_D05G0254;GH_D11G1253;GH_A07G2040;GH_D05G2999;GH_D03G0996;GH_D12G1971;GH_D07G2092;GH_A06G2064;GH_D09G0328;GH_D07G2032;GH_D07G0840;GH_A11G3421;GH_A02G1062;GH_D12G0212;GH_A05G1628;GH_A05G2984;GH_D09G1786;GH_A05G1594;GH_D08G1135;GH_D11G2682;GH_A11G1223;GH_D04G0330;GH_…	GRXC13;GRXC9;CXXS1;PAP17;;GRXC9;SLAH3;HIPP21;HIPP21;;GRXC9;PRXIIB;GRXS9;DAO;WCRKC2;At4g31240;At5g61440;FTSHI5;;;DAO;HIPP21;APRL5;At4g31240;At5g06290;CBSX5;WCRKC2;;GRXC9;SLAH3;NHX2;GRXS9;CHX15;NHX2;APR3;WCRKC1;ptges2
3	GO:0009269	BP	response to desiccation	3/2521	17/65488	0.0258639	0.379177	GH_A07G1210;GH_D07G1520;GH_D07G1190	;LEA14-A;
3	GO:0009405	BP	pathogenesis	3/2521	17/65488	0.0258639	0.379177	GH_A03G1926;GH_D02G2096;GH_A02G0186	HDA19;HDA19;
3	GO:0008964	MF	phosphoenolpyruvate carboxylase activity	3/2521	17/65488	0.0258639	0.379177	GH_D13G1713;GH_D09G0015;GH_A13G1756	PPC16;PPC1;PPC16
13	GO:0048364	BP	root development	13/2521	175/65488	0.0266329	0.388851	GH_A05G4316;GH_D06G0016;GH_A04G0516;GH_A12G0166;GH_D13G0177;GH_D10G2686;GH_A06G0029;GH_D04G0062;GH_D05G1898;GH_D09G2355;GH_D09G2278;GH_A02G1496;GH_D06G2155	KINUC;TUBB1;LOX1;MED32;TRG-31;TRG-31;TUBB1;KINUC;;GG2;SCR;ORC3;TTM3
4	GO:0042726	BP	flavin-containing compound metabolic process	4/2521	30/65488	0.0270399	0.388855	GH_A05G1663;GH_D03G1487;GH_D05G1693;GH_A03G0489	FHY;RIBA3;FHY;RIBA3
2	GO:0001676	BP	long-chain fatty acid metabolic process	2/2521	7/65488	0.0273426	0.388855	GH_D10G1120;GH_A10G0856	Acx;Acx
2	GO:0048825	BP	cotyledon development	2/2521	7/65488	0.0273426	0.388855	GH_D06G1131;GH_A06G1106	WRKY40;WRKY40
4	GO:0008515	MF	sucrose transmembrane transporter activity	4/2521	30/65488	0.0270399	0.388855	GH_D12G2117;GH_A12G2119;GH_A03G0660;GH_A07G0543	SWEET10;SWEET10;SWEET10;SWEET10
4	GO:0015157	MF	oligosaccharide transmembrane transporter activity	4/2521	30/65488	0.0270399	0.388855	GH_D12G2117;GH_A12G2119;GH_A03G0660;GH_A07G0543	SWEET10;SWEET10;SWEET10;SWEET10
4	GO:0015154	MF	disaccharide transmembrane transporter activity	4/2521	30/65488	0.0270399	0.388855	GH_D12G2117;GH_A12G2119;GH_A03G0660;GH_A07G0543	SWEET10;SWEET10;SWEET10;SWEET10
2	GO:0103068	MF	leukotriene C4 gamma-glutamyl transferase activity	2/2521	7/65488	0.0273426	0.388855	GH_D11G0884;GH_A01G0873	FLA10;FLA1
2	GO:0102953	MF	hypoglycin A gamma-glutamyl transpeptidase activity	2/2521	7/65488	0.0273426	0.388855	GH_D11G0884;GH_A01G0873	FLA10;FLA1
11	GO:0009505	CC	plant-type cell wall	11/2521	146/65488	0.0292845	0.413172	GH_D04G0739;GH_A08G0854;GH_A03G0340;GH_A08G1487;GH_D11G0408;GH_A11G0486;GH_A03G1966;GH_A09G0833;GH_A02G1949;GH_A12G2063;GH_A11G0391	ELD1;pod;GSVIVT00023967001;ROPGAP3;KING1;;poxN1;CTL2;BGAL3;At1g67750;KING1
6	GO:0016894	MF	endonuclease activity, active with either ribo- or deoxyribonucleic acids and producing 3'-phosphomonoesters	6/2521	61/65488	0.0296507	0.416688	GH_A12G1843;GH_A12G1842;GH_D12G1839;GH_D12G1838;GH_D05G1790;GH_D13G0026	RNS1;RNS3;RNS1;RNS3;;SEN2
3	GO:0009052	BP	pentose-phosphate shunt, non-oxidative branch	3/2521	18/65488	0.0301673	0.422283	GH_D12G1691;GH_D02G1597;GH_D05G1023	RPI2;RPI2;At1g07170
3	GO:0004751	MF	ribose-5-phosphate isomerase activity	3/2521	18/65488	0.0301673	0.422283	GH_D12G1691;GH_D02G1597;GH_D05G1023	RPI2;RPI2;At1g07170
11	GO:0006721	BP	terpenoid metabolic process	11/2521	148/65488	0.0314069	0.438772	GH_D07G1800;GH_A09G0088;GH_A08G0269;GH_A05G0311;GH_D09G0092;GH_D07G0817;GH_A07G0974;GH_D05G3844;GH_D06G0223;GH_D08G0284;GH_A04G0220	XERICO;PSY;Os07g0190000;LUT2;PSY;PSY;XERICO;;D14;Os07g0190000;
6	GO:0009086	BP	methionine biosynthetic process	6/2521	62/65488	0.0317961	0.442476	GH_D13G0427;GH_D04G1574;GH_A08G2472;GH_A13G0431;GH_A09G2399;GH_D09G2339	MTK;WSD1;METE;MTK;VIT_05s0020g04070;VIT_05s0020g04070
21	GO:0098542	BP	defense response to other organism	21/2521	339/65488	0.0324144	0.4502	GH_A03G1926;GH_D13G1938;GH_D12G2364;GH_A03G0340;GH_D03G0326;GH_D12G0097;GH_A03G0460;GH_A11G1526;GH_A05G1123;GH_A03G1966;GH_A10G0865;GH_D02G2096;GH_A13G1977;GH_D03G1621;GH_A12G2349;GH_D04G0893;GH_A11G2839;GH_A05G3643;GH_A05G0312;GH_A01G1878;GH_D05G1023	HDA19;;ERF1A;GSVIVT00023967001;HSL2;ATG18A;MPK3;atpB;LOL3;poxN1;TET8;HDA19;;EXO70B1;ERF1A;GAE1;HEV1;GAE1;RPS2;LAZ1;At1g07170
15	GO:0006928	BP	movement of cell or subcellular component	15/2521	221/65488	0.0331106	0.458083	GH_D10G0321;GH_A05G4316;GH_A03G2148;GH_D02G2320;GH_A01G0906;GH_D10G1749;GH_A11G2950;GH_D03G1155;GH_D04G0062;GH_D11G3514;GH_D05G0785;GH_D12G2790;GH_D05G2220;GH_D06G0268;GH_A12G1035	RAC13;KINUC;KIN12D;KIN12D;KIN14F;KIN10A;At1g54790;KIN8A;KINUC;KIN7O;KIN12E;KIN10C;KIN4C;KIN7N;KIN14R
4	GO:0005372	MF	water transmembrane transporter activity	4/2521	32/65488	0.0334125	0.461364	GH_A13G2572;GH_D03G1483;GH_D13G0177;GH_D10G2686	TIP1-3;TIP1-3;TRG-31;TRG-31
15	GO:0015036	MF	disulfide oxidoreductase activity	15/2521	222/65488	0.0337433	0.464134	GH_A05G1685;GH_D12G0082;GH_D05G1622;GH_A11G1223;GH_A09G2336;GH_D11G1253;GH_D05G2431;GH_D02G1929;GH_D10G2422;GH_A05G1628;GH_D09G0328;GH_A10G2326;GH_A10G0301;GH_A05G1594;GH_D05G1882	CXXS1;GRXC13;GRXC9;GRXS9;;GRXS9;;GRXC9;DHAR2;CBSX5;;DHAR2;GRXC9;GRXC9;ptges2
5	GO:0009531	CC	secondary cell wall	5/2521	47/65488	0.0339024	0.465423	GH_A08G0854;GH_A09G0833;GH_A03G1966;GH_A03G0340;GH_A08G1487	pod;CTL2;poxN1;GSVIVT00023967001;ROPGAP3
43	GO:0071555	BP	cell wall organization	43/2521	810/65488	0.0342641	0.469483	GH_A02G0699;GH_A05G0056;GH_D04G0739;GH_D05G0061;GH_A13G0603;GH_A05G4238;GH_A11G2596;GH_D10G2061;GH_A06G0731;GH_A12G2259;GH_D09G1574;GH_A05G3249;GH_D02G0712;GH_A05G0373;GH_D02G1023;GH_A02G0984;GH_A13G0812;GH_D03G0528;GH_D02G0713;GH_D05G0377;GH_A02G1658;GH_D09G0137;GH_D07G0101;GH_D08G0283;GH_A07G0182;GH_A08G0273;GH_D12G1383;GH_D10G0154;GH_A08G1487;GH_D05G3276;GH_D12G1472;GH_D04G1222;GH_D02G2639;GH_…	EXT3;XTH22;ELD1;XTH22;XTH9;EXPA8;CSLE6;EXPA8;PME53;CSLD3;XTH32;XTH22;EXT3;PME13;XTH22;XTH23;EXPA15;XTH22;EXT3;MPE3;XTH23;PME31;PME53;XTH22;PME54;XTH22;GSVIVT00026920001;XTH8;ROPGAP3;XTH22;PME7;XTH32;XTH23;;PME40;EXPA4;CSLE6;XTH22;XTH30;At1g48100;XTH22;XTH23;XTH28
3	GO:0120178	BP	steroid hormone biosynthetic process	3/2521	19/65488	0.0348225	0.469767	GH_A06G2064;GH_A13G0259;GH_D13G0256	;DIM;DIM
3	GO:0016131	BP	brassinosteroid metabolic process	3/2521	19/65488	0.0348225	0.469767	GH_A06G2064;GH_A13G0259;GH_D13G0256	;DIM;DIM
3	GO:0016132	BP	brassinosteroid biosynthetic process	3/2521	19/65488	0.0348225	0.469767	GH_A06G2064;GH_A13G0259;GH_D13G0256	;DIM;DIM
2	GO:0019755	BP	one-carbon compound transport	2/2521	8/65488	0.0355374	0.469767	GH_D03G1483;GH_A13G2572	TIP1-3;TIP1-3
2	GO:0009785	BP	blue light signaling pathway	2/2521	8/65488	0.0355374	0.469767	GH_A04G0775;GH_D04G1103	BIC1;BIC1
2	GO:0043462	BP	regulation of ATPase activity	2/2521	8/65488	0.0355374	0.469767	GH_A09G0030;GH_D09G0029	OsI_36121;MCM2
2	GO:0030522	BP	intracellular receptor signaling pathway	2/2521	8/65488	0.0355374	0.469767	GH_A04G0775;GH_D04G1103	BIC1;BIC1
2	GO:0034629	BP	cellular protein-containing complex localization	2/2521	8/65488	0.0355374	0.469767	GH_A07G1255;GH_D07G1232	GIP1;GIP1
2	GO:0044403	BP	symbiotic process	2/2521	8/65488	0.0355374	0.469767	GH_A12G2223;GH_D12G2241	CNTRL;CNTRL
2	GO:0009850	BP	auxin metabolic process	2/2521	8/65488	0.0355374	0.469767	GH_D07G2032;GH_A07G2040	DAO;DAO
3	GO:0003955	MF	NAD(P)H dehydrogenase (quinone) activity	3/2521	19/65488	0.0348225	0.469767	GH_A03G0624;GH_D03G1329;GH_D12G0672	At5g58800;At5g58800;At4g36750
2	GO:0004748	MF	ribonucleoside-diphosphate reductase activity, thioredoxin disulfide as acceptor	2/2521	8/65488	0.0355374	0.469767	GH_D03G0490;GH_D10G0858	RNR1;
2	GO:0016728	MF	oxidoreductase activity, acting on CH or CH2 groups, disulfide as acceptor	2/2521	8/65488	0.0355374	0.469767	GH_D03G0490;GH_D10G0858	RNR1;
2	GO:0061731	MF	ribonucleoside-diphosphate reductase activity	2/2521	8/65488	0.0355374	0.469767	GH_D03G0490;GH_D10G0858	RNR1;
2	GO:0046857	MF	oxidoreductase activity, acting on other nitrogenous compounds as donors, with NAD or NADP as acceptor	2/2521	8/65488	0.0355374	0.469767	GH_D01G2177;GH_A01G2038	;
2	GO:0050378	MF	UDP-glucuronate 4-epimerase activity	2/2521	8/65488	0.0355374	0.469767	GH_A05G3643;GH_D04G0893	GAE1;GAE1
5	GO:0071249	BP	cellular response to nitrate	5/2521	48/65488	0.0366872	0.479092	GH_D13G2396;GH_D06G1043;GH_A06G1027;GH_A02G1987;GH_A01G1044	;;;;
5	GO:0030545	MF	receptor regulator activity	5/2521	48/65488	0.0366872	0.479092	GH_A02G1616;GH_D03G0487;GH_D05G2152;GH_D01G2343;GH_A05G2122	RGF9;RGF9;;PSK6;PSK3
5	GO:0030546	MF	signaling receptor activator activity	5/2521	48/65488	0.0366872	0.479092	GH_A02G1616;GH_D03G0487;GH_D05G2152;GH_D01G2343;GH_A05G2122	RGF9;RGF9;;PSK6;PSK3
5	GO:0048018	MF	receptor ligand activity	5/2521	48/65488	0.0366872	0.479092	GH_A02G1616;GH_D03G0487;GH_D05G2152;GH_D01G2343;GH_A05G2122	RGF9;RGF9;;PSK6;PSK3
232	GO:0016491	MF	oxidoreductase activity	232/2521	5292/65488	0.0368775	0.479092	GH_A08G0205;GH_D12G0082;GH_D13G0649;GH_A12G2813;GH_A03G2148;GH_D12G2263;GH_D07G0626;GH_A09G1702;GH_D07G0623;GH_A12G1305;GH_D11G1653;GH_A07G1335;GH_A08G2017;GH_D12G0616;GH_A10G0301;GH_D12G2872;GH_A12G0340;GH_D09G0524;GH_A08G2420;GH_D01G0859;GH_D11G1253;GH_D03G0448;GH_A06G0709;GH_D12G0372;GH_D05G1513;GH_A11G0010;GH_A10G2603;GH_D11G1492;GH_A06G1717;GH_D11G2399;GH_D09G0513;GH_D05G2560;GH_A10G0856;GH_…	DNAJC6;GRXC13;;SDH;KIN12D;CYP76B10;CYP71A1;AKR4C9;CYP71A9;CYP78A3;CPX1;pseB;CYP76B6;AN3;GRXC9;CYP93A2;Bp10;FRO4;AKR1;CYP71D10;GRXS9;;STP14;Bp10;NCED5;DXR;CYP90A1;CYP82C2;CYP77A3;CYP96A15;TIC32;;Acx;CYP714A1;;PR;ARPN;GA2OX8;CYP77A3;CYP81D1;;POX2;CYP81E8;CYP71D10;At5g58800;GRXC9;H6H;CYP71D11;SNL6;MYB306;At1g77330;SCRM2;CYP71A1;SNL6;GA2OX1;YUC10;CYP734A1;VIT_05s0020g04070;NDA1;CXXS1;NDA1;LAC9;CYP707…
278	GO:0050789	BP	regulation of biological process	278/2521	6412/65488	0.0370213	0.479594	GH_D12G0082;GH_D11G1094;GH_A08G1635;GH_D07G0876;GH_D12G1376;GH_D02G1383;GH_D11G0026;GH_A09G0043;GH_A07G0132;GH_A04G1218;GH_D10G1039;GH_D11G1075;GH_A05G1441;GH_D10G2211;GH_A13G2290;GH_D12G0162;GH_A05G3749;GH_D04G1385;GH_D10G2603;GH_A10G0301;GH_A11G1223;GH_A05G3931;GH_A03G1117;GH_A07G1208;GH_A09G1548;GH_D11G1253;GH_D06G1067;GH_D11G0898;GH_A05G1123;GH_D11G0425;GH_D06G0805;GH_D12G1971;GH_D12G0375;GH_…	GRXC13;NAC096;CYCU2-2;CAL;MYB61;NAC029;CDCA7L;pof4;DGAT1C;NAC083;KRP3;CIPK9;RNF144A;MTERF9;MGD2;SVP;At3g25440;BLH9;BLH9;GRXC9;GRXS9;LNG1;BHLH162;ROPGAP1;AHP1;GRXS9;CIPK6;SOC1;LOL3;BHLH137;EFL3;At5g61440;NAC035;;NAC083;NAC090;RH2;;NFYB3;BRAP;ATG18A;DOF1.7;;NAC037;AKT1;ATHB-40;MAPKKK18;NIMIN-1;BUBR1;LIPK;At4g38062;ERF026;VHA-e1;MAD2;GRXC9;AUX22B;N;;N;PPP6R1;FTSHI5;Os03g0405500;MAPKKK18;NAC104;NAC07…
9	GO:0048366	BP	leaf development	9/2521	108/65488	0.0381278	0.490664	GH_D06G1131;GH_A13G1756;GH_A06G1106;GH_D13G1713;GH_A06G0029;GH_D09G0015;GH_D05G1898;GH_D09G2278;GH_D06G0016	WRKY40;PPC16;WRKY40;PPC16;TUBB1;PPC1;;SCR;TUBB1
24	GO:0045454	BP	cell redox homeostasis	24/2521	408/65488	0.038273	0.490664	GH_D12G0082;GH_D05G1622;GH_D05G2431;GH_A11G3421;GH_A10G0301;GH_D05G0254;GH_D11G1253;GH_D05G2999;GH_D03G0996;GH_D12G1971;GH_D07G2092;GH_D09G0328;GH_A05G1685;GH_D02G1929;GH_A02G1062;GH_D12G0212;GH_A05G1628;GH_A05G2984;GH_A05G1594;GH_A04G0656;GH_A11G1223;GH_A09G2336;GH_D06G1760;GH_D05G1882	GRXC13;GRXC9;;APRL5;GRXC9;PRXIIB;GRXS9;WCRKC2;At4g31240;At5g61440;FTSHI5;;CXXS1;GRXC9;At4g31240;At5g06290;CBSX5;WCRKC2;GRXC9;WCRKC1;GRXS9;;APR3;ptges2
1	GO:0045056	BP	transcytosis	1/2521	1/65488	0.0384956	0.490664	GH_D07G2479	GC6
1	GO:0008886	MF	glyceraldehyde-3-phosphate dehydrogenase (NADP+) (non-phosphorylating) activity	1/2521	1/65488	0.0384956	0.490664	GH_A05G0599	GAPN
1	GO:0004697	MF	protein kinase C activity	1/2521	1/65488	0.0384956	0.490664	GH_A10G1669	ATPK2
1	GO:0050236	MF	pyridoxine:NADP 4-dehydrogenase activity	1/2521	1/65488	0.0384956	0.490664	GH_D09G2188	IN2-2
1	GO:0008384	MF	IkappaB kinase activity	1/2521	1/65488	0.0384956	0.490664	GH_D12G2759	At5g24080
32	GO:0044264	BP	cellular polysaccharide metabolic process	32/2521	579/65488	0.0391555	0.49789	GH_A02G1132;GH_A05G0056;GH_D04G0739;GH_D05G0061;GH_A13G0603;GH_A11G2596;GH_A12G2259;GH_D09G1574;GH_A05G3249;GH_D02G1023;GH_A02G0984;GH_D11G1214;GH_D03G0528;GH_A08G1286;GH_A02G1658;GH_D02G1804;GH_D04G1222;GH_D08G0287;GH_A08G0273;GH_D10G0154;GH_D05G3276;GH_D11G3478;GH_A09G0833;GH_D08G0283;GH_D02G2639;GH_A06G1861;GH_A11G1184;GH_D01G0904;GH_D08G1813;GH_A08G0268;GH_A08G0267;GH_D13G0289	At1g64390;XTH22;ELD1;XTH22;XTH9;CSLE6;CSLD3;XTH32;XTH22;XTH22;XTH23;At4g02290;XTH22;WAXY;XTH23;AXY4;XTH32;XTH22;XTH22;XTH8;XTH22;BGLU42;CTL2;XTH22;XTH23;TBL33;At4g02290;CSLE6;XTH30;XTH22;XTH23;XTH28
12	GO:0009311	BP	oligosaccharide metabolic process	12/2521	167/65488	0.0395138	0.49869	GH_A05G2491;GH_A05G2490;GH_D01G2115;GH_D08G0959;GH_D12G2058;GH_A03G1627;GH_A12G2190;GH_D07G0188;GH_A10G0361;GH_D12G2208;GH_D02G1793;GH_D09G1938	SPS4;GDPD4;TPPD;TPS11;RFS2;TPS9;TPPA;SS;TPS7;TPPA;TPS9;TPP4
3	GO:0045910	BP	negative regulation of DNA recombination	3/2521	20/65488	0.0398252	0.49869	GH_A05G2000;GH_A11G1327;GH_D11G1361	OSB1;At2g30620;At2g30620
3	GO:0000018	BP	regulation of DNA recombination	3/2521	20/65488	0.0398252	0.49869	GH_A05G2000;GH_A11G1327;GH_D11G1361	OSB1;At2g30620;At2g30620
9	GO:0000096	BP	sulfur amino acid metabolic process	9/2521	111/65488	0.0405328	0.506442	GH_D13G0427;GH_D04G1574;GH_A08G2472;GH_A02G0616;GH_A13G0431;GH_A13G1994;GH_A09G2399;GH_D13G1191;GH_D09G2339	MTK;WSD1;METE;SAMS;MTK;CYSD1;VIT_05s0020g04070;;VIT_05s0020g04070
4	GO:0010119	BP	regulation of stomatal movement	4/2521	34/65488	0.0405865	0.506442	GH_D12G1376;GH_D11G3500;GH_D03G1621;GH_D10G0047	MYB61;SCAB3;EXO70B1;At4g20940
18	GO:0071669	BP	plant-type cell wall organization or biogenesis	18/2521	281/65488	0.0406959	0.50692	GH_D10G0321;GH_D12G0337;GH_A13G0259;GH_A10G1631;GH_A08G1487;GH_D01G1909;GH_A06G1861;GH_D04G0739;GH_A03G0547;GH_A13G0812;GH_A05G4238;GH_A09G0833;GH_D10G2061;GH_D13G0256;GH_A02G0699;GH_A07G0207;GH_D02G0712;GH_D02G0713	RAC13;MYB308;DIM;;ROPGAP3;MYB308;TBL33;ELD1;EXPA4;EXPA15;EXPA8;CTL2;EXPA8;DIM;EXT3;TT2;EXT3;EXT3
6	GO:0050776	BP	regulation of immune response	6/2521	66/65488	0.041375	0.513919	GH_D01G0209;GH_A11G1116;GH_D13G2029;GH_A12G1390;GH_A13G2055;GH_A04G0516	ASR3;NIMIN-1;RH2;NIMIN-1;RH2;LOX1
9	GO:0009312	BP	oligosaccharide biosynthetic process	9/2521	112/65488	0.0414742	0.513919	GH_A12G2190;GH_D01G2115;GH_D08G0959;GH_D12G2058;GH_A03G1627;GH_A10G0361;GH_D12G2208;GH_D02G1793;GH_D09G1938	TPPA;TPPD;TPS11;RFS2;TPS9;TPS7;TPPA;TPS9;TPP4
9	GO:0016628	MF	oxidoreductase activity, acting on the CH-CH group of donors, NAD or NADP as acceptor	9/2521	112/65488	0.0414742	0.513919	GH_D06G0688;GH_A09G1548;GH_D09G0513;GH_A06G0709;GH_D05G0342;GH_D02G2282;GH_D09G0015;GH_A05G1681;GH_A03G2111	STP14;AHP1;TIC32;STP14;OPR3;RD21B;PPC1;ANR;RD21B
14	GO:0009409	BP	response to cold	14/2521	205/65488	0.0417151	0.516007	GH_A11G1526;GH_A01G0705;GH_A12G0166;GH_D13G0177;GH_A03G0460;GH_D10G2686;GH_A07G0132;GH_A11G0087;GH_A11G0423;GH_D07G0504;GH_A02G0616;GH_D08G0999;GH_D11G0093;GH_D11G0442	atpB;CRLK1;MED32;TRG-31;MPK3;TRG-31;DGAT1C;ERF026;ERF106;ERF106;SAMS;RFS6;ERF026;ERF106
14	GO:0007018	BP	microtubule-based movement	14/2521	209/65488	0.0443992	0.542506	GH_A05G4316;GH_A03G2148;GH_D02G2320;GH_A01G0906;GH_D10G1749;GH_A11G2950;GH_D03G1155;GH_D04G0062;GH_D11G3514;GH_D05G0785;GH_D12G2790;GH_D05G2220;GH_D06G0268;GH_A12G1035	KINUC;KIN12D;KIN12D;KIN14F;KIN10A;At1g54790;KIN8A;KINUC;KIN7O;KIN12E;KIN10C;KIN4C;KIN7N;KIN14R
4	GO:0009753	BP	response to jasmonic acid	4/2521	35/65488	0.0444754	0.542506	GH_A09G0633;GH_A04G0516;GH_D12G0600;GH_A12G0580	MYBS1;LOX1;STR15;STR15
2	GO:0006654	BP	phosphatidic acid biosynthetic process	2/2521	9/65488	0.0445426	0.542506	GH_A11G3025;GH_D11G3054	PLPZETA2;PLPZETA2
2	GO:0000326	CC	protein storage vacuole	2/2521	9/65488	0.0445426	0.542506	GH_D03G1483;GH_A13G2572	TIP1-3;TIP1-3
14	GO:0003777	MF	microtubule motor activity	14/2521	209/65488	0.0443992	0.542506	GH_A05G4316;GH_A03G2148;GH_D02G2320;GH_A01G0906;GH_D10G1749;GH_A11G2950;GH_D03G1155;GH_D04G0062;GH_D11G3514;GH_D05G0785;GH_D12G2790;GH_D05G2220;GH_D06G0268;GH_A12G1035	KINUC;KIN12D;KIN12D;KIN14F;KIN10A;At1g54790;KIN8A;KINUC;KIN7O;KIN12E;KIN10C;KIN4C;KIN7N;KIN14R
2	GO:0017057	MF	6-phosphogluconolactonase activity	2/2521	9/65488	0.0445426	0.542506	GH_D06G0426;GH_A06G0451	Os07g0604000;Os07g0604000
2	GO:0004709	MF	MAP kinase kinase kinase activity	2/2521	9/65488	0.0445426	0.542506	GH_A07G1526;GH_D07G1530	At1g01540;At1g01540
2	GO:0003935	MF	GTP cyclohydrolase II activity	2/2521	9/65488	0.0445426	0.542506	GH_D03G1487;GH_A03G0489	RIBA3;RIBA3
2	GO:0019211	MF	phosphatase activator activity	2/2521	9/65488	0.0445426	0.542506	GH_D05G2275;GH_A05G2251	EXL2;EXL2
5	GO:0071103	BP	DNA conformation change	5/2521	51/65488	0.0458637	0.555746	GH_A09G0030;GH_A10G0804;GH_D09G0029;GH_A11G1327;GH_D11G1361	OsI_36121;ddx11;MCM2;At2g30620;At2g30620
9	GO:0009664	BP	plant-type cell wall organization	9/2521	117/65488	0.0472309	0.569408	GH_A02G0699;GH_A08G1487;GH_D04G0739;GH_A03G0547;GH_A05G4238;GH_A13G0812;GH_D10G2061;GH_D02G0712;GH_D02G0713	EXT3;ROPGAP3;ELD1;EXPA4;EXPA8;EXPA15;EXPA8;EXT3;EXT3
9	GO:0048827	BP	phyllome development	9/2521	117/65488	0.0472309	0.569408	GH_D06G1131;GH_A13G1756;GH_A06G1106;GH_D13G1713;GH_A06G0029;GH_D09G0015;GH_D05G1898;GH_D09G2278;GH_D06G0016	WRKY40;PPC16;WRKY40;PPC16;TUBB1;PPC1;;SCR;TUBB1
44	GO:0045229	BP	external encapsulating structure organization	44/2521	850/65488	0.0479591	0.576237	GH_A02G0699;GH_A05G0056;GH_D04G0739;GH_D05G0061;GH_A13G0603;GH_A05G4238;GH_A11G2596;GH_D10G2061;GH_A06G0731;GH_A12G2259;GH_D09G1574;GH_A05G3249;GH_D02G0712;GH_A05G0373;GH_D02G1023;GH_A02G0984;GH_A13G0812;GH_D03G0528;GH_D02G0713;GH_D05G0377;GH_A02G1658;GH_D09G0137;GH_D07G0101;GH_D08G0283;GH_A07G0182;GH_A08G0273;GH_D12G1383;GH_D10G0154;GH_A08G1487;GH_D05G3276;GH_D12G1472;GH_A09G1456;GH_D04G1222;GH_…	EXT3;XTH22;ELD1;XTH22;XTH9;EXPA8;CSLE6;EXPA8;PME53;CSLD3;XTH32;XTH22;EXT3;PME13;XTH22;XTH23;EXPA15;XTH22;EXT3;MPE3;XTH23;PME31;PME53;XTH22;PME54;XTH22;GSVIVT00026920001;XTH8;ROPGAP3;XTH22;PME7;FAR2;XTH32;XTH23;;PME40;EXPA4;CSLE6;XTH22;XTH30;At1g48100;XTH22;XTH23;XTH28
5	GO:0004568	MF	chitinase activity	5/2521	52/65488	0.0491991	0.590141	GH_A03G0627;GH_A09G0833;GH_A06G0558;GH_D06G0527;GH_A09G2290	;CTL2;CHIT1B;CHIT1B;EP3
6	GO:0002682	BP	regulation of immune system process	6/2521	69/65488	0.0496345	0.591566	GH_D01G0209;GH_A11G1116;GH_D13G2029;GH_A12G1390;GH_A13G2055;GH_A04G0516	ASR3;NIMIN-1;RH2;NIMIN-1;RH2;LOX1
GO enrichment analysis (CK100 vs FM100)
	GO ID	Term Type	Description	Ratio_in_study	Ratio_in_pop	Pvalue	Padjust	Gene_ids	Gene_names
29	GO:0010410	BP	hemicellulose metabolic process	29/1441	212/65488	2.96022e-07	0.000336652	GH_A03G1637;GH_A05G0056;GH_D12G0771;GH_A03G1861;GH_D02G0206;GH_D02G1023;GH_A02G0984;GH_D03G0528;GH_D02G2026;GH_A02G1658;GH_D02G1804;GH_D08G0283;GH_A02G1657;GH_D08G0287;GH_A08G0273;GH_A07G0573;GH_D05G0061;GH_D05G3276;GH_D03G0319;GH_D11G0652;GH_A01G1419;GH_D02G2639;GH_A11G0625;GH_A08G1792;GH_A03G1759;GH_D08G1813;GH_A08G0268;GH_A08G0267;GH_D13G0289	AXY4;XTH22;XTHB;XTH9;;XTH22;XTH23;XTH22;XTH9;XTH23;AXY4;XTH22;XTH22;XTH22;XTH22;IRX15-L;XTH22;XTH22;XTH6;XTHB;XTH33;XTH23;XTHB;XTH30;IRX10;XTH30;XTH22;XTH23;XTH28
27	GO:0010411	BP	xyloglucan metabolic process	27/1441	85/65488	3.69126e-07	0.000336652	GH_A03G1637;GH_A05G0056;GH_D05G0061;GH_A03G1861;GH_D02G0206;GH_D02G1023;GH_A02G0984;GH_D03G0528;GH_D02G2026;GH_A02G1658;GH_D02G1804;GH_D08G0283;GH_A11G0625;GH_D08G0287;GH_A08G0273;GH_D12G0771;GH_D05G3276;GH_D03G0319;GH_D11G0652;GH_A01G1419;GH_D02G2639;GH_A02G1657;GH_A08G1792;GH_D08G1813;GH_A08G0268;GH_A08G0267;GH_D13G0289	AXY4;XTH22;XTH22;XTH9;;XTH22;XTH23;XTH22;XTH9;XTH23;AXY4;XTH22;XTHB;XTH22;XTH22;XTHB;XTH22;XTH6;XTHB;XTH33;XTH23;XTH22;XTH30;XTH30;XTH22;XTH23;XTH28
24	GO:0009415	BP	response to water	24/1441	217/65488	4.24046e-07	0.000336652	GH_A09G0109;GH_D03G1517;GH_A12G0413;GH_A11G0087;GH_A10G0346;GH_D08G1132;GH_D07G1520;GH_A01G1052;GH_D11G0442;GH_D09G0784;GH_A11G0423;GH_D04G1498;GH_A13G2130;GH_D10G1964;GH_A08G1446;GH_D12G0052;GH_A03G0352;GH_D01G1092;GH_D11G0093;GH_A06G1049;GH_A03G0460;GH_A12G0338;GH_D07G0504;GH_D13G2112	PHO1;MPK3;;ERF026;AG2;;LEA14-A;ERD10;ERF106;CTL2;ERF106;WRKY33;CIPK6;CTL2;MYB2;EDL3;EXO70B1;ERD10;ERF026;CIPK6;MPK3;COR47;ERF106;CIPK6
24	GO:0001101	BP	response to acid chemical	24/1441	219/65488	4.88093e-07	0.000336652	GH_A09G0109;GH_D03G1517;GH_A12G0413;GH_A11G0087;GH_A10G0346;GH_D08G1132;GH_D07G1520;GH_A01G1052;GH_D11G0442;GH_D09G0784;GH_A11G0423;GH_D04G1498;GH_A13G2130;GH_D10G1964;GH_A08G1446;GH_D12G0052;GH_A03G0352;GH_D01G1092;GH_D11G0093;GH_A06G1049;GH_A03G0460;GH_A12G0338;GH_D07G0504;GH_D13G2112	PHO1;MPK3;;ERF026;AG2;;LEA14-A;ERD10;ERF106;CTL2;ERF106;WRKY33;CIPK6;CTL2;MYB2;EDL3;EXO70B1;ERD10;ERF026;CIPK6;MPK3;COR47;ERF106;CIPK6
33	GO:0010383	BP	cell wall polysaccharide metabolic process	33/1441	241/65488	5.01435e-07	0.000336652	GH_A03G1637;GH_A05G0056;GH_D12G0771;GH_A03G1861;GH_D02G0206;GH_A06G2306;GH_D02G2639;GH_D02G2026;GH_D02G1023;GH_A02G0984;GH_D03G0528;GH_D09G0784;GH_A02G1658;GH_D02G1804;GH_D08G0283;GH_A02G1657;GH_D08G0287;GH_A08G0273;GH_A07G0573;GH_D05G0061;GH_D05G3276;GH_D03G0319;GH_D11G0652;GH_D10G1964;GH_A01G1419;GH_A05G1621;GH_A11G0625;GH_A08G1792;GH_A03G1759;GH_D08G1813;GH_A08G0268;GH_A08G0267;GH_D13G0289	AXY4;XTH22;XTHB;XTH9;;;XTH23;XTH9;XTH22;XTH23;XTH22;CTL2;XTH23;AXY4;XTH22;XTH22;XTH22;XTH22;IRX15-L;XTH22;XTH22;XTH6;XTHB;CTL2;XTH33;;XTHB;XTH30;IRX10;XTH30;XTH22;XTH23;XTH28
20	GO:0009414	BP	response to water deprivation	20/1441	200/65488	5.65983e-07	0.000336652	GH_D07G1520;GH_D09G0784;GH_A06G1049;GH_A09G0109;GH_D03G1517;GH_A03G0460;GH_D10G1964;GH_A10G0346;GH_A11G0423;GH_A03G0352;GH_A08G1446;GH_D07G0504;GH_A11G0087;GH_D12G0052;GH_D08G1132;GH_D04G1498;GH_A13G2130;GH_D11G0093;GH_D11G0442;GH_D13G2112	LEA14-A;CTL2;CIPK6;PHO1;MPK3;MPK3;CTL2;AG2;ERF106;EXO70B1;MYB2;ERF106;ERF026;EDL3;;WRKY33;CIPK6;ERF026;ERF106;CIPK6
34	GO:0044036	BP	cell wall macromolecule metabolic process	34/1441	288/65488	5.69322e-07	0.000336652	GH_A03G1637;GH_A05G0056;GH_D12G0771;GH_A03G1861;GH_D02G0206;GH_A06G2306;GH_D02G2639;GH_D02G2026;GH_D02G1023;GH_A02G0984;GH_D03G0528;GH_D09G0784;GH_A02G1658;GH_D02G1804;GH_D08G0283;GH_A02G1657;GH_D08G0287;GH_A08G0273;GH_A03G2332;GH_A07G0573;GH_D05G0061;GH_D05G3276;GH_D03G0319;GH_D11G0652;GH_D10G1964;GH_A01G1419;GH_A05G1621;GH_A11G0625;GH_A08G1792;GH_A03G1759;GH_D08G1813;GH_A08G0268;GH_A08G0267;GH_…	AXY4;XTH22;XTHB;XTH9;;;XTH23;XTH9;XTH22;XTH23;XTH22;CTL2;XTH23;AXY4;XTH22;XTH22;XTH22;XTH22;;IRX15-L;XTH22;XTH22;XTH6;XTHB;CTL2;XTH33;;XTHB;XTH30;IRX10;XTH30;XTH22;XTH23;XTH28
38	GO:0006073	BP	cellular glucan metabolic process	38/1441	435/65488	5.96559e-07	0.000336652	GH_A03G1637;GH_A02G1332;GH_A05G0056;GH_D12G0771;GH_A03G1861;GH_D09G2384;GH_A09G2195;GH_D08G1263;GH_D02G2026;GH_D02G1023;GH_A02G0984;GH_D03G0528;GH_D09G0784;GH_A02G1658;GH_D02G1804;GH_D08G0283;GH_A09G0154;GH_A02G1657;GH_D08G0287;GH_A08G0273;GH_D05G0061;GH_D05G3276;GH_D03G0319;GH_D11G0652;GH_D01G1697;GH_D10G1964;GH_D11G0329;GH_A05G4356;GH_A01G1419;GH_D02G2639;GH_A11G0625;GH_A08G1792;GH_D02G0206;GH_…	AXY4;KOR;XTH22;XTHB;XTH9;CSLG2;CSLD1;WAXY;XTH9;XTH22;XTH23;XTH22;CTL2;XTH23;AXY4;XTH22;SS2;XTH22;XTH22;XTH22;XTH22;XTH22;XTH6;XTHB;CEL1;CTL2;FEI1;SS1;XTH33;XTH23;XTHB;XTH30;;CSLG2;XTH30;XTH22;XTH23;XTH28
38	GO:0044042	BP	glucan metabolic process	38/1441	437/65488	6.53275e-07	0.000336652	GH_A03G1637;GH_A02G1332;GH_A05G0056;GH_D12G0771;GH_A03G1861;GH_D09G2384;GH_A09G2195;GH_D08G1263;GH_D02G2026;GH_D02G1023;GH_A02G0984;GH_D03G0528;GH_D09G0784;GH_A02G1658;GH_D02G1804;GH_D08G0283;GH_A09G0154;GH_A02G1657;GH_D08G0287;GH_A08G0273;GH_D05G0061;GH_D05G3276;GH_D03G0319;GH_D11G0652;GH_D01G1697;GH_D10G1964;GH_D11G0329;GH_A05G4356;GH_A01G1419;GH_D02G2639;GH_A11G0625;GH_A08G1792;GH_D02G0206;GH_…	AXY4;KOR;XTH22;XTHB;XTH9;CSLG2;CSLD1;WAXY;XTH9;XTH22;XTH23;XTH22;CTL2;XTH23;AXY4;XTH22;SS2;XTH22;XTH22;XTH22;XTH22;XTH22;XTH6;XTHB;CEL1;CTL2;FEI1;SS1;XTH33;XTH23;XTHB;XTH30;;CSLG2;XTH30;XTH22;XTH23;XTH28
51	GO:1901700	BP	response to oxygen-containing compound	51/1441	738/65488	7.5406e-07	0.000336652	GH_A12G1587;GH_A09G0109;GH_A09G1485;GH_D03G1517;GH_A11G0423;GH_A12G0413;GH_A09G1068;GH_A11G0087;GH_A10G0346;GH_D06G0223;GH_A06G1514;GH_D09G1438;GH_A09G0633;GH_D07G1520;GH_A01G1052;GH_D11G0442;GH_A07G1149;GH_A12G2512;GH_D04G1696;GH_D09G0784;GH_D04G1694;GH_A02G1617;GH_D12G1642;GH_A13G2130;GH_A09G0840;GH_D03G0580;GH_D12G2532;GH_D12G1247;GH_D03G0319;GH_A13G0128;GH_D04G1498;GH_A08G1446;GH_A06G1049;GH_…	FLA9;PHO1;FLA17;MPK3;ERF106;;ASN1;ERF026;AG2;D14;CIPK5;FLA17;MYBS1;LEA14-A;ERD10;ERF106;ASN1;ACS1;At3g43660;CTL2;At3g43660;ABR1;CRK2;CIPK6;BZIP1;ORC3;ACS1;RHA1B;XTH6;NPF7.3;WRKY33;MYB2;CIPK6;EDL3;NPF7.3;EXO70B1;;ERF026;MYBS1;CTL2;MPK3;COR47;ERD10;ASN1;XERICO;ERF106;MYBS3;CIPK6;;FLA9;LOX1.5
42	GO:0044264	BP	cellular polysaccharide metabolic process	42/1441	579/65488	9.5688e-07	0.000336652	GH_A03G1637;GH_A02G1332;GH_A05G0056;GH_D12G0771;GH_A03G1861;GH_D09G2384;GH_A01G1419;GH_D08G1263;GH_A06G2306;GH_D02G2639;GH_D09G0784;GH_D02G1023;GH_A02G0984;GH_D03G0528;GH_D02G2026;GH_A02G1658;GH_D02G1804;GH_D08G0283;GH_A09G0154;GH_A11G0625;GH_D08G0287;GH_A08G0273;GH_A07G0573;GH_D05G0061;GH_D05G3276;GH_D03G0319;GH_D11G0652;GH_D01G1697;GH_D10G1964;GH_D11G0329;GH_A05G4356;GH_A09G2195;GH_A05G1621;GH_…	AXY4;KOR;XTH22;XTHB;XTH9;CSLG2;XTH33;WAXY;;XTH23;CTL2;XTH22;XTH23;XTH22;XTH9;XTH23;AXY4;XTH22;SS2;XTHB;XTH22;XTH22;IRX15-L;XTH22;XTH22;XTH6;XTHB;CEL1;CTL2;FEI1;SS1;CSLD1;;XTH22;XTH30;;CSLG2;IRX10;XTH30;XTH22;XTH23;XTH28
27	GO:0009651	BP	response to salt stress	27/1441	322/65488	1.02201e-06	0.000336652	GH_A12G1587;GH_A09G1485;GH_D10G2686;GH_D06G1923;GH_A11G0087;GH_D05G1337;GH_A09G0633;GH_D09G1438;GH_A09G0840;GH_D09G0784;GH_A09G1284;GH_D04G1498;GH_A13G2130;GH_D01G2032;GH_A10G2463;GH_D10G1964;GH_A08G1446;GH_D12G0052;GH_A07G2201;GH_D08G1132;GH_D11G0093;GH_A06G1049;GH_D09G2481;GH_scaffold18810_objG0001;GH_D13G2112;GH_D09G0570;GH_D12G1588	FLA9;FLA17;TRG-31;TRG-31;ERF026;MYBS3;MYBS1;FLA17;BZIP1;CTL2;ABCG15;WRKY33;CIPK6;PPA6;BPM3;CTL2;MYB2;EDL3;XERICO;;ERF026;CIPK6;CML10;PIP2-2;CIPK6;MYBS1;FLA9
31	GO:0042546	BP	cell wall biogenesis	31/1441	230/65488	1.02683e-06	0.000336652	GH_A05G0056;GH_D12G0771;GH_A03G1861;GH_D02G0206;GH_A01G1419;GH_D02G2026;GH_D07G0218;GH_A02G0984;GH_D07G0217;GH_D03G0528;GH_D09G0784;GH_A02G1658;GH_A07G0205;GH_A02G1657;GH_D08G0287;GH_A08G0273;GH_D05G0061;GH_D05G3276;GH_D03G0319;GH_D11G0652;GH_D10G1964;GH_D08G0283;GH_D02G1023;GH_D02G2639;GH_A11G0625;GH_A08G1792;GH_A03G1759;GH_D08G1813;GH_A08G0268;GH_A08G0267;GH_D13G0289	XTH22;XTHB;XTH9;;XTH33;XTH9;C1;XTH23;C1;XTH22;CTL2;XTH23;C1;XTH22;XTH22;XTH22;XTH22;XTH22;XTH6;XTHB;CTL2;XTH22;XTH22;XTH23;XTHB;XTH30;IRX10;XTH30;XTH22;XTH23;XTH28
31	GO:0044085	BP	cellular component biogenesis	31/1441	347/65488	1.06389e-06	0.000336652	GH_A05G0056;GH_D12G0771;GH_A03G1861;GH_D02G0206;GH_A01G1419;GH_D02G2026;GH_D07G0218;GH_A02G0984;GH_D07G0217;GH_D03G0528;GH_D09G0784;GH_A02G1658;GH_A07G0205;GH_A02G1657;GH_D08G0287;GH_A08G0273;GH_D05G0061;GH_D05G3276;GH_D03G0319;GH_D11G0652;GH_D10G1964;GH_D08G0283;GH_D02G1023;GH_D02G2639;GH_A11G0625;GH_A08G1792;GH_A03G1759;GH_D08G1813;GH_A08G0268;GH_A08G0267;GH_D13G0289	XTH22;XTHB;XTH9;;XTH33;XTH9;C1;XTH23;C1;XTH22;CTL2;XTH23;C1;XTH22;XTH22;XTH22;XTH22;XTH22;XTH6;XTHB;CTL2;XTH22;XTH22;XTH23;XTHB;XTH30;IRX10;XTH30;XTH22;XTH23;XTH28
28	GO:0006970	BP	response to osmotic stress	28/1441	372/65488	1.08131e-06	0.000336652	GH_A12G1587;GH_A09G1485;GH_D10G2686;GH_D06G1923;GH_A11G0087;GH_D05G1337;GH_A09G0633;GH_D09G1438;GH_A09G0840;GH_D09G0784;GH_A02G1617;GH_A09G1284;GH_D04G1498;GH_A13G2130;GH_D01G2032;GH_A10G2463;GH_D10G1964;GH_A08G1446;GH_D12G0052;GH_A07G2201;GH_D08G1132;GH_D11G0093;GH_A06G1049;GH_D09G2481;GH_scaffold18810_objG0001;GH_D13G2112;GH_D09G0570;GH_D12G1588	FLA9;FLA17;TRG-31;TRG-31;ERF026;MYBS3;MYBS1;FLA17;BZIP1;CTL2;ABR1;ABCG15;WRKY33;CIPK6;PPA6;BPM3;CTL2;MYB2;EDL3;XERICO;;ERF026;CIPK6;CML10;PIP2-2;CIPK6;MYBS1;FLA9
47	GO:0071555	BP	cell wall organization	47/1441	810/65488	1.33242e-06	0.000336652	GH_A02G0699;GH_A05G0056;GH_D12G0632;GH_A03G1597;GH_D12G2156;GH_A03G1861;GH_D09G2384;GH_A09G2578;GH_D13G0068;GH_A01G1419;GH_D02G1768;GH_A12G0612;GH_D02G0713;GH_D04G0138;GH_D02G1023;GH_A02G0984;GH_D09G1344;GH_D03G0528;GH_D02G2026;GH_D05G0377;GH_A02G1658;GH_D08G0283;GH_A11G0625;GH_D08G0287;GH_A08G0273;GH_D08G1336;GH_A05G1431;GH_D12G0771;GH_D05G0061;GH_D05G3276;GH_D03G0319;GH_D11G0652;GH_A09G1610;GH_…	EXT3;XTH22;PME53;At1g48100;PPME1;XTH9;CSLG2;PME21;EXPA8;XTH33;At1g48100;PME53;EXT3;EXPA8;XTH22;XTH23;;XTH22;XTH9;MPE3;XTH23;XTH22;XTHB;XTH22;XTH22;GSVIVT00026920001;;XTHB;XTH22;XTH22;XTH6;XTHB;PME15;PME7;CSLD1;XTH23;;XTH22;XTH30;;CSLG2;XTH30;At1g48100;XTH22;XTH23;XTH28;At1g48100
39	GO:0010035	BP	response to inorganic substance	39/1441	480/65488	1.35958e-06	0.000336652	GH_A09G0109;GH_D03G1517;GH_A12G0413;GH_A11G0087;GH_A10G0346;GH_D10G2164;GH_D01G1092;GH_A09G0633;GH_D07G1520;GH_A01G1052;GH_D11G0442;GH_A12G2512;GH_D04G1696;GH_A11G0423;GH_D04G1694;GH_D09G0784;GH_D07G0103;GH_D12G1642;GH_A13G2130;GH_A05G1372;GH_D12G2532;GH_D01G2032;GH_A13G0128;GH_D04G1498;GH_A08G1446;GH_D12G0052;GH_D13G0128;GH_A03G0352;GH_D08G1132;GH_D11G0093;GH_A06G1049;GH_D10G1964;GH_A03G0460;GH_…	PHO1;MPK3;;ERF026;AG2;SKI2;ERD10;MYBS1;LEA14-A;ERD10;ERF106;ACS1;At3g43660;ERF106;At3g43660;CTL2;Asxl2;CRK2;CIPK6;At3g13860;ACS1;PPA6;NPF7.3;WRKY33;MYB2;EDL3;NPF7.3;EXO70B1;;ERF026;CIPK6;CTL2;MPK3;COR47;ERF106;;MYBS3;CIPK6;MYBS1
73	GO:0042221	BP	response to chemical	73/1441	1274/65488	1.56856e-06	0.000336652	GH_A12G0338;GH_A12G1587;GH_D08G0407;GH_A09G0109;GH_A09G1485;GH_D03G1517;GH_D05G1411;GH_D13G0128;GH_A12G0413;GH_A09G1068;GH_A11G0087;GH_A10G0346;GH_A08G0385;GH_D06G0223;GH_D10G2164;GH_A08G1194;GH_D04G1498;GH_A09G0633;GH_D07G1520;GH_A01G1052;GH_D09G0839;GH_D11G0442;GH_A07G1149;GH_A09G1643;GH_D04G1696;GH_A09G0840;GH_D09G0784;GH_D04G1694;GH_D11G0093;GH_D02G2487;GH_D02G2430;GH_A02G1617;GH_A12G2512;GH_…	COR47;FLA9;SAUR32;PHO1;FLA17;MPK3;SAUR50;NPF7.3;;ASN1;ERF026;AG2;SAUR32;D14;SKI2;;WRKY33;MYBS1;LEA14-A;ERD10;OsI_27415;ERF106;ASN1;SAUR72;At3g43660;BZIP1;CTL2;At3g43660;ERF026;SAUR67;;ABR1;ACS1;Asxl2;CRK2;CIPK6;SAUR66;At3g13860;ORC3;ACS1;XTH6;PPA6;CIPK5;BPM3;NPF7.3;UBQ11;MYB2;CIPK6;EDL3;XERICO;EXO70B1;;psbA;FLA17;MYBS1;ERF106;RHA1B;CTL2;MPK3;ERD10;SAUR50;Msed_1424;ASN1;SAUR72;ERF106;;;SAUR50;MYBS…
47	GO:0045229	BP	external encapsulating structure organization	47/1441	850/65488	1.58115e-06	0.000336652	GH_A02G0699;GH_A05G0056;GH_D12G0632;GH_A03G1597;GH_D12G2156;GH_A03G1861;GH_D09G2384;GH_A09G2578;GH_D13G0068;GH_A01G1419;GH_D02G1768;GH_A12G0612;GH_D02G0713;GH_D04G0138;GH_D02G1023;GH_A02G0984;GH_D09G1344;GH_D03G0528;GH_D02G2026;GH_D05G0377;GH_A02G1658;GH_D08G0283;GH_A11G0625;GH_D08G0287;GH_A08G0273;GH_D08G1336;GH_A05G1431;GH_D12G0771;GH_D05G0061;GH_D05G3276;GH_D03G0319;GH_D11G0652;GH_A09G1610;GH_…	EXT3;XTH22;PME53;At1g48100;PPME1;XTH9;CSLG2;PME21;EXPA8;XTH33;At1g48100;PME53;EXT3;EXPA8;XTH22;XTH23;;XTH22;XTH9;MPE3;XTH23;XTH22;XTHB;XTH22;XTH22;GSVIVT00026920001;;XTHB;XTH22;XTH22;XTH6;XTHB;PME15;PME7;CSLD1;XTH23;;XTH22;XTH30;;CSLG2;XTH30;At1g48100;XTH22;XTH23;XTH28;At1g48100
56	GO:0005976	BP	polysaccharide metabolic process	56/1441	992/65488	1.62906e-06	0.000336652	GH_A03G1637;GH_A02G1332;GH_A05G0056;GH_D12G0632;GH_D12G0771;GH_D12G2156;GH_A03G1861;GH_D09G2384;GH_A09G2578;GH_A01G1419;GH_D08G1263;GH_A06G2306;GH_A12G0612;GH_A09G1610;GH_D02G2639;GH_A12G2327;GH_D07G0194;GH_D02G1023;GH_A02G0984;GH_A11G0274;GH_D03G0528;GH_D02G2026;GH_D05G0377;GH_A02G1658;GH_D02G1804;GH_D11G0284;GH_D08G0283;GH_A09G0154;GH_A02G1657;GH_D08G0287;GH_A08G0273;GH_D12G2342;GH_A07G0573;GH_…	AXY4;KOR;XTH22;PME53;XTHB;PPME1;XTH9;CSLG2;PME21;XTH33;WAXY;;PME53;PME15;XTH23;BAM3;;XTH22;XTH23;BAM3;XTH22;XTH9;MPE3;XTH23;AXY4;BAM3;XTH22;SS2;XTH22;XTH22;XTH22;BAM3;IRX15-L;At1g67750;;XTH22;XTH22;XTH6;XTHB;CEL1;CTL2;CTL2;FEI1;SS1;CSLD1;;PME7;XTHB;XTH30;;CSLG2;IRX10;XTH30;XTH22;XTH23;XTH28
60	GO:0009628	BP	response to abiotic stimulus	60/1441	1180/65488	1.65518e-06	0.000336652	GH_A08G1479;GH_A12G1587;GH_A09G0109;GH_A09G1485;GH_D10G2686;GH_A11G0423;GH_A12G0413;GH_D06G1923;GH_A11G0087;GH_A10G0346;GH_D02G2258;GH_D09G1438;GH_A09G0633;GH_D07G1520;GH_A01G1052;GH_A08G1270;GH_D11G0442;GH_A09G0840;GH_A07G0341;GH_D10G2562;GH_D13G0025;GH_D07G2357;GH_D03G1517;GH_D04G0244;GH_A13G0790;GH_D09G0784;GH_A09G1284;GH_A12G2592;GH_A02G1617;GH_D04G1498;GH_A13G2130;GH_A13G0029;GH_A11G1979;GH_…	;FLA9;PHO1;FLA17;TRG-31;ERF106;;TRG-31;ERF026;AG2;At2g39540;FLA17;MYBS1;LEA14-A;ERD10;At1g01500;ERF106;BZIP1;;RCA2;ERD15;LSH3;MPK3;PKS4;PKS1;CTL2;ABCG15;Tekt3;ABR1;WRKY33;CIPK6;ERD15;;LSH10;PPA6;;BPM3;CTL2;MYB2;LA1;ATJ8;EDL3;XERICO;EXO70B1;;ERF026;At1g01500;CIPK6;MYBS3;UBQ11;MPK3;COR47;ERD10;ERF106;RFS6;CML10;PIP2-2;CIPK6;MYBS1;FLA9
55	GO:0071554	BP	cell wall organization or biogenesis	55/1441	966/65488	2.10155e-06	0.000336652	GH_A02G0699;GH_D09G1344;GH_A05G2650;GH_A05G0056;GH_D12G0632;GH_A03G1597;GH_D12G2156;GH_A03G1861;GH_D09G2384;GH_D03G0528;GH_D13G0068;GH_A01G1419;GH_D02G1768;GH_A12G0612;GH_D02G0713;GH_D09G0784;GH_D02G1023;GH_A02G0984;GH_D07G0217;GH_A09G2631;GH_A09G2578;GH_D07G0218;GH_D02G2026;GH_D05G0377;GH_A02G1658;GH_D08G0283;GH_A02G1657;GH_D08G0287;GH_A08G0273;GH_D08G1336;GH_A05G1431;GH_D12G0771;GH_D05G0061;GH_…	EXT3;;BCAT2;XTH22;PME53;At1g48100;PPME1;XTH9;CSLG2;XTH22;EXPA8;XTH33;At1g48100;PME53;EXT3;CTL2;XTH22;XTH23;C1;At1g48100;PME21;C1;XTH9;MPE3;XTH23;XTH22;XTH22;XTH22;XTH22;GSVIVT00026920001;;XTHB;XTH22;XTH22;XTH6;XTHB;PME15;PME7;CTL2;C1;CSLD1;XTH23;;EXPA8;XTHB;XTH30;;CSLG2;IRX10;XTH30;At1g48100;XTH22;XTH23;XTH28;UPTG2
47	GO:0010033	BP	response to organic substance	47/1441	885/65488	2.25619e-06	0.000336652	GH_A12G1587;GH_D08G0407;GH_A09G1485;GH_D02G2481;GH_D05G1411;GH_A07G2201;GH_A09G1068;GH_A11G0087;GH_A05G1396;GH_A08G0385;GH_D02G2487;GH_A06G1514;GH_A08G1194;GH_A09G0633;GH_D09G1438;GH_D11G0442;GH_A07G1149;GH_A09G1643;GH_D04G1696;GH_A11G0423;GH_D04G1694;GH_A01G0933;GH_D02G2430;GH_A02G1617;GH_A12G2512;GH_D04G1498;GH_A09G0840;GH_D03G0580;GH_D12G2532;GH_D12G1247;GH_D03G0319;GH_D09G0784;GH_A09G1679;GH_…	FLA9;SAUR32;FLA17;SAUR66;SAUR50;XERICO;ASN1;ERF026;SAUR50;SAUR32;SAUR67;CIPK5;;MYBS1;FLA17;ERF106;ASN1;SAUR72;At3g43660;ERF106;At3g43660;SAUR72;;ABR1;ACS1;WRKY33;BZIP1;ORC3;ACS1;RHA1B;XTH6;CTL2;UBQ11;MYB2;D14;ERF026;MYBS1;CTL2;Msed_1424;ASN1;ERF106;;SAUR50;MYBS3;;FLA9;LOX1.5
52	GO:0044262	BP	cellular carbohydrate metabolic process	52/1441	765/65488	2.31511e-06	0.000336652	GH_A03G1637;GH_A02G1332;GH_A05G0056;GH_D12G0771;GH_D05G0061;GH_A03G1861;GH_D09G2384;GH_A10G0361;GH_A01G1419;GH_D08G1263;GH_A06G2306;GH_D02G2639;GH_D09G0784;GH_D08G0959;GH_D02G1023;GH_A03G1301;GH_A02G0984;GH_D03G0528;GH_D02G2026;GH_A02G1658;GH_D02G1804;GH_D08G0283;GH_A09G0154;GH_A02G1657;GH_D08G0287;GH_A08G0273;GH_A07G0573;GH_D03G0319;GH_A03G1627;GH_D05G3276;GH_D06G0727;GH_D11G0652;GH_D01G1697;GH_…	AXY4;KOR;XTH22;XTHB;XTH22;XTH9;CSLG2;TPS7;XTH33;WAXY;;XTH23;CTL2;TPS11;XTH22;TPS6;XTH23;XTH22;XTH9;XTH23;AXY4;XTH22;SS2;XTH22;XTH22;XTH22;IRX15-L;XTH6;TPS9;XTH22;MIOX4;XTHB;CEL1;CTL2;FEI1;SS1;CSLD1;;TPS11;TPS9;XTHB;XTH30;;;CSLG2;IRX10;XTH30;XTH22;XTH23;TPS7;TPS6;XTH28
110	GO:0005975	BP	carbohydrate metabolic process	110/1441	2786/65488	2.37322e-06	0.000336652	GH_D05G1370;GH_D07G0123;GH_A01G1419;GH_A03G1301;GH_D09G1344;GH_D02G2026;GH_D05G0377;GH_D08G0283;GH_D08G0287;GH_A10G1866;GH_D12G1666;GH_D06G0474;GH_D05G3276;GH_D11G0652;GH_D01G1697;GH_A05G4356;GH_A08G0954;GH_D10G2481;GH_D08G1813;GH_D09G2553;GH_D05G1764;GH_D13G0289;GH_A03G2332;GH_A02G1332;GH_D07G1935;GH_A05G0056;GH_D12G0632;GH_A03G1597;GH_D09G2384;GH_D08G1336;GH_A10G0361;GH_D02G1768;GH_D02G0206;GH_…	BGAL1;;XTH33;TPS6;;XTH9;MPE3;XTH22;XTH22;BXL1;At1g67750;BGAL16;XTH22;XTHB;CEL1;SS1;TPS11;UXS6;XTH30;At1g48100;At1g04910;XTH28;;KOR;RBCS;XTH22;PME53;At1g48100;CSLG2;GSVIVT00026920001;TPS7;At1g48100;;TPS11;GAE1;UGE1;Os07g0604000;BAM3;BXL1;MUR4;FG3;TPS9;MIOX4;;GSVIVT00026920001;BXL1;IRX10;BGAL16;RFS2;XTH22;XTH23;AXY4;XTH9;BACOVA_02659;PME21;;XTH23;XTH22;XTH23;XTH22;CTL2;XTH23;SS2;XTH22;XTH22;At1g049…
29	GO:0048046	CC	apoplast	29/1441	380/65488	4.73612e-07	0.000336652	GH_A05G0056;GH_D12G0771;GH_A03G1861;GH_D02G0206;GH_D02G2026;GH_D02G1023;GH_A02G0984;GH_D03G0528;GH_D09G0784;GH_A02G1658;GH_A04G1470;GH_D08G0283;GH_A02G1657;GH_D08G0287;GH_A08G0273;GH_D05G0061;GH_D05G3276;GH_D03G0319;GH_D11G0652;GH_A10G2532;GH_D10G1964;GH_A01G1419;GH_D02G2639;GH_A11G0625;GH_A08G1792;GH_D08G1813;GH_A08G0268;GH_A08G0267;GH_D13G0289	XTH22;XTHB;XTH9;;XTH9;XTH22;XTH23;XTH22;CTL2;XTH23;DIR4;XTH22;XTH22;XTH22;XTH22;XTH22;XTH22;XTH6;XTHB;LAC22;CTL2;XTH33;XTH23;XTHB;XTH30;XTH30;XTH22;XTH23;XTH28
43	GO:0005618	CC	cell wall	43/1441	488/65488	6.29661e-07	0.000336652	GH_D03G0061;GH_A05G0056;GH_D05G0061;GH_A03G1861;GH_D02G0206;GH_A09G2578;GH_D13G0068;GH_A12G2080;GH_D09G0784;GH_A08G2244;GH_D02G1023;GH_A02G0984;GH_D11G0408;GH_D03G0528;GH_D02G2026;GH_A02G1658;GH_D12G2082;GH_D08G0283;GH_A11G0625;GH_D08G0287;GH_A08G0273;GH_A11G1979;GH_A13G1676;GH_A05G1431;GH_D12G0771;GH_A11G0486;GH_D05G3276;GH_D03G0319;GH_D11G0652;GH_A09G1679;GH_A01G1419;GH_D02G2639;GH_D04G0138;GH_…	PER64;XTH22;XTH22;XTH9;;PME21;EXPA8;KING1;CTL2;AAO;XTH22;XTH23;KING1;XTH22;XTH9;XTH23;KING1;XTH22;XTHB;XTH22;XTH22;;BGLU41;;XTHB;;XTH22;XTH6;XTHB;UBQ11;XTH33;XTH23;EXPA8;KING1;E6;PRP;CTL2;XTH22;XTH30;XTH30;XTH22;XTH23;XTH28
43	GO:0030312	CC	external encapsulating structure	43/1441	488/65488	6.29661e-07	0.000336652	GH_D03G0061;GH_A05G0056;GH_D05G0061;GH_A03G1861;GH_D02G0206;GH_A09G2578;GH_D13G0068;GH_A12G2080;GH_D09G0784;GH_A08G2244;GH_D02G1023;GH_A02G0984;GH_D11G0408;GH_D03G0528;GH_D02G2026;GH_A02G1658;GH_D12G2082;GH_D08G0283;GH_A11G0625;GH_D08G0287;GH_A08G0273;GH_A11G1979;GH_A13G1676;GH_A05G1431;GH_D12G0771;GH_A11G0486;GH_D05G3276;GH_D03G0319;GH_D11G0652;GH_A09G1679;GH_A01G1419;GH_D02G2639;GH_D04G0138;GH_…	PER64;XTH22;XTH22;XTH9;;PME21;EXPA8;KING1;CTL2;AAO;XTH22;XTH23;KING1;XTH22;XTH9;XTH23;KING1;XTH22;XTHB;XTH22;XTH22;;BGLU41;;XTHB;;XTH22;XTH6;XTHB;UBQ11;XTH33;XTH23;EXPA8;KING1;E6;PRP;CTL2;XTH22;XTH30;XTH30;XTH22;XTH23;XTH28
55	GO:0005576	CC	extracellular region	55/1441	1185/65488	1.77424e-06	0.000336652	GH_D03G0061;GH_A06G0251;GH_A05G0056;GH_A03G2326;GH_A03G1597;GH_D13G0467;GH_A03G1861;GH_D02G0204;GH_D02G0206;GH_A09G2578;GH_D13G0068;GH_D02G1768;GH_D02G2026;GH_A08G2244;GH_D02G1023;GH_D03G0448;GH_A02G0984;GH_D07G2415;GH_D09G1344;GH_D03G0528;GH_D09G0784;GH_D08G2247;GH_A04G1470;GH_D01G1965;GH_D08G0283;GH_A02G1657;GH_D08G0287;GH_A08G0273;GH_D05G3276;GH_D08G1336;GH_A05G1431;GH_A02G1658;GH_D12G0771;GH_…	PER64;PSK3;XTH22;EXLA1;At1g48100;PSK;XTH9;;;PME21;EXPA8;At1g48100;XTH9;AAO;XTH22;;XTH23;PER63;;XTH22;CTL2;AAO;DIR4;EXLA1;XTH22;XTH22;XTH22;XTH22;XTH22;GSVIVT00026920001;;XTH23;XTHB;XTH22;GSVIVT00023967001;XTH6;XTHB;LAC22;CTL2;EXLB1;XTH33;XTH23;EXPA8;E6;XTHB;XTH30;EXLA1;;;XTH30;At1g48100;XTH22;XTH23;XTH28;At1g48100
31	GO:0046527	MF	glucosyltransferase activity	31/1441	353/65488	4.13831e-07	0.000336652	GH_A05G0056;GH_D12G0771;GH_A03G1861;GH_D02G0206;GH_A09G2195;GH_D08G1263;GH_D02G1023;GH_A02G0984;GH_D03G0528;GH_D02G2026;GH_A02G1658;GH_D08G0283;GH_A09G0154;GH_A02G1657;GH_D08G0287;GH_A08G0273;GH_D05G0061;GH_D05G3276;GH_D03G0319;GH_D11G0652;GH_A05G4356;GH_A01G1419;GH_D02G2639;GH_A11G0625;GH_A08G1792;GH_D09G2384;GH_A09G2449;GH_D08G1813;GH_A08G0268;GH_A08G0267;GH_D13G0289	XTH22;XTHB;XTH9;;CSLD1;WAXY;XTH22;XTH23;XTH22;XTH9;XTH23;XTH22;SS2;XTH22;XTH22;XTH22;XTH22;XTH22;XTH6;XTHB;SS1;XTH33;XTH23;XTHB;XTH30;CSLG2;CSLG2;XTH30;XTH22;XTH23;XTH28
25	GO:0016762	MF	xyloglucan:xyloglucosyl transferase activity	25/1441	77/65488	9.97975e-07	0.000336652	GH_A05G0056;GH_D05G0061;GH_A03G1861;GH_D02G0206;GH_D02G1023;GH_A02G0984;GH_D03G0528;GH_D02G2026;GH_A02G1658;GH_D08G0283;GH_A11G0625;GH_D08G0287;GH_A08G0273;GH_D12G0771;GH_D05G3276;GH_D03G0319;GH_D11G0652;GH_A01G1419;GH_D02G2639;GH_A02G1657;GH_A08G1792;GH_D08G1813;GH_A08G0268;GH_A08G0267;GH_D13G0289	XTH22;XTH22;XTH9;;XTH22;XTH23;XTH22;XTH9;XTH23;XTH22;XTHB;XTH22;XTH22;XTHB;XTH22;XTH6;XTHB;XTH33;XTH23;XTH22;XTH30;XTH30;XTH22;XTH23;XTH28
65	GO:0004553	MF	hydrolase activity, hydrolyzing O-glycosyl compounds	65/1441	1271/65488	1.5089e-06	0.000336652	GH_D05G1370;GH_A02G1332;GH_D07G2235;GH_A05G0056;GH_A03G1597;GH_A03G1861;GH_A07G0116;GH_D06G2326;GH_D02G2438;GH_A01G1419;GH_D02G1768;GH_D13G1370;GH_D02G0206;GH_D02G2639;GH_A13G1676;GH_D09G0784;GH_D02G1023;GH_D10G2009;GH_A02G0984;GH_D07G1379;GH_D09G1344;GH_D07G0123;GH_D03G0528;GH_A03G1010;GH_D02G2026;GH_A11G0274;GH_A02G1658;GH_D11G0284;GH_D08G0283;GH_D09G2495;GH_A02G1657;GH_D08G0287;GH_A08G0273;GH_…	BGAL1;KOR;At4g28780;XTH22;At1g48100;XTH9;;FG3;INVB;XTH33;At1g48100;CINV2;;XTH23;BGLU41;CTL2;XTH22;INVC;XTH23;BXL2;;;XTH22;MAN6;XTH9;BAM3;XTH23;BAM3;XTH22;BXL1;XTH22;XTH22;XTH22;;BAM3;GSVIVT00026920001;BGLU46;BXL1;BGAL16;XTHB;XTH22;XTH22;XTH6;XTHB;CEL1;ARB_01444;CTL2;BXL1;;GSVIVT00026920001;BXL1;BACOVA_02659;XTHB;XTH30;BACOVA_02659;BACOVA_02659;BAM3;BGAL16;XTH30;At1g48100;XTH22;XTH23;CINV2;XTH28;A…
63	GO:0043565	MF	sequence-specific DNA binding	63/1441	1399/65488	1.86858e-06	0.000336652	GH_A09G0063;GH_D10G0121;GH_A13G0077;GH_D02G0033;GH_A11G0087;GH_D11G0100;GH_A10G0366;GH_A05G3010;GH_A08G1191;GH_A12G2543;GH_D07G1130;GH_D09G0839;GH_A08G1594;GH_A09G0840;GH_A12G1309;GH_D07G1505;GH_D09G0259;GH_A02G2065;GH_A02G0035;GH_A12G1401;GH_A06G2073;GH_D08G1847;GH_D07G2378;GH_A12G1139;GH_A09G2620;GH_A11G1211;GH_D05G0601;GH_D05G0600;GH_A11G0407;GH_D04G1498;GH_A05G4243;GH_A05G0604;GH_D06G2141;GH_…	DOGL3;WRKY6;WRKY70;WRKY70;ERF026;HSFB2A;WRKY65;GATA8;ATHB-7;WRKY53;ZAT5;OsI_27415;WRKY22;BZIP1;ATHB-7;WRKY46;WRKY72;AGL61;WRKY70;WRKY23;WRKY70;AHL23;HAT7;WRKY12;WRKY23;NFYB5;WRKY76;WRKY40;BHLH137;WRKY33;WRKY70;WRKY76;WRKY40;WRKY40;WRKY6;OSH6;H1;KN1;WRKY41;NFYB8;MYB2;ATHB-7;ATHB-7;ERF026;AG2;GATA8;ZFP6;cowN;WRKY40;WRKY54;WRKY40;WRKY70;KNAT6;NFYB1;WRKY46;AGL104;WRKY53;H1;OSH6;GATA8;AZF1;BHLH137;WRK…
132	GO:0140110	MF	transcription regulator activity	132/1441	2244/65488	2.29187e-06	0.000336652	GH_D10G0121;GH_D09G1902;GH_A05G0589;GH_A13G1124;GH_A02G0070;GH_D12G0240;GH_D12G2465;GH_A09G0840;GH_D05G0601;GH_D11G0092;GH_A12G1401;GH_A12G0227;GH_D11G0425;GH_A02G1617;GH_A09G2620;GH_D04G1498;GH_D10G1125;GH_A05G4243;GH_D06G2141;GH_D08G1435;GH_D01G1115;GH_D11G0153;GH_A03G0725;GH_D11G0093;GH_D11G0100;GH_D13G1542;GH_D12G1890;GH_D07G2288;GH_A06G2073;GH_D07G0504;GH_A05G2538;GH_D09G0479;GH_A06G1565;GH_…	WRKY6;ERF025;ERF003;BZIP43;BT3;ERF109;DREB1B;BZIP1;WRKY76;DREB1D;WRKY23;ERF109;BHLH137;ABR1;WRKY23;WRKY33;TINY;WRKY70;WRKY40;RAP2-3;FD;ATHB-7;ERF105;ERF026;HSFB2A;cowN;RAV1;ZFP6;WRKY70;ERF106;ERF021;DREB1D;PTI5;ERF071;ERF1A;ERF5;ERF5;RAP2-4;E2FF;ERF5;WRKY65;ATHB-7;ERF1A;ARR2;ATHB-7;ERF5;CPRF2;ERF012;ERF012;ERF061;WRKY76;ERF114;WRKY40;ERF4;DREB1D;ERF109;ATHB-7;WRKY22;ABI5;DREB1D;WRKY40;ERF1A;ERF5;…
128	GO:0003700	MF	DNA-binding transcription factor activity	128/1441	2040/65488	2.34432e-06	0.000336652	GH_D10G0121;GH_D09G1902;GH_A05G0589;GH_A13G1124;GH_D12G0240;GH_D12G2465;GH_A09G0840;GH_D05G0601;GH_D11G0092;GH_A12G1401;GH_A12G0227;GH_D11G0425;GH_A02G1617;GH_A09G2620;GH_D04G1498;GH_D10G1125;GH_A05G4243;GH_D06G2141;GH_D08G1435;GH_D01G1115;GH_D11G0153;GH_A03G0725;GH_D11G0093;GH_D11G0100;GH_D13G1542;GH_D12G1890;GH_D07G2288;GH_A06G2073;GH_D07G0504;GH_A05G2538;GH_D09G0479;GH_A06G1565;GH_A08G0461;GH_…	WRKY6;ERF025;ERF003;BZIP43;ERF109;DREB1B;BZIP1;WRKY76;DREB1D;WRKY23;ERF109;BHLH137;ABR1;WRKY23;WRKY33;TINY;WRKY70;WRKY40;RAP2-3;FD;ATHB-7;ERF105;ERF026;HSFB2A;cowN;RAV1;ZFP6;WRKY70;ERF106;ERF021;DREB1D;PTI5;ERF071;ERF1A;ERF5;ERF5;RAP2-4;E2FF;ERF5;WRKY65;ATHB-7;ERF1A;ARR2;ATHB-7;ERF5;CPRF2;ERF012;ERF012;ERF061;WRKY76;ERF114;WRKY40;ERF4;DREB1D;ERF109;ATHB-7;WRKY22;ABI5;DREB1D;WRKY40;ERF1A;ERF5;AHL2…
39	GO:0009725	BP	response to hormone	39/1441	731/65488	2.79227e-06	0.000349033	GH_A12G1587;GH_D08G0407;GH_A09G1485;GH_D05G1411;GH_A11G0087;GH_A08G0385;GH_D02G2487;GH_A06G1514;GH_A08G1194;GH_A09G0633;GH_D09G1438;GH_D11G0442;GH_D02G2430;GH_A09G1643;GH_D04G1696;GH_A11G0423;GH_D04G1694;GH_A01G0933;GH_A02G1617;GH_A12G2512;GH_D02G2481;GH_D12G2532;GH_D12G1247;GH_D03G0319;GH_D09G0784;GH_A09G1679;GH_A08G1446;GH_A07G2201;GH_D11G0093;GH_D07G2145;GH_D10G1964;GH_A05G1396;GH_D07G0504;GH_…	FLA9;SAUR32;FLA17;SAUR50;ERF026;SAUR32;SAUR67;CIPK5;;MYBS1;FLA17;ERF106;;SAUR72;At3g43660;ERF106;At3g43660;SAUR72;ABR1;ACS1;SAUR66;ACS1;RHA1B;XTH6;CTL2;UBQ11;MYB2;XERICO;ERF026;;CTL2;SAUR50;ERF106;;SAUR50;MYBS3;MYBS1;FLA9;LOX1.5
67	GO:0016798	MF	hydrolase activity, acting on glycosyl bonds	67/1441	1388/65488	2.70337e-06	0.000349033	GH_D05G1370;GH_A02G1332;GH_D07G2235;GH_A05G0056;GH_A03G1597;GH_A03G1861;GH_A07G0116;GH_D06G2326;GH_D02G2438;GH_A01G1419;GH_D02G1768;GH_A10G2484;GH_D02G0206;GH_D02G2639;GH_A13G1676;GH_D09G0784;GH_D02G1023;GH_D10G2009;GH_A02G0984;GH_D07G1379;GH_D09G1344;GH_D07G0123;GH_D03G0528;GH_A03G1010;GH_D02G2026;GH_A11G0274;GH_A02G1658;GH_D06G0533;GH_D11G0284;GH_D08G0283;GH_D09G2495;GH_A02G1657;GH_D08G0287;GH_…	BGAL1;KOR;At4g28780;XTH22;At1g48100;XTH9;;FG3;INVB;XTH33;At1g48100;BLH9;;XTH23;BGLU41;CTL2;XTH22;INVC;XTH23;BXL2;;;XTH22;MAN6;XTH9;BAM3;XTH23;At5g34940;BAM3;XTH22;BXL1;XTH22;XTH22;XTH22;;BAM3;GSVIVT00026920001;BGLU46;BXL1;BGAL16;XTHB;XTH22;XTH22;XTH6;XTHB;CEL1;ARB_01444;CTL2;BXL1;;GSVIVT00026920001;BXL1;BACOVA_02659;XTHB;XTH30;BACOVA_02659;BACOVA_02659;CINV2;BAM3;BGAL16;XTH30;At1g48100;XTH22;XTH2…
39	GO:0009719	BP	response to endogenous stimulus	39/1441	738/65488	2.95401e-06	0.000358841	GH_A12G1587;GH_D08G0407;GH_A09G1485;GH_D05G1411;GH_A11G0087;GH_A08G0385;GH_D02G2487;GH_A06G1514;GH_A08G1194;GH_A09G0633;GH_D09G1438;GH_D11G0442;GH_D02G2430;GH_A09G1643;GH_D04G1696;GH_A11G0423;GH_D04G1694;GH_A01G0933;GH_A02G1617;GH_A12G2512;GH_D02G2481;GH_D12G2532;GH_D12G1247;GH_D03G0319;GH_D09G0784;GH_A09G1679;GH_A08G1446;GH_A07G2201;GH_D11G0093;GH_D07G2145;GH_D10G1964;GH_A05G1396;GH_D07G0504;GH_…	FLA9;SAUR32;FLA17;SAUR50;ERF026;SAUR32;SAUR67;CIPK5;;MYBS1;FLA17;ERF106;;SAUR72;At3g43660;ERF106;At3g43660;SAUR72;ABR1;ACS1;SAUR66;ACS1;RHA1B;XTH6;CTL2;UBQ11;MYB2;XERICO;ERF026;;CTL2;SAUR50;ERF106;;SAUR50;MYBS3;MYBS1;FLA9;LOX1.5
15	GO:0010038	BP	response to metal ion	15/1441	162/65488	3.41093e-06	0.000358841	GH_D04G1696;GH_D04G1694;GH_A05G1372;GH_D12G2532;GH_D01G2032;GH_D13G0128;GH_A13G0128;GH_A08G1446;GH_D10G2164;GH_A07G0097;GH_D07G0103;GH_A09G0633;GH_D05G1337;GH_D09G0570;GH_A12G2512	At3g43660;At3g43660;At3g13860;ACS1;PPA6;NPF7.3;NPF7.3;MYB2;SKI2;;Asxl2;MYBS1;MYBS3;MYBS1;ACS1
23	GO:0033993	BP	response to lipid	23/1441	348/65488	3.77994e-06	0.000358999	GH_A12G1587;GH_A09G1485;GH_A07G2201;GH_A11G0087;GH_A06G1514;GH_A09G0633;GH_D09G1438;GH_D11G0442;GH_A12G2512;GH_A11G0423;GH_A02G1617;GH_D12G2532;GH_D12G1247;GH_D03G0319;GH_A08G1446;GH_D06G0223;GH_D11G0093;GH_D07G2145;GH_D07G0504;GH_D05G1337;GH_D09G0570;GH_D12G1588;GH_A13G1284	FLA9;FLA17;XERICO;ERF026;CIPK5;MYBS1;FLA17;ERF106;ACS1;ERF106;ABR1;ACS1;RHA1B;XTH6;MYB2;D14;ERF026;;ERF106;MYBS3;MYBS1;FLA9;LOX1.5
8	GO:0042537	BP	benzene-containing compound metabolic process	8/1441	43/65488	3.94264e-06	0.000358999	GH_A12G0210;GH_D10G2690;GH_D01G2395;GH_A05G3106;GH_A13G0423;GH_A01G2316;GH_D05G3108;GH_A10G2586	kynB;HSPRO2;PAL;HSPRO2;kynB;PAL;HSPRO2;HSPRO2
8	GO:0009074	BP	aromatic amino acid family catabolic process	8/1441	43/65488	3.94264e-06	0.000358999	GH_A12G0210;GH_D10G2690;GH_D01G2395;GH_A05G3106;GH_A13G0423;GH_A01G2316;GH_D05G3108;GH_A10G2586	kynB;HSPRO2;PAL;HSPRO2;kynB;PAL;HSPRO2;HSPRO2
6	GO:0019441	BP	tryptophan catabolic process to kynurenine	6/1441	21/65488	4.59104e-06	0.000358999	GH_A12G0210;GH_D10G2690;GH_A13G0423;GH_A05G3106;GH_D05G3108;GH_A10G2586	kynB;HSPRO2;kynB;HSPRO2;HSPRO2;HSPRO2
6	GO:0042436	BP	indole-containing compound catabolic process	6/1441	21/65488	4.59104e-06	0.000358999	GH_A12G0210;GH_D10G2690;GH_A13G0423;GH_A05G3106;GH_D05G3108;GH_A10G2586	kynB;HSPRO2;kynB;HSPRO2;HSPRO2;HSPRO2
6	GO:0046218	BP	indolalkylamine catabolic process	6/1441	21/65488	4.59104e-06	0.000358999	GH_A12G0210;GH_D10G2690;GH_A13G0423;GH_A05G3106;GH_D05G3108;GH_A10G2586	kynB;HSPRO2;kynB;HSPRO2;HSPRO2;HSPRO2
6	GO:0006569	BP	tryptophan catabolic process	6/1441	21/65488	4.59104e-06	0.000358999	GH_A12G0210;GH_D10G2690;GH_A13G0423;GH_A05G3106;GH_D05G3108;GH_A10G2586	kynB;HSPRO2;kynB;HSPRO2;HSPRO2;HSPRO2
6	GO:0070189	BP	kynurenine metabolic process	6/1441	21/65488	4.59104e-06	0.000358999	GH_A12G0210;GH_D10G2690;GH_A13G0423;GH_A05G3106;GH_D05G3108;GH_A10G2586	kynB;HSPRO2;kynB;HSPRO2;HSPRO2;HSPRO2
264	GO:0003677	MF	DNA binding	264/1441	6198/65488	5.0225e-06	0.000372413	GH_A10G1852;GH_D07G1624;GH_D10G0121;GH_D02G1383;GH_A09G0063;GH_D09G1902;GH_A05G0589;GH_A04G1218;GH_D08G1486;GH_A12G1326;GH_A11G3074;GH_D11G0442;GH_D12G0240;GH_D12G2465;GH_A09G0840;GH_D13G1262;GH_D07G1426;GH_D11G0092;GH_D07G0218;GH_A11G1097;GH_A12G0227;GH_D07G1784;GH_D07G0217;GH_D11G0425;GH_A02G1617;GH_A11G0509;GH_A05G2053;GH_A09G2020;GH_A08G2088;GH_D04G1498;GH_A07G0205;GH_D10G1125;GH_A13G2501;GH_…	ARR2;MYB15;WRKY6;NAC029;DOGL3;ERF025;ERF003;NAC083;MYB61;NAC043;BHLH149;ERF106;ERF109;DREB1B;BZIP1;OSH6;MYB61;DREB1D;C1;MYB61;ERF109;RPA0616;C1;BHLH137;ABR1;MYB44;WOX4;NAC062;GL3;WRKY33;C1;TINY;E2FB;GATA6;WRKY40;SAP4;MYB6;RAP2-3;ASR3;MYB44;ATHB-7;ERF105;SAP4;HSFB2A;WRKY76;cowN;NAC079;RAV1;MYB44;ZFP6;;SBT3.3;WRKY70;MYB59;AGL104;ERF106;H1;GATA8;MYBS1;PTI5;MYB48;MYB14;ERF1A;ERF5;ERF5;RAP2-4;ERF5;E2F…
262	GO:0005634	CC	nucleus	262/1441	6659/65488	5.31956e-06	0.000378538	GH_A10G1852;GH_D07G1624;GH_D10G0121;GH_D02G1383;GH_D09G1902;GH_A05G0589;GH_A04G1218;GH_D08G1486;GH_D09G0585;GH_A12G1326;GH_D11G0442;GH_A02G0070;GH_D12G0240;GH_D12G2465;GH_A09G0840;GH_D13G1262;GH_D07G1426;GH_D11G0092;GH_D07G0218;GH_A11G1097;GH_A12G0227;GH_D07G0217;GH_D11G0425;GH_A02G1617;GH_A09G2620;GH_A13G0422;GH_D01G1853;GH_A09G0650;GH_D04G1498;GH_A07G0205;GH_D10G1125;GH_A13G2501;GH_A05G4241;GH_…	ARR2;MYB15;WRKY6;NAC029;ERF025;ERF003;NAC083;MYB61;COL16;NAC043;ERF106;BT3;ERF109;DREB1B;BZIP1;OSH6;MYB61;DREB1D;C1;MYB61;ERF109;C1;BHLH137;ABR1;WRKY23;CYCD3-1;REM4.1;COL16;WRKY33;C1;TINY;E2FB;GATA6;WRKY40;COL16;MYB6;CYCD3-1;RAP2-3;IAA29;MYB44;ATHB-7;ATJ8;ERF105;ERF026;HSFB2A;CAMBP25;cowN;NAC079;RAV1;MYB44;ZFP6;WER;WRKY70;ERF106;H1;GATA8;MYBS1;PTI5;MYB14;ERF1A;ERF5;ERF5;RAP2-4;ERF5;E2FF;ERF114;ER…
300	GO:0043231	CC	intracellular membrane-bounded organelle	300/1441	9683/65488	5.36594e-06	0.000378538	GH_A10G1852;GH_D07G1624;GH_D10G0121;GH_D12G0052;GH_D02G1383;GH_D09G1902;GH_A05G0589;GH_A04G1218;GH_D04G0347;GH_D08G1486;GH_D09G0585;GH_A12G1326;GH_A08G1919;GH_D02G0843;GH_D10G0480;GH_A02G0070;GH_D12G0240;GH_D12G2465;GH_A09G0840;GH_D13G1262;GH_D07G1426;GH_D10G0112;GH_D07G0218;GH_A11G1097;GH_A05G0335;GH_D07G0217;GH_D11G0425;GH_A02G1617;GH_A09G2620;GH_A13G0422;GH_D01G1853;GH_A09G0650;GH_D04G1498;GH_…	ARR2;MYB15;WRKY6;EDL3;NAC029;ERF025;ERF003;NAC083;NAC081;MYB61;COL16;NAC043;ERF5;RAP2-4;At1g06800;BT3;ERF109;DREB1B;BZIP1;OSH6;MYB61;H1;C1;MYB61;OPR3;C1;BHLH137;ABR1;WRKY23;CYCD3-1;REM4.1;COL16;WRKY33;C1;TINY;AXY4;E2FB;GATA6;WRKY40;COL16;MYB6;CYCD3-1;RAP2-3;;IAA29;MYB44;UBQ11;TYW1;ATHB-7;ATJ8;ERF105;psbA;HSFB2A;CAMBP25;cowN;NAC079;RAV1;MYB44;ZFP6;WER;DOF5.7;WRKY70;ERF106;H1;GATA8;MYBS1;PTI5;MYB14…
124	GO:0050896	BP	response to stimulus	124/1441	3666/65488	5.64421e-06	0.000394265	GH_D01G1512;GH_D10G2686;GH_A07G2201;GH_A09G1068;GH_A01G1052;GH_A08G1187;GH_A09G0840;GH_A01G0933;GH_A02G1617;GH_D11G1815;GH_D07G0103;GH_D04G1498;GH_D03G0580;GH_D10G2690;GH_A13G0128;GH_A09G1679;GH_A05G3531;GH_A05G1190;GH_D11G0093;GH_D07G0504;GH_D09G2481;GH_D09G0570;GH_D08G0407;GH_D12G2364;GH_A09G1485;GH_D03G1517;GH_D05G1411;GH_A12G0413;GH_A11G1979;GH_A08G1194;GH_A07G1149;GH_A09G1643;GH_A10G2586;GH_…	MLP423;TRG-31;XERICO;ASN1;ERD10;psbA;BZIP1;SAUR72;ABR1;;Asxl2;WRKY33;ORC3;HSPRO2;NPF7.3;UBQ11;LA1;ATJ8;ERF026;ERF106;CML10;MYBS1;SAUR32;ERF1A;FLA17;MPK3;SAUR50;;;;ASN1;SAUR72;HSPRO2;PP2A13;GAE1;LSH3;PKS4;CIPK6;PP2A13;CNGC2;At3g13860;RHA1B;GSVIVT00023967001;CIPK5;MYB2;MLO6;SPX1;EXO70B1;;COR47;;SAUR50;PIP2-2;CIPK6;;AG2;SKI2;At2g39540;mutS2;At1g01500;ACS1;At3g43660;ERF106;At3g43660;WRKY72;RCA2;ERD15…
307	GO:0043227	CC	membrane-bounded organelle	307/1441	9982/65488	5.89576e-06	0.000403916	GH_A10G1852;GH_D07G1624;GH_D10G0121;GH_D12G0052;GH_D02G1383;GH_D09G1902;GH_A05G0589;GH_A04G1218;GH_D04G0347;GH_D08G1486;GH_D09G0585;GH_A12G1326;GH_A08G1919;GH_D02G0843;GH_D10G0480;GH_A02G0070;GH_D12G0240;GH_D12G2465;GH_A09G0840;GH_D13G1262;GH_D07G1426;GH_D10G0112;GH_D07G0218;GH_A11G1097;GH_A05G0335;GH_D07G0217;GH_D11G0425;GH_A02G1617;GH_A09G2620;GH_A13G0422;GH_D01G1853;GH_A09G0650;GH_D04G1498;GH_…	ARR2;MYB15;WRKY6;EDL3;NAC029;ERF025;ERF003;NAC083;NAC081;MYB61;COL16;NAC043;ERF5;RAP2-4;At1g06800;BT3;ERF109;DREB1B;BZIP1;OSH6;MYB61;H1;C1;MYB61;OPR3;C1;BHLH137;ABR1;WRKY23;CYCD3-1;REM4.1;COL16;WRKY33;C1;TINY;AXY4;E2FB;GATA6;WRKY40;COL16;MYB6;CYCD3-1;RAP2-3;;IAA29;MYB44;UBQ11;TYW1;ATHB-7;ATJ8;ERF105;psbA;HSFB2A;CAMBP25;cowN;NAC079;RAV1;MYB44;ZFP6;WER;DOF5.7;WRKY70;ERF106;H1;GATA8;MYBS1;PTI5;MYB14…
7	GO:0004535	MF	poly(A)-specific ribonuclease activity	7/1441	33/65488	6.37269e-06	0.000428353	GH_A09G1151;GH_A08G0107;GH_D08G0111;GH_D07G1199;GH_A07G1220;GH_D09G1108;GH_A05G0595	CAF1-9;CAF1-11;CAF1-11;CAF1-9;CAF1-9;CAF1-9;CAF1-7
11	GO:1901606	BP	alpha-amino acid catabolic process	11/1441	93/65488	6.6112e-06	0.000435794	GH_A12G0210;GH_D10G2690;GH_D01G2395;GH_A05G3106;GH_D12G0235;GH_A13G0423;GH_A01G2316;GH_D11G1788;GH_D05G3108;GH_A10G2586;GH_A11G1755	kynB;HSPRO2;PAL;HSPRO2;MCCB;kynB;PAL;POX2;HSPRO2;HSPRO2;POX2
90	GO:0006355	BP	regulation of transcription, DNA-templated	90/1441	2534/65488	1.18656e-05	0.000669254	GH_D02G1383;GH_A04G1218;GH_A02G0070;GH_A09G0840;GH_D13G1262;GH_D11G0425;GH_A09G2020;GH_D04G1551;GH_D05G3961;GH_A05G4241;GH_D05G2774;GH_D05G0151;GH_D11G0093;GH_D04G0004;GH_D05G1074;GH_D05G1767;GH_D05G3018;GH_D12G2364;GH_D05G0705;GH_A05G3010;GH_D12G2449;GH_D12G2448;GH_A03G1198;GH_D13G2630;GH_D09G1966;GH_A11G1370;GH_D05G0258;GH_D05G2440;GH_A08G2175;GH_A08G1446;GH_A12G0527;GH_D09G2579;GH_D08G2292;GH_…	NAC029;NAC083;BT3;BZIP1;OSH6;BHLH137;NAC062;NAC083;TAF6;GATA6;MYB6;IAA29;ERF026;SBT3.3;MAPKKK18;H1;GATA8;ERF1A;ORG2;GATA8;GRF10;At1g12500;NAC029;OFP3;NAC062;NAC021;IAA27;DOF1.2;NAC021;MYB2;BEE3;DOF5.4;MAPKKK17;GIF1;NFYB1;NAC69;NAC021;SIB1;NAC083;AG2;AGL104;MAPKKK18;NAC079;NAC104;NAC090;NAC081;NAC043;NAC090;NFYB5;DOF5.7;NAC081;NAC083;DOF2.4;NAC090;NAC029;BHLH162;At3g25440;PPAN;H1;TT2;SIB1;GRF1;NAC…
90	GO:1903506	BP	regulation of nucleic acid-templated transcription	90/1441	2535/65488	1.19292e-05	0.000669254	GH_D02G1383;GH_A04G1218;GH_A02G0070;GH_A09G0840;GH_D13G1262;GH_D11G0425;GH_A09G2020;GH_D04G1551;GH_D05G3961;GH_A05G4241;GH_D05G2774;GH_D05G0151;GH_D11G0093;GH_D04G0004;GH_D05G1074;GH_D05G1767;GH_D05G3018;GH_D12G2364;GH_D05G0705;GH_A05G3010;GH_D12G2449;GH_D12G2448;GH_A03G1198;GH_D13G2630;GH_D09G1966;GH_A11G1370;GH_D05G0258;GH_D05G2440;GH_A08G2175;GH_A08G1446;GH_A12G0527;GH_D09G2579;GH_D08G2292;GH_…	NAC029;NAC083;BT3;BZIP1;OSH6;BHLH137;NAC062;NAC083;TAF6;GATA6;MYB6;IAA29;ERF026;SBT3.3;MAPKKK18;H1;GATA8;ERF1A;ORG2;GATA8;GRF10;At1g12500;NAC029;OFP3;NAC062;NAC021;IAA27;DOF1.2;NAC021;MYB2;BEE3;DOF5.4;MAPKKK17;GIF1;NFYB1;NAC69;NAC021;SIB1;NAC083;AG2;AGL104;MAPKKK18;NAC079;NAC104;NAC090;NAC081;NAC043;NAC090;NFYB5;DOF5.7;NAC081;NAC083;DOF2.4;NAC090;NAC029;BHLH162;At3g25440;PPAN;H1;TT2;SIB1;GRF1;NAC…
90	GO:2001141	BP	regulation of RNA biosynthetic process	90/1441	2535/65488	1.19292e-05	0.000669254	GH_D02G1383;GH_A04G1218;GH_A02G0070;GH_A09G0840;GH_D13G1262;GH_D11G0425;GH_A09G2020;GH_D04G1551;GH_D05G3961;GH_A05G4241;GH_D05G2774;GH_D05G0151;GH_D11G0093;GH_D04G0004;GH_D05G1074;GH_D05G1767;GH_D05G3018;GH_D12G2364;GH_D05G0705;GH_A05G3010;GH_D12G2449;GH_D12G2448;GH_A03G1198;GH_D13G2630;GH_D09G1966;GH_A11G1370;GH_D05G0258;GH_D05G2440;GH_A08G2175;GH_A08G1446;GH_A12G0527;GH_D09G2579;GH_D08G2292;GH_…	NAC029;NAC083;BT3;BZIP1;OSH6;BHLH137;NAC062;NAC083;TAF6;GATA6;MYB6;IAA29;ERF026;SBT3.3;MAPKKK18;H1;GATA8;ERF1A;ORG2;GATA8;GRF10;At1g12500;NAC029;OFP3;NAC062;NAC021;IAA27;DOF1.2;NAC021;MYB2;BEE3;DOF5.4;MAPKKK17;GIF1;NFYB1;NAC69;NAC021;SIB1;NAC083;AG2;AGL104;MAPKKK18;NAC079;NAC104;NAC090;NAC081;NAC043;NAC090;NFYB5;DOF5.7;NAC081;NAC083;DOF2.4;NAC090;NAC029;BHLH162;At3g25440;PPAN;H1;TT2;SIB1;GRF1;NAC…
11	GO:0009063	BP	cellular amino acid catabolic process	11/1441	99/65488	1.21261e-05	0.00067499	GH_A12G0210;GH_D10G2690;GH_D01G2395;GH_A05G3106;GH_D12G0235;GH_A13G0423;GH_A01G2316;GH_D11G1788;GH_D05G3108;GH_A10G2586;GH_A11G1755	kynB;HSPRO2;PAL;HSPRO2;MCCB;kynB;PAL;POX2;HSPRO2;HSPRO2;POX2
323	GO:0043226	CC	organelle	323/1441	11714/65488	1.58614e-05	0.000862691	GH_A10G1852;GH_D07G1624;GH_D10G0121;GH_D12G0052;GH_D02G1383;GH_D09G1902;GH_A05G0589;GH_A04G1218;GH_A08G1330;GH_D04G0347;GH_D08G1486;GH_D09G0585;GH_A08G2645;GH_A12G1326;GH_A08G1919;GH_D02G0843;GH_D10G0480;GH_A02G0070;GH_D12G0240;GH_D12G2465;GH_A03G1637;GH_A09G0840;GH_D13G1262;GH_D07G1426;GH_D10G0112;GH_D07G0218;GH_A11G1097;GH_A05G0335;GH_A05G4060;GH_D07G0217;GH_D11G0425;GH_A02G1617;GH_A09G2620;GH_…	ARR2;MYB15;WRKY6;EDL3;NAC029;ERF025;ERF003;NAC083;PSRP1;NAC081;MYB61;COL16;RPS19C;NAC043;ERF5;RAP2-4;At1g06800;BT3;ERF109;DREB1B;AXY4;BZIP1;OSH6;MYB61;H1;C1;MYB61;OPR3;RPL27C;C1;BHLH137;ABR1;WRKY23;CYCD3-1;REM4.1;COL16;WRKY33;C1;TINY;AXY4;E2FB;GATA6;WRKY40;COL16;MYB6;CYCD3-1;RAP2-3;;IAA29;MYB44;UBQ11;TYW1;ATHB-7;ATJ8;ERF105;psbA;HSFB2A;CAMBP25;cowN;NAC079;RAV1;MYB44;ZFP6;WER;DOF5.7;WRKY70;clpS;AG…
322	GO:0043229	CC	intracellular organelle	322/1441	11696/65488	1.83388e-05	0.000989876	GH_A10G1852;GH_D07G1624;GH_D10G0121;GH_D12G0052;GH_D02G1383;GH_D09G1902;GH_A05G0589;GH_A04G1218;GH_A08G1330;GH_D04G0347;GH_D08G1486;GH_D09G0585;GH_A08G2645;GH_A12G1326;GH_A08G1919;GH_D02G0843;GH_D10G0480;GH_A02G0070;GH_D12G0240;GH_D12G2465;GH_A03G1637;GH_A09G0840;GH_D13G1262;GH_D07G1426;GH_D10G0112;GH_D07G0218;GH_A11G1097;GH_A05G0335;GH_A05G4060;GH_D07G0217;GH_D11G0425;GH_A02G1617;GH_A09G2620;GH_…	ARR2;MYB15;WRKY6;EDL3;NAC029;ERF025;ERF003;NAC083;PSRP1;NAC081;MYB61;COL16;RPS19C;NAC043;ERF5;RAP2-4;At1g06800;BT3;ERF109;DREB1B;AXY4;BZIP1;OSH6;MYB61;H1;C1;MYB61;OPR3;RPL27C;C1;BHLH137;ABR1;WRKY23;CYCD3-1;REM4.1;COL16;WRKY33;C1;TINY;AXY4;E2FB;GATA6;WRKY40;COL16;MYB6;CYCD3-1;RAP2-3;;IAA29;MYB44;UBQ11;TYW1;ATHB-7;ATJ8;ERF105;psbA;HSFB2A;CAMBP25;cowN;NAC079;RAV1;MYB44;ZFP6;WER;DOF5.7;WRKY70;clpS;AG…
91	GO:0051252	BP	regulation of RNA metabolic process	91/1441	2591/65488	2.03124e-05	0.00108816	GH_D02G1383;GH_A04G1218;GH_A02G0070;GH_A09G0840;GH_D13G1262;GH_D11G0425;GH_A09G2020;GH_D04G1551;GH_D05G3961;GH_A05G4241;GH_D05G2774;GH_D05G0151;GH_D11G0093;GH_D04G0004;GH_D05G1074;GH_D05G1767;GH_D05G3018;GH_D12G2364;GH_D05G0705;GH_A05G3010;GH_D12G2449;GH_D12G2448;GH_A03G1198;GH_D13G2630;GH_D09G1966;GH_A11G1370;GH_D05G0258;GH_D05G2440;GH_A08G2175;GH_A08G1446;GH_A12G0527;GH_D09G2579;GH_D08G2292;GH_…	NAC029;NAC083;BT3;BZIP1;OSH6;BHLH137;NAC062;NAC083;TAF6;GATA6;MYB6;IAA29;ERF026;SBT3.3;MAPKKK18;H1;GATA8;ERF1A;ORG2;GATA8;GRF10;At1g12500;NAC029;OFP3;NAC062;NAC021;IAA27;DOF1.2;NAC021;MYB2;BEE3;DOF5.4;MAPKKK17;GIF1;NFYB1;NAC69;NAC021;SIB1;NAC083;AG2;AGL104;SKI2;MAPKKK18;NAC079;NAC104;NAC090;NAC081;NAC043;NAC090;NFYB5;DOF5.7;NAC081;NAC083;DOF2.4;NAC090;NAC029;BHLH162;At3g25440;PPAN;H1;TT2;SIB1;GRF…
10	GO:0046686	BP	response to cadmium ion	10/1441	87/65488	2.22388e-05	0.00118247	GH_A05G1372;GH_D01G2032;GH_D07G0103;GH_A13G0128;GH_A08G1446;GH_A07G0097;GH_D13G0128;GH_A09G0633;GH_D05G1337;GH_D09G0570	At3g13860;PPA6;Asxl2;NPF7.3;MYB2;;NPF7.3;MYBS1;MYBS3;MYBS1
92	GO:0019219	BP	regulation of nucleobase-containing compound metabolic process	92/1441	2641/65488	2.41596e-05	0.00125647	GH_D02G1383;GH_A04G1218;GH_A02G0070;GH_A09G0840;GH_D13G1262;GH_D11G0425;GH_A09G2020;GH_D04G1551;GH_D05G3961;GH_A05G4241;GH_D05G2774;GH_D05G0151;GH_D11G0093;GH_D04G0004;GH_D05G1074;GH_D05G1767;GH_D05G3018;GH_D12G2364;GH_A13G1204;GH_D05G0705;GH_A05G3010;GH_D12G2449;GH_D12G2448;GH_A03G1198;GH_D13G2630;GH_D09G1966;GH_A11G1370;GH_D05G0258;GH_D05G2440;GH_A08G2175;GH_A08G1446;GH_A12G0527;GH_D09G2579;GH_…	NAC029;NAC083;BT3;BZIP1;OSH6;BHLH137;NAC062;NAC083;TAF6;GATA6;MYB6;IAA29;ERF026;SBT3.3;MAPKKK18;H1;GATA8;ERF1A;NAC079;ORG2;GATA8;GRF10;At1g12500;NAC029;OFP3;NAC062;NAC021;IAA27;DOF1.2;NAC021;MYB2;BEE3;DOF5.4;MAPKKK17;GIF1;NFYB1;NAC69;NAC021;SIB1;NAC083;AG2;AGL104;SKI2;MAPKKK18;mutS2;NAC104;NAC090;NAC081;NAC043;NAC090;NFYB5;DOF5.7;NAC081;NAC083;DOF2.4;NAC090;NAC029;BHLH162;At3g25440;PPAN;H1;TT2;SI…
8	GO:0042430	BP	indole-containing compound metabolic process	8/1441	56/65488	2.99969e-05	0.0015158	GH_A12G0210;GH_D10G2690;GH_A05G3106;GH_A13G0423;GH_D05G3108;GH_D04G1498;GH_D07G0959;GH_A10G2586	kynB;HSPRO2;HSPRO2;kynB;HSPRO2;WRKY33;SHH2;HSPRO2
28	GO:0004842	MF	ubiquitin-protein transferase activity	28/1441	532/65488	3.29908e-05	0.00165535	GH_A03G2125;GH_A13G0199;GH_A08G0763;GH_D05G1459;GH_A12G2940;GH_A07G1092;GH_D02G1918;GH_D07G1077;GH_D02G0717;GH_D13G0273;GH_D09G1451;GH_D07G1012;GH_A02G0703;GH_D01G1989;GH_A10G1617;GH_A03G1762;GH_A09G1498;GH_D03G1398;GH_D01G0202;GH_D01G2268;GH_A10G1712;GH_A09G0938;GH_A03G0566;GH_D10G1275;GH_A01G1883;GH_D02G2294;GH_A06G0019;GH_A13G0808	PUB26;RHC2A;KRT28;At5g10370;PUB19;RDUF1;PUB43;RDUF1;PUB29;PUB21;PUB23;Rnf14;PUB29;PUB15;PUB16;PUB43;PUB23;RDUF1;PUB42;PUB23;PUB26;PUB17;RDUF1;PUB16;PUB15;PUB26;BRG3;At3g19950
6	GO:0042402	BP	cellular biogenic amine catabolic process	6/1441	29/65488	3.45716e-05	0.00171057	GH_A12G0210;GH_D10G2690;GH_A05G3106;GH_A13G0423;GH_D05G3108;GH_A10G2586	kynB;HSPRO2;HSPRO2;kynB;HSPRO2;HSPRO2
6	GO:0009310	BP	amine catabolic process	6/1441	29/65488	3.45716e-05	0.00171057	GH_A12G0210;GH_D10G2690;GH_A05G3106;GH_A13G0423;GH_D05G3108;GH_A10G2586	kynB;HSPRO2;HSPRO2;kynB;HSPRO2;HSPRO2
7	GO:0006586	BP	indolalkylamine metabolic process	7/1441	43/65488	3.96872e-05	0.00188754	GH_A12G0210;GH_D10G2690;GH_A13G0423;GH_A05G3106;GH_D05G3108;GH_D07G0959;GH_A10G2586	kynB;HSPRO2;kynB;HSPRO2;HSPRO2;SHH2;HSPRO2
7	GO:0006568	BP	tryptophan metabolic process	7/1441	43/65488	3.96872e-05	0.00188754	GH_A12G0210;GH_D10G2690;GH_A13G0423;GH_A05G3106;GH_D05G3108;GH_D07G0959;GH_A10G2586	kynB;HSPRO2;kynB;HSPRO2;HSPRO2;SHH2;HSPRO2
14	GO:0016054	BP	organic acid catabolic process	14/1441	176/65488	3.97377e-05	0.00188754	GH_A11G2090;GH_A12G0210;GH_D10G2690;GH_A10G0856;GH_D01G2395;GH_A05G3106;GH_D12G0235;GH_A13G0423;GH_A01G2316;GH_D11G1788;GH_D05G3108;GH_D10G1120;GH_A11G1755;GH_A10G2586	ACX2;kynB;HSPRO2;Acx;PAL;HSPRO2;MCCB;kynB;PAL;POX2;HSPRO2;Acx;POX2;HSPRO2
14	GO:0046395	BP	carboxylic acid catabolic process	14/1441	176/65488	3.97377e-05	0.00188754	GH_A11G2090;GH_A12G0210;GH_D10G2690;GH_A10G0856;GH_D01G2395;GH_A05G3106;GH_D12G0235;GH_A13G0423;GH_A01G2316;GH_D11G1788;GH_D05G3108;GH_D10G1120;GH_A11G1755;GH_A10G2586	ACX2;kynB;HSPRO2;Acx;PAL;HSPRO2;MCCB;kynB;PAL;POX2;HSPRO2;Acx;POX2;HSPRO2
3	GO:0019419	BP	sulfate reduction	3/1441	4/65488	4.18283e-05	0.0019607	GH_A06G1734;GH_D05G1750;GH_D06G1760	APR3;APR3;APR3
28	GO:0019787	MF	ubiquitin-like protein transferase activity	28/1441	542/65488	4.17008e-05	0.0019607	GH_A03G2125;GH_A13G0199;GH_A08G0763;GH_D05G1459;GH_A12G2940;GH_A07G1092;GH_D02G1918;GH_D07G1077;GH_D02G0717;GH_D13G0273;GH_D09G1451;GH_D07G1012;GH_A02G0703;GH_D01G1989;GH_A10G1617;GH_A03G1762;GH_A09G1498;GH_D03G1398;GH_D01G0202;GH_D01G2268;GH_A10G1712;GH_A09G0938;GH_A03G0566;GH_D10G1275;GH_A01G1883;GH_D02G2294;GH_A06G0019;GH_A13G0808	PUB26;RHC2A;KRT28;At5g10370;PUB19;RDUF1;PUB43;RDUF1;PUB29;PUB21;PUB23;Rnf14;PUB29;PUB15;PUB16;PUB43;PUB23;RDUF1;PUB42;PUB23;PUB26;PUB17;RDUF1;PUB16;PUB15;PUB26;BRG3;At3g19950
13	GO:0009617	BP	response to bacterium	13/1441	158/65488	5.23522e-05	0.00239109	GH_A09G0840;GH_D13G1938;GH_A05G3643;GH_D13G0025;GH_A03G0460;GH_D01G2032;GH_D03G1517;GH_A03G0352;GH_A13G0029;GH_A13G1977;GH_D04G1498;GH_D04G0893;GH_A13G1284	BZIP1;;GAE1;ERD15;MPK3;PPA6;MPK3;EXO70B1;ERD15;;WRKY33;GAE1;LOX1.5
15	GO:0009409	BP	response to cold	15/1441	205/65488	5.61294e-05	0.00253115	GH_A08G1479;GH_A07G0341;GH_D03G1517;GH_A03G0460;GH_D10G2686;GH_D06G1923;GH_A11G0087;GH_A11G0423;GH_D07G0504;GH_D08G0999;GH_scaffold18810_objG0001;GH_D04G1498;GH_D08G1132;GH_D11G0093;GH_D11G0442	;;MPK3;MPK3;TRG-31;TRG-31;ERF026;ERF106;ERF106;RFS6;PIP2-2;WRKY33;;ERF026;ERF106
49	GO:0016758	MF	transferase activity, transferring hexosyl groups	49/1441	1204/65488	5.8803e-05	0.00263504	GH_A10G2505;GH_A01G1503;GH_D12G0771;GH_A03G1861;GH_D08G1263;GH_D09G2384;GH_D05G0690;GH_A01G1419;GH_A04G0876;GH_A05G0690;GH_D02G0206;GH_D02G1023;GH_D04G0449;GH_A12G0142;GH_A02G0984;GH_D03G0528;GH_D05G3926;GH_D02G2026;GH_A02G1658;GH_A05G0056;GH_D08G0283;GH_A09G0154;GH_A02G1657;GH_D08G0287;GH_D07G2157;GH_A08G0273;GH_D05G3276;GH_D06G2326;GH_D05G1088;GH_D05G0061;GH_D12G2006;GH_D03G0319;GH_D11G0652;GH_…	UGT709C2;UGT74B1;XTHB;XTH9;WAXY;CSLG2;UGT71K2;XTH33;UGT73C2;UGT71K2;;XTH22;UGT83A1;UGT85A24;XTH23;XTH22;B3GALT2;XTH9;XTH23;XTH22;XTH22;SS2;XTH22;XTH22;UGT74G1;XTH22;XTH22;FG3;UGT87A2;XTH22;UGT83A1;XTH6;XTHB;SS1;CSLD1;XTH23;PHO1;UGT83A1;UGT43;B3GALT7;XTHB;XTH30;UGT88A1;CSLG2;IRX10;XTH30;XTH22;XTH23;XTH28
19	GO:0009733	BP	response to auxin	19/1441	307/65488	6.18742e-05	0.00275534	GH_A12G1587;GH_D02G2481;GH_D08G0407;GH_A09G1485;GH_D02G2487;GH_D05G1411;GH_A01G0933;GH_A05G1396;GH_D02G2430;GH_A08G0385;GH_A09G0633;GH_D09G1588;GH_A08G1194;GH_D05G1337;GH_A03G2246;GH_D09G1438;GH_D09G0570;GH_D12G1588;GH_A09G1643	FLA9;SAUR66;SAUR32;FLA17;SAUR67;SAUR50;SAUR72;SAUR50;;SAUR32;MYBS1;;;MYBS3;SAUR50;FLA17;MYBS1;FLA9;SAUR72
92	GO:2000112	BP	regulation of cellular macromolecule biosynthetic process	92/1441	2732/65488	7.76178e-05	0.00331094	GH_D02G1383;GH_A04G1218;GH_A02G0070;GH_A09G0840;GH_D13G1262;GH_D11G0425;GH_A09G2020;GH_D04G1551;GH_D05G3961;GH_A05G4241;GH_D05G2774;GH_D05G0151;GH_D11G0093;GH_D04G0004;GH_D05G1074;GH_D05G1767;GH_D05G3018;GH_D12G2364;GH_D05G0705;GH_A05G3010;GH_D12G2449;GH_D12G2448;GH_A03G1198;GH_D13G2630;GH_D09G1966;GH_A11G1370;GH_D05G0258;GH_D05G2440;GH_A08G2175;GH_A08G1446;GH_A12G0527;GH_D09G2579;GH_D08G2292;GH_…	NAC029;NAC083;BT3;BZIP1;OSH6;BHLH137;NAC062;NAC083;TAF6;GATA6;MYB6;IAA29;ERF026;SBT3.3;MAPKKK18;H1;GATA8;ERF1A;ORG2;GATA8;GRF10;At1g12500;NAC029;OFP3;NAC062;NAC021;IAA27;DOF1.2;NAC021;MYB2;BEE3;DOF5.4;MAPKKK17;EIF-5A2;GIF1;NFYB1;NAC69;NAC021;SIB1;NAC083;AG2;AGL104;MAPKKK18;NAC079;NAC104;NAC090;NAC081;NAC043;NAC090;NFYB5;DOF5.7;NAC081;NAC083;DOF2.4;NAC090;NAC029;BHLH162;At3g25440;PPAN;H1;TT2;SIB1;…
92	GO:0010556	BP	regulation of macromolecule biosynthetic process	92/1441	2734/65488	7.80684e-05	0.00331094	GH_D02G1383;GH_A04G1218;GH_A02G0070;GH_A09G0840;GH_D13G1262;GH_D11G0425;GH_A09G2020;GH_D04G1551;GH_D05G3961;GH_A05G4241;GH_D05G2774;GH_D05G0151;GH_D11G0093;GH_D04G0004;GH_D05G1074;GH_D05G1767;GH_D05G3018;GH_D12G2364;GH_D05G0705;GH_A05G3010;GH_D12G2449;GH_D12G2448;GH_A03G1198;GH_D13G2630;GH_D09G1966;GH_A11G1370;GH_D05G0258;GH_D05G2440;GH_A08G2175;GH_A08G1446;GH_A12G0527;GH_D09G2579;GH_D08G2292;GH_…	NAC029;NAC083;BT3;BZIP1;OSH6;BHLH137;NAC062;NAC083;TAF6;GATA6;MYB6;IAA29;ERF026;SBT3.3;MAPKKK18;H1;GATA8;ERF1A;ORG2;GATA8;GRF10;At1g12500;NAC029;OFP3;NAC062;NAC021;IAA27;DOF1.2;NAC021;MYB2;BEE3;DOF5.4;MAPKKK17;EIF-5A2;GIF1;NFYB1;NAC69;NAC021;SIB1;NAC083;AG2;AGL104;MAPKKK18;NAC079;NAC104;NAC090;NAC081;NAC043;NAC090;NFYB5;DOF5.7;NAC081;NAC083;DOF2.4;NAC090;NAC029;BHLH162;At3g25440;PPAN;H1;TT2;SIB1;…
93	GO:0009889	BP	regulation of biosynthetic process	93/1441	2791/65488	9.26611e-05	0.00383843	GH_D02G1383;GH_A04G1218;GH_A02G0070;GH_A09G0840;GH_D13G1262;GH_D11G0425;GH_A09G2020;GH_D04G1551;GH_D05G3961;GH_A05G4241;GH_D05G2774;GH_D05G0151;GH_D11G0093;GH_D04G0004;GH_D05G1074;GH_D05G1767;GH_D05G3018;GH_D12G2364;GH_D05G0705;GH_A05G3010;GH_D12G2449;GH_D12G2448;GH_A03G1198;GH_D13G2630;GH_D09G1966;GH_A11G1370;GH_D05G0258;GH_D05G2440;GH_A08G2175;GH_A08G1446;GH_A12G0527;GH_D09G2579;GH_D08G2292;GH_…	NAC029;NAC083;BT3;BZIP1;OSH6;BHLH137;NAC062;NAC083;TAF6;GATA6;MYB6;IAA29;ERF026;SBT3.3;MAPKKK18;H1;GATA8;ERF1A;ORG2;GATA8;GRF10;At1g12500;NAC029;OFP3;NAC062;NAC021;IAA27;DOF1.2;NAC021;MYB2;BEE3;DOF5.4;MAPKKK17;EIF-5A2;GIF1;NFYB1;NAC69;NAC021;SIB1;NAC083;AG2;AGL104;SKI2;MAPKKK18;NAC079;NAC104;NAC090;NAC081;NAC043;NAC090;NFYB5;DOF5.7;NAC081;NAC083;DOF2.4;NAC090;NAC029;BHLH162;At3g25440;PPAN;H1;TT2;…
7	GO:0000175	MF	3'-5'-exoribonuclease activity	7/1441	50/65488	0.000107618	0.00440675	GH_A09G1151;GH_A08G0107;GH_D08G0111;GH_D07G1199;GH_A07G1220;GH_D09G1108;GH_A05G0595	CAF1-9;CAF1-11;CAF1-11;CAF1-9;CAF1-9;CAF1-9;CAF1-7
9	GO:0009739	BP	response to gibberellin	9/1441	85/65488	0.00010851	0.0044179	GH_D09G1438;GH_A12G1587;GH_A09G1485;GH_D03G0319;GH_A07G2201;GH_A09G0633;GH_D05G1337;GH_D09G0570;GH_D12G1588	FLA17;FLA9;FLA17;XTH6;XERICO;MYBS1;MYBS3;MYBS1;FLA9
92	GO:0031326	BP	regulation of cellular biosynthetic process	92/1441	2776/65488	0.00011795	0.00474797	GH_D02G1383;GH_A04G1218;GH_A02G0070;GH_A09G0840;GH_D13G1262;GH_D11G0425;GH_A09G2020;GH_D04G1551;GH_D05G3961;GH_A05G4241;GH_D05G2774;GH_D05G0151;GH_D11G0093;GH_D04G0004;GH_D05G1074;GH_D05G1767;GH_D05G3018;GH_D12G2364;GH_D05G0705;GH_A05G3010;GH_D12G2449;GH_D12G2448;GH_A03G1198;GH_D13G2630;GH_D09G1966;GH_A11G1370;GH_D05G0258;GH_D05G2440;GH_A08G2175;GH_A08G1446;GH_A12G0527;GH_D09G2579;GH_D08G2292;GH_…	NAC029;NAC083;BT3;BZIP1;OSH6;BHLH137;NAC062;NAC083;TAF6;GATA6;MYB6;IAA29;ERF026;SBT3.3;MAPKKK18;H1;GATA8;ERF1A;ORG2;GATA8;GRF10;At1g12500;NAC029;OFP3;NAC062;NAC021;IAA27;DOF1.2;NAC021;MYB2;BEE3;DOF5.4;MAPKKK17;EIF-5A2;GIF1;NFYB1;NAC69;NAC021;SIB1;NAC083;AG2;AGL104;MAPKKK18;NAC079;NAC104;NAC090;NAC081;NAC043;NAC090;NFYB5;DOF5.7;NAC081;NAC083;DOF2.4;NAC090;NAC029;BHLH162;At3g25440;PPAN;H1;TT2;SIB1;…
24	GO:0022412	BP	cellular process involved in reproduction in multicellular organism	24/1441	450/65488	0.00012108	0.00484662	GH_A12G1587;GH_A09G1485;GH_A08G1333;GH_A10G0346;GH_D09G1438;GH_D05G2183;GH_D07G0218;GH_D05G2279;GH_D07G0217;GH_D09G0784;GH_A02G0841;GH_A07G0205;GH_D09G2362;GH_A05G2151;GH_D05G2774;GH_D02G0861;GH_A05G1417;GH_D10G1964;GH_A05G1602;GH_D06G1131;GH_A06G1106;GH_A05G2758;GH_D01G1185;GH_D12G1588	FLA9;FLA17;ARP1;AG2;FLA17;;C1;ARP1;C1;CTL2;GF14B;C1;KCS2;;MYB6;GF14B;TT2;CTL2;E6;WRKY40;WRKY40;MYB6;;FLA9
4	GO:0003979	MF	UDP-glucose 6-dehydrogenase activity	4/1441	13/65488	0.000142405	0.00555128	GH_D07G0764;GH_A11G0743;GH_A07G0770;GH_D11G0775	UGD5;UGD1;UGD5;UGD1
97	GO:0051171	BP	regulation of nitrogen compound metabolic process	97/1441	2968/65488	0.000147301	0.0056731	GH_D02G1383;GH_A04G1218;GH_A02G0070;GH_A09G0840;GH_D13G1262;GH_D11G0425;GH_A09G2020;GH_D04G1551;GH_D05G3961;GH_A05G4241;GH_D05G2774;GH_D05G0151;GH_D11G0093;GH_D09G0109;GH_D04G0004;GH_D05G1074;GH_D05G1767;GH_D05G3018;GH_D12G2364;GH_A13G1204;GH_D05G0705;GH_A05G3010;GH_D12G2449;GH_D12G2448;GH_A03G1198;GH_D13G2630;GH_D09G1966;GH_A11G1370;GH_D05G0258;GH_D05G2440;GH_A08G2175;GH_A08G1446;GH_A12G0527;GH_…	NAC029;NAC083;BT3;BZIP1;OSH6;BHLH137;NAC062;NAC083;TAF6;GATA6;MYB6;IAA29;ERF026;TPX2;SBT3.3;MAPKKK18;H1;GATA8;ERF1A;NAC079;ORG2;GATA8;GRF10;At1g12500;NAC029;OFP3;NAC062;NAC021;IAA27;DOF1.2;NAC021;MYB2;BEE3;DOF5.4;MAPKKK17;EIF-5A2;GIF1;NFYB1;NAC69;NAC021;SIB1;NAC083;AG2;AGL104;SKI2;MAPKKK18;mutS2;NAC104;NAC090;NAC081;NAC043;NAC090;NFYB5;DOF5.7;NAC090;NAC083;DOF2.4;NAC081;NAC029;BHLH162;At3g25440;P…
16	GO:0097305	BP	response to alcohol	16/1441	251/65488	0.000163078	0.00609422	GH_A12G1587;GH_A02G1617;GH_A09G1485;GH_D12G2532;GH_A06G1514;GH_A11G0087;GH_A11G0423;GH_A08G1446;GH_D07G0504;GH_A13G1284;GH_D09G1438;GH_D11G0093;GH_D07G2145;GH_D11G0442;GH_D12G1588;GH_A12G2512	FLA9;ABR1;FLA17;ACS1;CIPK5;ERF026;ERF106;MYB2;ERF106;LOX1.5;FLA17;ERF026;;ERF106;FLA9;ACS1
16	GO:0009737	BP	response to abscisic acid	16/1441	251/65488	0.000163078	0.00609422	GH_A12G1587;GH_A02G1617;GH_A09G1485;GH_D12G2532;GH_A06G1514;GH_A11G0087;GH_A11G0423;GH_A08G1446;GH_D07G0504;GH_A13G1284;GH_D09G1438;GH_D11G0093;GH_D07G2145;GH_D11G0442;GH_D12G1588;GH_A12G2512	FLA9;ABR1;FLA17;ACS1;CIPK5;ERF026;ERF106;MYB2;ERF106;LOX1.5;FLA17;ERF026;;ERF106;FLA9;ACS1
101	GO:0031323	BP	regulation of cellular metabolic process	101/1441	3137/65488	0.000171401	0.00623077	GH_D02G1383;GH_A04G1218;GH_A02G0070;GH_A09G0840;GH_D13G1262;GH_D11G0425;GH_A09G2020;GH_D04G1498;GH_D05G3961;GH_A05G4241;GH_D05G2774;GH_D05G0151;GH_D11G0093;GH_D09G0109;GH_D04G0004;GH_D05G1074;GH_D05G1767;GH_D05G3018;GH_D12G2364;GH_A13G1204;GH_D05G0705;GH_A05G3010;GH_D12G2449;GH_D12G2448;GH_A03G1198;GH_D13G2630;GH_D09G1966;GH_A11G1370;GH_D05G0258;GH_D05G2440;GH_A08G2175;GH_A08G1446;GH_A12G0527;GH_…	NAC029;NAC083;BT3;BZIP1;OSH6;BHLH137;NAC062;WRKY33;TAF6;GATA6;MYB6;IAA29;ERF026;TPX2;SBT3.3;MAPKKK18;H1;GATA8;ERF1A;NAC079;ORG2;GATA8;GRF10;At1g12500;NAC029;OFP3;NAC062;NAC021;IAA27;DOF1.2;NAC021;MYB2;BEE3;NAC083;DOF5.4;MAPKKK17;EIF-5A2;GIF1;NFYB1;NAC69;NAC021;SIB1;NAC083;AG2;AGL104;SKI2;MAPKKK18;mutS2;NAC104;NAC090;NAC081;DOF5.7;NAC043;NAC090;NFYB5;CTL2;NAC090;NAC083;DOF2.4;NAC081;NAC029;BHLH162…
68	GO:0016757	MF	transferase activity, transferring glycosyl groups	68/1441	1925/65488	0.000189717	0.00682694	GH_D04G1409;GH_A09G0109;GH_D12G2766;GH_D02G1823;GH_A01G1503;GH_D05G0061;GH_A03G1861;GH_D08G1263;GH_D02G0206;GH_A01G1419;GH_A04G0876;GH_A10G2505;GH_A06G2306;GH_D05G3926;GH_D02G2639;GH_D13G1472;GH_A13G1071;GH_D03G0836;GH_D02G1023;GH_D04G0449;GH_A12G0142;GH_A02G0984;GH_D03G0528;GH_A12G2056;GH_D02G2026;GH_A02G1658;GH_D08G0999;GH_A05G0690;GH_D08G0283;GH_A09G0154;GH_A02G1657;GH_A01G2281;GH_D07G2157;GH_…	At1g04910;PHO1;UGT88A1;GATL9;UGT74B1;XTH22;XTH9;WAXY;;XTH33;UGT73C2;UGT709C2;;B3GALT2;XTH23;RFS1;At1g04910;EOGT;XTH22;UGT83A1;UGT85A24;XTH23;XTH22;RFS2;XTH9;XTH23;RFS6;UGT71K2;XTH22;SS2;XTH22;At5g03795;UGT74G1;XTH22;At1g04910;XTH22;FG3;RFS2;CSLG2;XXT3;UGT87A2;At1g04910;UGT83A1;XTH6;XTHB;SS1;UGT71K2;At5g25310;XTH22;CSLD1;;UGT83A1;UGT43;B3GALT7;XTHB;XTH30;XXT3;RFS1;CSLG2;XTH22;IRX10;XTH30;At1g04910…
97	GO:0080090	BP	regulation of primary metabolic process	97/1441	3001/65488	0.000206813	0.00740474	GH_D02G1383;GH_A04G1218;GH_A02G0070;GH_A09G0840;GH_D13G1262;GH_D11G0425;GH_A09G2020;GH_D04G1551;GH_D05G3961;GH_A05G4241;GH_D05G2774;GH_D05G0151;GH_D11G0093;GH_D09G0109;GH_D04G0004;GH_D05G1074;GH_D05G1767;GH_D05G3018;GH_D12G2364;GH_A13G1204;GH_D05G0705;GH_A05G3010;GH_D12G2449;GH_D12G2448;GH_A03G1198;GH_D13G2630;GH_D09G1966;GH_A11G1370;GH_D05G0258;GH_D05G2440;GH_A08G2175;GH_A08G1446;GH_A12G0527;GH_…	NAC029;NAC083;BT3;BZIP1;OSH6;BHLH137;NAC062;NAC083;TAF6;GATA6;MYB6;IAA29;ERF026;TPX2;SBT3.3;MAPKKK18;H1;GATA8;ERF1A;NAC079;ORG2;GATA8;GRF10;At1g12500;NAC029;OFP3;NAC062;NAC021;IAA27;DOF1.2;NAC021;MYB2;BEE3;DOF5.4;MAPKKK17;EIF-5A2;GIF1;NFYB1;NAC69;NAC021;SIB1;NAC083;AG2;AGL104;SKI2;MAPKKK18;mutS2;NAC104;NAC090;NAC081;NAC043;NAC090;NFYB5;DOF5.7;NAC090;NAC083;DOF2.4;NAC081;NAC029;BHLH162;At3g25440;P…
6	GO:0080167	BP	response to karrikin	6/1441	40/65488	0.000227303	0.00809768	GH_A11G1979;GH_A11G0486;GH_D08G1279;GH_A12G2592;GH_D08G0999;GH_A08G1270	;;At1g01500;Tekt3;RFS6;At1g01500
15	GO:0044282	BP	small molecule catabolic process	15/1441	236/65488	0.000265821	0.00932993	GH_A11G2090;GH_A12G0210;GH_D10G2690;GH_D06G0727;GH_A10G0856;GH_D01G2395;GH_A05G3106;GH_D12G0235;GH_A13G0423;GH_A01G2316;GH_D11G1788;GH_D05G3108;GH_D10G1120;GH_A11G1755;GH_A10G2586	ACX2;kynB;HSPRO2;MIOX4;Acx;PAL;HSPRO2;MCCB;kynB;PAL;POX2;HSPRO2;Acx;POX2;HSPRO2
10	GO:0006576	BP	cellular biogenic amine metabolic process	10/1441	118/65488	0.000293839	0.0101631	GH_A12G0210;GH_D10G2690;GH_A05G3106;GH_A03G1623;GH_D11G2890;GH_A13G0423;GH_D05G3108;GH_D02G1791;GH_D07G0959;GH_A10G2586	kynB;HSPRO2;HSPRO2;SPDSYN1;ODC;kynB;HSPRO2;;SHH2;HSPRO2
19	GO:0009266	BP	response to temperature stimulus	19/1441	348/65488	0.000309758	0.0105599	GH_A08G1479;GH_A11G0423;GH_A07G0341;GH_A09G0109;GH_D10G2562;GH_D10G2686;GH_A03G0460;GH_D03G1517;GH_D06G1923;GH_A11G0087;GH_D09G0784;GH_D10G1964;GH_D07G0504;GH_D08G0999;GH_scaffold18810_objG0001;GH_D04G1498;GH_D08G1132;GH_D11G0093;GH_D11G0442	;ERF106;;PHO1;RCA2;TRG-31;MPK3;MPK3;TRG-31;ERF026;CTL2;CTL2;ERF106;RFS6;PIP2-2;WRKY33;;ERF026;ERF106
10	GO:0044106	BP	cellular amine metabolic process	10/1441	119/65488	0.00031455	0.0106722	GH_A12G0210;GH_D10G2690;GH_A05G3106;GH_A03G1623;GH_D11G2890;GH_A13G0423;GH_D05G3108;GH_D02G1791;GH_D07G0959;GH_A10G2586	kynB;HSPRO2;HSPRO2;SPDSYN1;ODC;kynB;HSPRO2;;SHH2;HSPRO2
3	GO:0001676	BP	long-chain fatty acid metabolic process	3/1441	7/65488	0.000348249	0.0115474	GH_D10G1120;GH_A10G0856;GH_A11G2090	Acx;Acx;ACX2
8	GO:0005992	BP	trehalose biosynthetic process	8/1441	79/65488	0.0003531	0.0116474	GH_A08G0954;GH_D08G0959;GH_A03G1301;GH_A03G1627;GH_A10G0361;GH_D10G0376;GH_D02G1793;GH_D02G1490	TPS11;TPS11;TPS6;TPS9;TPS7;TPS7;TPS9;TPS6
11	GO:0009505	CC	plant-type cell wall	11/1441	146/65488	0.000413568	0.0134551	GH_D03G0061;GH_A08G2244;GH_A13G1676;GH_D11G0408;GH_A11G0486;GH_D09G0784;GH_D10G1964;GH_A11G1979;GH_D12G2082;GH_A12G2080;GH_A11G0391	PER64;AAO;BGLU41;KING1;;CTL2;CTL2;;KING1;KING1;KING1
2	GO:0009852	BP	auxin catabolic process	2/1441	2/65488	0.000483849	0.0153219	GH_D07G2032;GH_A07G2040	DAO;DAO
2	GO:0042447	BP	hormone catabolic process	2/1441	2/65488	0.000483849	0.0153219	GH_D07G2032;GH_A07G2040	DAO;DAO
2	GO:0050302	MF	indole-3-acetaldehyde oxidase activity	2/1441	2/65488	0.000483849	0.0153219	GH_D07G2032;GH_A07G2040	DAO;DAO
2	GO:0004031	MF	aldehyde oxidase activity	2/1441	2/65488	0.000483849	0.0153219	GH_D07G2032;GH_A07G2040	DAO;DAO
2	GO:0018488	MF	aryl-aldehyde oxidase activity	2/1441	2/65488	0.000483849	0.0153219	GH_D07G2032;GH_A07G2040	DAO;DAO
7	GO:0016896	MF	exoribonuclease activity, producing 5'-phosphomonoesters	7/1441	64/65488	0.000512736	0.0160936	GH_A09G1151;GH_A08G0107;GH_D08G0111;GH_D07G1199;GH_A07G1220;GH_D09G1108;GH_A05G0595	CAF1-9;CAF1-11;CAF1-11;CAF1-9;CAF1-9;CAF1-9;CAF1-7
7	GO:0004532	MF	exoribonuclease activity	7/1441	64/65488	0.000512736	0.0160936	GH_A09G1151;GH_A08G0107;GH_D08G0111;GH_D07G1199;GH_A07G1220;GH_D09G1108;GH_A05G0595	CAF1-9;CAF1-11;CAF1-11;CAF1-9;CAF1-9;CAF1-9;CAF1-7
10	GO:0050832	BP	defense response to fungus	10/1441	128/65488	0.000561982	0.0174092	GH_D13G1938;GH_A05G3643;GH_D03G1517;GH_A03G0460;GH_A13G1977;GH_A02G1617;GH_A03G0352;GH_D04G0893;GH_D04G1498;GH_D12G2364	;GAE1;MPK3;MPK3;;ABR1;EXO70B1;GAE1;WRKY33;ERF1A
8	GO:0046351	BP	disaccharide biosynthetic process	8/1441	87/65488	0.000677986	0.0203849	GH_A08G0954;GH_D08G0959;GH_A03G1301;GH_A03G1627;GH_A10G0361;GH_D10G0376;GH_D02G1793;GH_D02G1490	TPS11;TPS11;TPS6;TPS9;TPS7;TPS7;TPS9;TPS6
7	GO:0030014	CC	CCR4-NOT complex	7/1441	67/65488	0.000678066	0.0203849	GH_A09G1151;GH_A08G0107;GH_D08G0111;GH_D07G1199;GH_A07G1220;GH_D09G1108;GH_A05G0595	CAF1-9;CAF1-11;CAF1-11;CAF1-9;CAF1-9;CAF1-9;CAF1-7
4	GO:1902074	BP	response to salt	4/1441	19/65488	0.000694785	0.0207997	GH_A11G0423;GH_A02G1617;GH_D11G0442;GH_D07G0504	ERF106;ABR1;ERF106;ERF106
8	GO:0005991	BP	trehalose metabolic process	8/1441	88/65488	0.000731584	0.0215394	GH_A08G0954;GH_D08G0959;GH_A03G1301;GH_A03G1627;GH_A10G0361;GH_D10G0376;GH_D02G1793;GH_D02G1490	TPS11;TPS11;TPS6;TPS9;TPS7;TPS7;TPS9;TPS6
80	GO:0006950	BP	response to stress	80/1441	2471/65488	0.000750518	0.0219157	GH_A08G1479;GH_A12G1587;GH_D03G0061;GH_D12G2364;GH_A09G1485;GH_D10G2686;GH_A07G0412;GH_D06G1923;GH_A11G0087;GH_A10G0346;GH_A10G2586;GH_A10G0264;GH_D09G1438;GH_A09G0633;GH_A09G0109;GH_D09G0839;GH_D11G0442;GH_A07G1149;GH_A12G2512;GH_D12G1212;GH_A09G0840;GH_A11G0879;GH_D04G1694;GH_D09G0259;GH_D11G0093;GH_D10G2562;GH_D07G2415;GH_D03G1517;GH_D07G1520;GH_D09G0784;GH_A09G1284;GH_D11G1815;GH_D01G1512;GH_…	;FLA9;PER64;ERF1A;FLA17;TRG-31;SPX1;TRG-31;ERF026;AG2;HSPRO2;mutS2;FLA17;MYBS1;PHO1;OsI_27415;ERF106;ASN1;ACS1;PP2A13;BZIP1;PP2A13;At3g43660;WRKY72;ERF026;RCA2;PER63;MPK3;LEA14-A;CTL2;ABCG15;;MLP423;Asxl2;WRKY33;CIPK6;HSPRO2;ABR1;PP2A13;At3g43660;;DOX1;HSPRO2;ACS1;PPA6;;BPM3;NCS2;ASN1;CAT1;MYB2;MLO6;EDL3;XERICO;EXO70B1;;psbA;CRK2;PP2A13;CIPK6;GAE1;ERF106;CTL2;MPK3;CNGC2;PIP2-2;;HSPRO2;ASN1;GAE1;E…
3	GO:0043617	BP	cellular response to sucrose starvation	3/1441	9/65488	0.000808629	0.0235163	GH_D09G1022;GH_A09G1068;GH_A07G1149	ASN1;ASN1;ASN1
46	GO:0020037	MF	heme binding	46/1441	1249/65488	0.000845115	0.0244774	GH_A10G0137;GH_D03G0061;GH_D05G2640;GH_D07G0879;GH_D12G2263;GH_A08G1746;GH_A04G1746;GH_D07G0623;GH_A02G0897;GH_D03G0972;GH_A08G2663;GH_D12G0428;GH_D08G1767;GH_A12G2213;GH_D03G1772;GH_D07G2415;GH_D09G1074;GH_A11G1700;GH_D06G2104;GH_D05G3108;GH_A11G1402;GH_A10G2586;GH_D04G0549;GH_A02G0901;GH_D10G2690;GH_D11G1438;GH_A07G0623;GH_A05G3106;GH_A05G1981;GH_D04G1909;GH_A12G2245;GH_D01G0861;GH_A10G2111;GH_…	CYP77A3;PER64;AOS1;BA13;CYP76B10;CYP707A1;;CYP71A9;;CYP78A6;;AOS3;CYP707A1;CYP707A1;CYP75B2;PER63;CYP94C1;CYP735A1;;HSPRO2;CYP71A1;HSPRO2;DOX1;SPL2;HSPRO2;CYP71A1;CYP71A9;HSPRO2;CYP82A3;CYP82C4;CYP76B6;CYP71D8;CYP83A1;CYP93A1;AOS1;CYP71D10;CYP82A3;CYP82A4;CYP79A2;GSVIVT00023967001;CAT1;CYP82C4;hpxO;CYP83B1;CYP94C1;CYP93A1
9	GO:0009312	BP	oligosaccharide biosynthetic process	9/1441	112/65488	0.000855625	0.0246815	GH_A08G0954;GH_D08G0959;GH_D12G2058;GH_A03G1301;GH_A03G1627;GH_A10G0361;GH_D10G0376;GH_D02G1793;GH_D02G1490	TPS11;TPS11;RFS2;TPS6;TPS9;TPS7;TPS7;TPS9;TPS6
49	GO:0046906	MF	tetrapyrrole binding	49/1441	1377/65488	0.00110696	0.0311743	GH_D06G1603;GH_A10G0137;GH_D03G0061;GH_D05G2640;GH_D07G0879;GH_D12G2263;GH_A08G1746;GH_A02G0897;GH_A04G1746;GH_D07G0623;GH_D04G1846;GH_D03G0972;GH_A08G2663;GH_D10G2229;GH_D08G1767;GH_A12G2213;GH_D03G1772;GH_D12G0428;GH_D07G2415;GH_D09G1074;GH_A11G1700;GH_D06G2104;GH_D05G3108;GH_A11G1402;GH_A10G2586;GH_D04G0549;GH_A02G0901;GH_D10G2690;GH_D11G1438;GH_A07G0623;GH_A05G3106;GH_A05G1981;GH_D04G1909;GH_…	CAB21;CYP77A3;PER64;AOS1;BA13;CYP76B10;CYP707A1;;;CYP71A9;hpxO;CYP78A6;;CYP83B1;CYP707A1;CYP707A1;CYP75B2;AOS3;PER63;CYP94C1;CYP735A1;;HSPRO2;CYP71A1;HSPRO2;DOX1;SPL2;HSPRO2;CYP71A1;CYP71A9;HSPRO2;CYP82A3;CYP82C4;CYP76B6;psbA;CYP71D8;CYP93A1;AOS1;CYP71D10;CYP82A3;CYP82A4;CYP79A2;GSVIVT00023967001;CAT1;CYP82C4;CYP83A1;psbB;CYP94C1;CYP93A1
5	GO:0009749	BP	response to glucose	5/1441	37/65488	0.00124391	0.0340955	GH_A09G0840;GH_A02G1617;GH_D09G1022;GH_A09G1068;GH_A07G1149	BZIP1;ABR1;ASN1;ASN1;ASN1
4	GO:0019953	BP	sexual reproduction	4/1441	22/65488	0.00124419	0.0340955	GH_A03G2326;GH_D01G1965;GH_D03G1875;GH_A01G1848	EXLA1;EXLA1;EXLB1;EXLA1
4	GO:0044703	BP	multi-organism reproductive process	4/1441	22/65488	0.00124419	0.0340955	GH_A03G2326;GH_D01G1965;GH_D03G1875;GH_A01G1848	EXLA1;EXLA1;EXLB1;EXLA1
7	GO:0016796	MF	exonuclease activity, active with either ribo- or deoxyribonucleic acids and producing 5'-phosphomonoesters	7/1441	75/65488	0.00133003	0.0361697	GH_A09G1151;GH_A08G0107;GH_D08G0111;GH_D07G1199;GH_A07G1220;GH_D09G1108;GH_A05G0595	CAF1-9;CAF1-11;CAF1-11;CAF1-9;CAF1-9;CAF1-9;CAF1-7
2	GO:0016629	MF	12-oxophytodienoate reductase activity	2/1441	3/65488	0.00143028	0.0387481	GH_D05G0342;GH_A05G0335	OPR3;OPR3
7	GO:0009723	BP	response to ethylene	7/1441	77/65488	0.00155168	0.0418777	GH_D04G1696;GH_D04G1694;GH_A11G0423;GH_A08G1446;GH_D07G0504;GH_D05G1337;GH_D11G0442	At3g43660;At3g43660;ERF106;MYB2;ERF106;MYBS3;ERF106
10	GO:0009620	BP	response to fungus	10/1441	147/65488	0.00162161	0.0435999	GH_D13G1938;GH_A05G3643;GH_D03G1517;GH_A03G0460;GH_A13G1977;GH_A02G1617;GH_A03G0352;GH_D04G0893;GH_D04G1498;GH_D12G2364	;GAE1;MPK3;MPK3;;ABR1;EXO70B1;GAE1;WRKY33;ERF1A
7	GO:0009611	BP	response to wounding	7/1441	78/65488	0.00167277	0.0448063	GH_D11G0914;GH_A11G0879;GH_D12G2532;GH_A12G1206;GH_D08G1132;GH_A12G2512;GH_D12G1212	PP2A13;PP2A13;ACS1;PP2A13;;ACS1;PP2A13
4	GO:0005452	MF	inorganic anion exchanger activity	4/1441	24/65488	0.00174532	0.0464007	GH_D06G2233;GH_D02G0620;GH_D10G2024;GH_A09G2632	BOR4;BOR1;BOR4;BOR2
6	GO:0010026	BP	trichome differentiation	6/1441	59/65488	0.00187323	0.04925	GH_A12G1587;GH_A09G1485;GH_D07G2288;GH_A10G0346;GH_D09G1438;GH_D12G1588	FLA9;FLA17;ZFP6;AG2;FLA17;FLA9
6	GO:0046658	CC	anchored component of plasma membrane	6/1441	59/65488	0.00187323	0.04925	GH_A12G1587;GH_D07G2124;GH_A11G1558;GH_A07G2189;GH_D12G1588;GH_D11G1582	FLA9;FLA2;FLA2;FLA2;FLA9;FLA2
9	GO:0042742	BP	defense response to bacterium	9/1441	126/65488	0.00195487	0.0512075	GH_D13G1938;GH_A05G3643;GH_D03G1517;GH_A03G0460;GH_D01G2032;GH_A03G0352;GH_A13G1977;GH_D04G1498;GH_D04G0893	;GAE1;MPK3;MPK3;PPA6;EXO70B1;;WRKY33;GAE1
5	GO:0034284	BP	response to monosaccharide	5/1441	41/65488	0.00198919	0.0515285	GH_A09G0840;GH_A02G1617;GH_D09G1022;GH_A09G1068;GH_A07G1149	BZIP1;ABR1;ASN1;ASN1;ASN1
5	GO:0009746	BP	response to hexose	5/1441	41/65488	0.00198919	0.0515285	GH_A09G0840;GH_A02G1617;GH_D09G1022;GH_A09G1068;GH_A07G1149	BZIP1;ABR1;ASN1;ASN1;ASN1
5	GO:0090376	BP	seed trichome differentiation	5/1441	41/65488	0.00198919	0.0515285	GH_D09G1438;GH_A12G1587;GH_D12G1588;GH_A09G1485;GH_A10G0346	FLA17;FLA9;FLA9;FLA17;AG2
3	GO:0043473	BP	pigmentation	3/1441	12/65488	0.00201571	0.0516462	GH_A05G1681;GH_D08G2039;GH_D12G0616	ANR;ANT17;AN3
3	GO:0008661	MF	1-deoxy-D-xylulose-5-phosphate synthase activity	3/1441	12/65488	0.00201571	0.0516462	GH_D08G0282;GH_D08G0284;GH_A08G0269	Os07g0190000;Os07g0190000;Os07g0190000
8	GO:0031225	CC	anchored component of membrane	8/1441	104/65488	0.00215723	0.0546986	GH_A12G1587;GH_D07G2124;GH_A11G1558;GH_A02G0553;GH_A07G2189;GH_D12G1588;GH_D11G1582;GH_D02G0571	FLA9;FLA2;FLA2;COBL7;FLA2;FLA9;FLA2;COBL7
92	GO:0010468	BP	regulation of gene expression	92/1441	3030/65488	0.00226411	0.0572049	GH_D02G1383;GH_A04G1218;GH_A02G0070;GH_A09G0840;GH_D13G1262;GH_D11G0425;GH_A09G2020;GH_D04G1551;GH_D05G3961;GH_A05G4241;GH_D05G2774;GH_D05G0151;GH_D11G0093;GH_D04G0004;GH_D05G1074;GH_D05G1767;GH_D05G3018;GH_D12G2364;GH_D05G0705;GH_A05G3010;GH_D12G2449;GH_D12G2448;GH_A03G1198;GH_D13G2630;GH_D09G1966;GH_A11G1370;GH_D05G0258;GH_D05G2440;GH_A08G2175;GH_A08G1446;GH_A12G0527;GH_D09G2579;GH_D08G2292;GH_…	NAC029;NAC083;BT3;BZIP1;OSH6;BHLH137;NAC062;NAC083;TAF6;GATA6;MYB6;IAA29;ERF026;SBT3.3;MAPKKK18;H1;GATA8;ERF1A;ORG2;GATA8;GRF10;At1g12500;NAC029;OFP3;NAC062;NAC021;IAA27;DOF1.2;NAC021;MYB2;BEE3;DOF5.4;MAPKKK17;EIF-5A2;GIF1;NFYB1;NAC69;NAC021;SIB1;NAC083;AG2;AGL104;SKI2;MAPKKK18;NAC079;NAC104;NAC090;NAC081;NAC043;NAC090;NFYB5;DOF5.7;NAC081;NAC083;DOF2.4;NAC090;NAC029;BHLH162;At3g25440;PPAN;H1;TT2;…
12	GO:0015103	MF	inorganic anion transmembrane transporter activity	12/1441	207/65488	0.00228824	0.0573297	GH_D06G2233;GH_A11G0103;GH_D10G2024;GH_A07G2576;GH_D02G0620;GH_A05G3554;GH_D03G0987;GH_A13G0128;GH_A08G1232;GH_D13G0128;GH_D08G1135;GH_A09G2632	BOR4;arsB;BOR4;CLC-B;BOR1;CLC-B;At2g25060;NPF7.3;SLAH3;NPF7.3;SLAH3;BOR2
7	GO:0009735	BP	response to cytokinin	7/1441	83/65488	0.00239222	0.0589776	GH_A12G1587;GH_A09G1485;GH_A09G1679;GH_D09G0784;GH_D10G1964;GH_D09G1438;GH_D12G1588	FLA9;FLA17;UBQ11;CTL2;CTL2;FLA17;FLA9
3	GO:0006529	BP	asparagine biosynthetic process	3/1441	13/65488	0.0025777	0.0624697	GH_D09G1022;GH_A09G1068;GH_A07G1149	ASN1;ASN1;ASN1
3	GO:0006528	BP	asparagine metabolic process	3/1441	13/65488	0.0025777	0.0624697	GH_D09G1022;GH_A09G1068;GH_A07G1149	ASN1;ASN1;ASN1
3	GO:0009750	BP	response to fructose	3/1441	13/65488	0.0025777	0.0624697	GH_D09G1022;GH_A09G1068;GH_A07G1149	ASN1;ASN1;ASN1
3	GO:0004066	MF	asparagine synthase (glutamine-hydrolyzing) activity	3/1441	13/65488	0.0025777	0.0624697	GH_D09G1022;GH_A09G1068;GH_A07G1149	ASN1;ASN1;ASN1
40	GO:0005506	MF	iron ion binding	40/1441	1111/65488	0.00263222	0.0635748	GH_A10G0137;GH_D03G1772;GH_D03G0972;GH_D07G0879;GH_D12G2263;GH_A08G1746;GH_A04G1746;GH_D07G0623;GH_D10G2066;GH_A08G2663;GH_D12G0428;GH_D05G2640;GH_D08G1767;GH_A12G2213;GH_D09G1074;GH_A11G1700;GH_D08G0973;GH_D06G2104;GH_A11G1402;GH_D04G0747;GH_A02G0901;GH_D06G0727;GH_D11G1438;GH_A07G0623;GH_D10G2229;GH_A05G1981;GH_D02G2635;GH_D04G1909;GH_A12G2245;GH_A08G1187;GH_D01G0861;GH_D09G1371;GH_A05G2616;GH_…	CYP77A3;CYP75B2;CYP78A6;BA13;CYP76B10;CYP707A1;;CYP71A9;CYP79A2;;AOS3;AOS1;CYP707A1;CYP707A1;CYP94C1;CYP735A1;CER3;;CYP71A1;CER1;SPL2;MIOX4;CYP71A1;CYP71A9;CYP83B1;CYP82A3;P4H1;CYP82C4;CYP76B6;psbA;CYP71D8;CYP93A1;AOS1;CYP71D10;CYP82A3;CYP82A4;CYP82C4;CYP83A1;CYP94C1;CYP93A1
2	GO:0048040	MF	UDP-glucuronate decarboxylase activity	2/1441	4/65488	0.00281874	0.0672872	GH_D10G2481;GH_A10G2391	UXS6;UXS6
25	GO:0016051	BP	carbohydrate biosynthetic process	25/1441	601/65488	0.00287629	0.0682596	GH_D07G1935;GH_A05G4356;GH_D09G2384;GH_A10G0361;GH_D08G1263;GH_A06G2306;GH_A05G1621;GH_D08G0959;GH_A05G3643;GH_A03G1301;GH_D09G0784;GH_A09G0154;GH_A07G0573;GH_A03G1627;GH_D10G1964;GH_D11G0329;GH_A09G2195;GH_D02G1793;GH_A08G0954;GH_D04G0893;GH_A09G2449;GH_A03G1759;GH_D12G2058;GH_D10G0376;GH_D02G1490	RBCS;SS1;CSLG2;TPS7;WAXY;;;TPS11;GAE1;TPS6;CTL2;SS2;IRX15-L;TPS9;CTL2;FEI1;CSLD1;TPS9;TPS11;GAE1;CSLG2;IRX10;RFS2;TPS7;TPS6
20	GO:1901565	BP	organonitrogen compound catabolic process	20/1441	451/65488	0.00321773	0.0756643	GH_A03G2332;GH_D09G0839;GH_A12G0210;GH_D10G2690;GH_A05G0917;GH_A07G0006;GH_D01G2395;GH_A05G3106;GH_A10G1450;GH_D09G0784;GH_D10G1964;GH_A13G0423;GH_A01G2316;GH_D10G1443;GH_D11G1788;GH_D05G3108;GH_D12G0235;GH_A10G2586;GH_A10G0264;GH_A11G1755	;OsI_27415;kynB;HSPRO2;NCER1;GGCT2-2;PAL;HSPRO2;clpS;CTL2;CTL2;kynB;PAL;clpS;POX2;HSPRO2;MCCB;HSPRO2;mutS2;POX2
12	GO:0009308	BP	amine metabolic process	12/1441	216/65488	0.00323666	0.0758592	GH_A05G1810;GH_A12G0210;GH_D10G2690;GH_A05G3106;GH_A03G1623;GH_D11G2890;GH_A13G0423;GH_D08G2804;GH_D05G3108;GH_D02G1791;GH_D07G0959;GH_A10G2586	LOG5;kynB;HSPRO2;HSPRO2;SPDSYN1;ODC;kynB;CKX7;HSPRO2;;SHH2;HSPRO2
6	GO:0042180	BP	cellular ketone metabolic process	6/1441	66/65488	0.00331846	0.0775215	GH_A12G0210;GH_D10G2690;GH_A13G0423;GH_A05G3106;GH_D05G3108;GH_A10G2586	kynB;HSPRO2;kynB;HSPRO2;HSPRO2;HSPRO2
8	GO:0016628	MF	oxidoreductase activity, acting on the CH-CH group of donors, NAD or NADP as acceptor	8/1441	112/65488	0.00341816	0.0795895	GH_A05G1681;GH_A05G0335;GH_A06G0709;GH_A13G2427;GH_D05G0342;GH_D13G2418;GH_D06G0688;GH_A11G0375	ANR;OPR3;STP14;MOD1;OPR3;MOD1;STP14;CML15
5	GO:0031408	BP	oxylipin biosynthetic process	5/1441	49/65488	0.00438165	0.100383	GH_D10G0585;GH_D05G0342;GH_A10G0553;GH_A13G1284;GH_A05G0335	LOX3.1;OPR3;LOX3.1;LOX1.5;OPR3
5	GO:0031407	BP	oxylipin metabolic process	5/1441	49/65488	0.00438165	0.100383	GH_D10G0585;GH_D05G0342;GH_A10G0553;GH_A13G1284;GH_A05G0335	LOX3.1;OPR3;LOX3.1;LOX1.5;OPR3
2	GO:0016623	MF	oxidoreductase activity, acting on the aldehyde or oxo group of donors, oxygen as acceptor	2/1441	5/65488	0.00462933	0.10538	GH_D07G2032;GH_A07G2040	DAO;DAO
156	GO:0050794	BP	regulation of cellular process	156/1441	5703/65488	0.0052535	0.117708	GH_D01G1512;GH_A11G3207;GH_A03G1770;GH_D02G1383;GH_A04G1218;GH_A02G0070;GH_A09G0840;GH_D13G1262;GH_A10G0433;GH_D11G0425;GH_A02G1617;GH_D12G1971;GH_A09G2020;GH_D04G1498;GH_D05G1750;GH_A05G4241;GH_D05G2774;GH_D10G2118;GH_D05G0151;GH_A05G0742;GH_D04G1908;GH_D05G2440;GH_D11G0093;GH_A05G1594;GH_D11G0247;GH_D09G0109;GH_D07G2288;GH_A02G1712;GH_D04G0004;GH_D05G1074;GH_D05G1767;GH_D05G3018;GH_D12G2364;GH_…	MLP423;N;GRXC9;NAC029;NAC083;BT3;BZIP1;OSH6;;BHLH137;ABR1;At5g61440;NAC062;WRKY33;APR3;GATA6;MYB6;ARR9;IAA29;CIPK3;XLG1;DOF1.2;ERF026;GRXC9;At5g39865;TPX2;ZFP6;DOF5.7;SBT3.3;MAPKKK18;H1;GATA8;ERF1A;NAC079;ORG2;GATA8;GRF10;At1g12500;NAC029;OFP3;NAC062;ARR2;N;RRS1;NAC021;At4g31240;IAA27;CIPK6;CNGC2;AHP5;NAC021;AED3;CIPK5;AFP3;ARR2;MYB2;BEE3;EXO70B1;;DOF5.4;MAPKKK17;BLH9;CML21;EIF-5A2;GIF1;NFYB1;LOX…
35	GO:0004497	MF	monooxygenase activity	35/1441	967/65488	0.00532551	0.118947	GH_A10G0137;GH_D03G1772;GH_D03G0972;GH_D07G0879;GH_D12G2263;GH_D07G1935;GH_A08G1746;GH_A04G1746;GH_D07G0623;GH_D11G3292;GH_D10G2066;GH_A08G2663;GH_D12G0428;GH_D05G2640;GH_A12G2213;GH_A11G1700;GH_D06G2104;GH_A11G1402;GH_D08G1767;GH_D11G1438;GH_A07G0623;GH_D10G2229;GH_A05G1981;GH_D04G1909;GH_A12G2245;GH_D01G0861;GH_D09G1371;GH_A05G2616;GH_A01G0845;GH_A06G0135;GH_A06G0137;GH_A05G1976;GH_D07G0151;GH_…	CYP77A3;CYP75B2;CYP78A6;BA13;CYP76B10;RBCS;CYP707A1;;CYP71A9;At5g54830;CYP79A2;;AOS3;AOS1;CYP707A1;CYP735A1;;CYP71A1;CYP707A1;CYP71A1;CYP71A9;CYP83B1;CYP82A3;CYP82C4;CYP76B6;CYP71D8;CYP93A1;AOS1;CYP71D10;CYP82A3;CYP82A4;CYP82C4;ATL1;CYP83A1;CYP93A1
98	GO:0060255	BP	regulation of macromolecule metabolic process	98/1441	3372/65488	0.00549266	0.122298	GH_D02G1383;GH_A04G1218;GH_A02G0070;GH_A09G0840;GH_D13G1262;GH_D11G0425;GH_A09G2020;GH_D04G1551;GH_D05G3961;GH_A05G4241;GH_D05G2774;GH_D05G0151;GH_D11G0093;GH_D09G0109;GH_D04G0004;GH_D05G1074;GH_D05G1767;GH_D05G3018;GH_D12G2364;GH_A13G1204;GH_D05G0705;GH_A05G3010;GH_D12G2449;GH_D12G2448;GH_A03G1198;GH_D13G2630;GH_D09G1966;GH_A11G1370;GH_D05G0258;GH_D05G2440;GH_A08G2175;GH_A08G1446;GH_A12G0527;GH_…	NAC029;NAC083;BT3;BZIP1;OSH6;BHLH137;NAC062;NAC083;TAF6;GATA6;MYB6;IAA29;ERF026;TPX2;SBT3.3;MAPKKK18;H1;GATA8;ERF1A;NAC079;ORG2;GATA8;GRF10;At1g12500;NAC029;OFP3;NAC062;NAC021;IAA27;DOF1.2;NAC021;MYB2;BEE3;DOF5.4;MAPKKK17;EIF-5A2;GIF1;NFYB1;NAC69;NAC021;SIB1;NAC083;AG2;AGL104;SKI2;MAPKKK18;mutS2;NAC104;NAC090;NAC081;NAC043;NAC090;NFYB5;DOF5.7;NAC090;NAC083;DOF2.4;NAC081;NAC029;BHLH162;At3g25440;P…
5	GO:0090379	BP	secondary cell wall biogenesis involved in seed trichome differentiation	5/1441	52/65488	0.00565848	0.125207	GH_D09G0784;GH_A07G0205;GH_D07G0217;GH_D07G0218;GH_D10G1964	CTL2;C1;C1;C1;CTL2
3	GO:0010540	BP	basipetal auxin transport	3/1441	17/65488	0.00573988	0.126615	GH_A13G2130;GH_D13G2112;GH_A06G1049	CIPK6;CIPK6;CIPK6
4	GO:0000003	BP	reproduction	4/1441	34/65488	0.00640231	0.139074	GH_A03G2326;GH_D03G1875;GH_D01G1965;GH_A01G1848	EXLA1;EXLB1;EXLA1;EXLA1
17	GO:0072330	BP	monocarboxylic acid biosynthetic process	17/1441	373/65488	0.00647387	0.140201	GH_D10G0585;GH_A08G1481;GH_A05G3643;GH_A10G0553;GH_A05G0335;GH_D01G2395;GH_A09G1068;GH_D09G1022;GH_D05G0342;GH_A08G0400;GH_A01G2316;GH_D13G2418;GH_A13G2427;GH_D04G0893;GH_D09G2362;GH_A07G1149;GH_A13G1284	LOX3.1;KCS1;GAE1;LOX3.1;OPR3;PAL;ASN1;ASN1;OPR3;AOC;PAL;MOD1;MOD1;GAE1;KCS2;ASN1;LOX1.5
38	GO:0016705	MF	oxidoreductase activity, acting on paired donors, with incorporation or reduction of molecular oxygen	38/1441	1093/65488	0.00649962	0.140333	GH_A10G0137;GH_D03G1772;GH_D05G2640;GH_D07G0879;GH_D12G2263;GH_A08G1746;GH_A04G1746;GH_D07G0623;GH_D10G2066;GH_A08G2663;GH_D12G0428;GH_D08G1767;GH_A12G2213;GH_D09G1074;GH_A11G1700;GH_D06G2104;GH_A11G1402;GH_D08G2039;GH_A02G0901;GH_D01G1464;GH_D11G1438;GH_A07G0623;GH_D10G2229;GH_A05G1981;GH_D02G2635;GH_D04G1909;GH_A12G2245;GH_D03G0972;GH_D01G0861;GH_D09G1371;GH_A05G2616;GH_A01G0845;GH_A06G0135;GH_…	CYP77A3;CYP75B2;AOS1;BA13;CYP76B10;CYP707A1;;CYP71A9;CYP79A2;;AOS3;CYP707A1;CYP707A1;CYP94C1;CYP735A1;;CYP71A1;ANT17;SPL2;FAD2;CYP71A1;CYP71A9;CYP83B1;CYP82A3;P4H1;CYP82C4;CYP76B6;CYP78A6;CYP71D8;CYP93A1;AOS1;CYP71D10;CYP82A3;CYP82A4;CYP82C4;CYP83A1;CYP94C1;CYP93A1
3	GO:0048437	BP	floral organ development	3/1441	18/65488	0.00677621	0.143821	GH_D06G1131;GH_A06G1106;GH_D05G1767	WRKY40;WRKY40;H1
2	GO:0019586	BP	galacturonate metabolic process	2/1441	6/65488	0.00684283	0.143821	GH_A05G3643;GH_D04G0893	GAE1;GAE1
2	GO:0048480	BP	stigma development	2/1441	6/65488	0.00684283	0.143821	GH_D06G1131;GH_A06G1106	WRKY40;WRKY40
2	GO:0033481	BP	galacturonate biosynthetic process	2/1441	6/65488	0.00684283	0.143821	GH_A05G3643;GH_D04G0893	GAE1;GAE1
2	GO:0006562	BP	proline catabolic process	2/1441	6/65488	0.00684283	0.143821	GH_D11G1788;GH_A11G1755	POX2;POX2
2	GO:0006063	BP	uronic acid metabolic process	2/1441	6/65488	0.00684283	0.143821	GH_A05G3643;GH_D04G0893	GAE1;GAE1
2	GO:0004657	MF	proline dehydrogenase activity	2/1441	6/65488	0.00684283	0.143821	GH_D11G1788;GH_A11G1755	POX2;POX2
2	GO:0015112	MF	nitrate transmembrane transporter activity	2/1441	6/65488	0.00684283	0.143821	GH_A13G0128;GH_D13G0128	NPF7.3;NPF7.3
4	GO:0009753	BP	response to jasmonic acid	4/1441	35/65488	0.00710446	0.148444	GH_A09G0633;GH_D05G1337;GH_D09G0570;GH_A13G1284	MYBS1;MYBS3;MYBS1;LOX1.5
7	GO:0008408	MF	3'-5' exonuclease activity	7/1441	102/65488	0.00744786	0.154711	GH_A09G1151;GH_A08G0107;GH_D08G0111;GH_D07G1199;GH_A07G1220;GH_D09G1108;GH_A05G0595	CAF1-9;CAF1-11;CAF1-11;CAF1-9;CAF1-9;CAF1-9;CAF1-7
101	GO:0019222	BP	regulation of metabolic process	101/1441	3522/65488	0.00774579	0.159967	GH_D02G1383;GH_A04G1218;GH_A02G0070;GH_A09G0840;GH_D13G1262;GH_D11G0425;GH_A09G2020;GH_D04G1498;GH_D05G3961;GH_A05G4241;GH_D05G2774;GH_D05G0151;GH_D11G0093;GH_D09G0109;GH_D04G0004;GH_D05G1074;GH_D05G1767;GH_D05G3018;GH_D12G2364;GH_A13G1204;GH_D05G0705;GH_A05G3010;GH_D12G2449;GH_D12G2448;GH_A03G1198;GH_D13G2630;GH_D09G1966;GH_A11G1370;GH_D05G0258;GH_D05G2440;GH_A08G2175;GH_A08G1446;GH_A12G0527;GH_…	NAC029;NAC083;BT3;BZIP1;OSH6;BHLH137;NAC062;WRKY33;TAF6;GATA6;MYB6;IAA29;ERF026;TPX2;SBT3.3;MAPKKK18;H1;GATA8;ERF1A;NAC079;ORG2;GATA8;GRF10;At1g12500;NAC029;OFP3;NAC062;NAC021;IAA27;DOF1.2;NAC021;MYB2;BEE3;NAC083;DOF5.4;MAPKKK17;EIF-5A2;GIF1;NFYB1;NAC69;NAC021;SIB1;NAC083;AG2;AGL104;SKI2;MAPKKK18;mutS2;NAC104;NAC090;NAC081;DOF5.7;NAC043;NAC090;NFYB5;CTL2;NAC090;NAC083;DOF2.4;NAC081;NAC029;BHLH162…
3	GO:0009695	BP	jasmonic acid biosynthetic process	3/1441	19/65488	0.00791648	0.162734	GH_D05G0342;GH_A08G0400;GH_A05G0335	OPR3;AOC;OPR3
6	GO:0009743	BP	response to carbohydrate	6/1441	80/65488	0.00848198	0.173164	GH_A09G0840;GH_D09G1022;GH_D03G0580;GH_A09G1068;GH_A02G1617;GH_A07G1149	BZIP1;ASN1;ORC3;ASN1;ABR1;ASN1
9	GO:1901698	BP	response to nitrogen compound	9/1441	158/65488	0.00859749	0.17502	GH_D04G1696;GH_D09G0784;GH_D04G1694;GH_D12G1247;GH_D13G0128;GH_A13G0128;GH_D10G1964;GH_A07G2201;GH_D04G1498	At3g43660;CTL2;At3g43660;RHA1B;NPF7.3;NPF7.3;CTL2;XERICO;WRKY33
4	GO:0033926	MF	glycopeptide alpha-N-acetylgalactosaminidase activity	4/1441	37/65488	0.008657	0.17573	GH_D13G1370;GH_A13G1433;GH_D02G2438;GH_D10G2009	CINV2;CINV2;INVB;INVC
2	GO:0048825	BP	cotyledon development	2/1441	7/65488	0.00944066	0.188417	GH_D06G1131;GH_A06G1106	WRKY40;WRKY40
2	GO:0004318	MF	enoyl-[acyl-carrier-protein] reductase (NADH) activity	2/1441	7/65488	0.00944066	0.188417	GH_A13G2427;GH_D13G2418	MOD1;MOD1
4	GO:0042538	BP	hyperosmotic salinity response	4/1441	38/65488	0.00950998	0.18927	GH_D09G2481;GH_A13G2130;GH_D13G2112;GH_A06G1049	CML10;CIPK6;CIPK6;CIPK6
7	GO:0031226	CC	intrinsic component of plasma membrane	7/1441	108/65488	0.0100535	0.19953	GH_A12G1587;GH_D07G2124;GH_A11G1558;GH_A01G1419;GH_A07G2189;GH_D12G1588;GH_D11G1582	FLA9;FLA2;FLA2;XTH33;FLA2;FLA9;FLA2
6	GO:0016857	MF	racemase and epimerase activity, acting on carbohydrates and derivatives	6/1441	83/65488	0.010084	0.199579	GH_D10G0063;GH_D04G0893;GH_A08G2059;GH_D08G2072;GH_A05G3643;GH_D04G0512	MUR4;GAE1;UGE1;UGE1;GAE1;GALM
5	GO:0016671	MF	oxidoreductase activity, acting on a sulfur group of donors, disulfide as acceptor	5/1441	60/65488	0.0103038	0.203365	GH_A06G1734;GH_D06G1760;GH_A11G2683;GH_D11G2708;GH_D05G1750	APR3;APR3;At1g08570;At1g08570;APR3
3	GO:0009694	BP	jasmonic acid metabolic process	3/1441	21/65488	0.0105174	0.206437	GH_D05G0342;GH_A08G0400;GH_A05G0335	OPR3;AOC;OPR3
9	GO:0050662	MF	obsolete coenzyme binding	9/1441	164/65488	0.0108129	0.211074	GH_D07G1506;GH_A05G3643;GH_D07G1595;GH_D08G1834;GH_A05G1681;GH_D05G0964;GH_D04G0893;GH_D02G2251;GH_A07G1589	DFR;GAE1;GAE3;SNL6;ANR;UXS6;GAE1;;GAE3
4	GO:0051704	BP	multi-organism process	4/1441	40/65488	0.0113754	0.219054	GH_A03G2326;GH_D03G1875;GH_D01G1965;GH_A01G1848	EXLA1;EXLB1;EXLA1;EXLA1
4	GO:0009744	BP	response to sucrose	4/1441	40/65488	0.0113754	0.219054	GH_D09G1022;GH_D03G0580;GH_A09G1068;GH_A07G1149	ASN1;ORC3;ASN1;ASN1
4	GO:0060918	BP	auxin transport	4/1441	40/65488	0.0113754	0.219054	GH_A13G2130;GH_D13G2112;GH_A06G1049;GH_A07G0373	CIPK6;CIPK6;CIPK6;NPY1
4	GO:0009914	BP	hormone transport	4/1441	40/65488	0.0113754	0.219054	GH_A13G2130;GH_D13G2112;GH_A06G1049;GH_A07G0373	CIPK6;CIPK6;CIPK6;NPY1
[truncated: 107 more rows]

## Sheet: S5
CBL
[truncated: 29 more rows]

[truncated: 2 more sheets: S6, S7]
